# Supplementary material for: RSK1 and RSK2 modulate the translatome of glioblastoma cells in an isoform-specific and mTORC1 independent manner
Source: Neurooncol Adv. 2025 Jul 11;7(1):vdaf144. doi: 10.1093/noajnl/vdaf144 (PMC12536492; doi:10.1093/noajnl/vdaf144)
Supplement: vdaf144_suppl_Supplementary_Figures_S1-S18_Tables_S2_Files_S1-S8 [file vdaf144_suppl_supplementary_figures_s1-s18_tables_s2_files_s1-s8.zip › CEGeniusLog.txt]

Date and Time	Username	UserDomainname	Filenamepath	Error Number	Error Message	System Exception	Error LineNumber	Error MethodName	Applicationstarttime	Applicationendtime	CPU Used (%)	RAM Used (MB)

04-Jul-25 08:50:33	9104450	H-J-PCOUPJ-02	CEGenius v2.9.14	\\\\J-FS01\\OUP_Journals-L\\Production\\NOAJNL\\vdaf144\\FROM_CLIENT\\Accepted_manuscripts\\noa_NOA-D-24-00373\\suppl_data\\Supplementary Material.docx	ThisAddInErr_007	Error in Validating MoveToWord	Root element is missing.	0	Application_DocumentBeforeClose	2025-07-04 08:47:10	2025-07-04 08:48:02	8.615309%	25749MB
04-Jul-25 08:50:38	9104450	H-J-PCOUPJ-02	CEGenius v2.9.14	\\\\J-FS01\\OUP_Journals-L\\Production\\NOAJNL\\vdaf144\\FROM_CLIENT\\Accepted_manuscripts\\noa_NOA-D-24-00373\\suppl_data\\Supplementary Material.docx	CEGDocVariableError0003	Unable find the MetaXml Name from the document: 	Object has been deleted.	0	ReadDocVariable	2025-07-04 08:47:10	2025-07-04 08:50:33	6.082805%	25778MB
04-Jul-25 08:50:38	9104450	H-J-PCOUPJ-02	CEGenius v2.9.14	\\\\J-FS01\\OUP_Journals-L\\Production\\NOAJNL\\vdaf144\\FROM_CLIENT\\Accepted_manuscripts\\noa_NOA-D-24-00373\\suppl_data\\Supplementary Material.docx	ThisAddInErr_007	Error in Validating MoveToWord	Root element is missing.	0	Application_DocumentBeforeClose	2025-07-04 08:47:10	2025-07-04 08:50:33	0%	25778MB
04-Jul-25 08:50:38	9104450	H-J-PCOUPJ-02	CEGenius v2.9.14	\\\\J-FS01\\OUP_Journals-L\\Production\\NOAJNL\\vdaf144\\FROM_CLIENT\\Accepted_manuscripts\\noa_NOA-D-24-00373\\suppl_data\\Supplementary Material.docx	CEGDocVariableError0003	Unable find the MetaXml Name from the document: 	Object has been deleted.	0	ReadDocVariable	2025-07-04 08:47:10	2025-07-04 08:50:33	0%	25778MB
04-Jul-25 08:50:38	9104450	H-J-PCOUPJ-02	CEGenius v2.9.14	\\\\J-FS01\\OUP_Journals-L\\Production\\NOAJNL\\vdaf144\\FROM_CLIENT\\Accepted_manuscripts\\noa_NOA-D-24-00373\\suppl_data\\Supplementary Material.docx	DocVarFileIDError0001	Unable to add the following DocVariable: 'fileID'	Object has been deleted.	0	addDocVariable	2025-07-04 08:47:10	2025-07-04 08:50:33	0%	25778MB
04-Jul-25 08:50:47	9104450	H-J-PCOUPJ-02	CEGenius v2.9.14	\\\\J-FS01\\OUP_Journals-L\\Production\\NOAJNL\\vdaf144\\FROM_CLIENT\\Accepted_manuscripts\\noa_NOA-D-24-00373\\suppl_data\\Supplementary Material.docx	CEGMySQLError0002	Unable to SELECT the following record from the Database: 'SELECT processStartsOn,processEndsOn FROM process_details WHERE fileID = 'Supplementary Material287' AND module = 'Document';'	Invalid attempt to access a field before calling Read()	0	MySQLSelectRecord	2025-07-04 08:47:10	2025-07-04 08:50:38	2.823946%	25843MB
04-Jul-25 08:50:47	9104450	H-J-PCOUPJ-02	CEGenius v2.9.14	\\\\J-FS01\\OUP_Journals-L\\Production\\NOAJNL\\vdaf144\\FROM_CLIENT\\Accepted_manuscripts\\noa_NOA-D-24-00373\\suppl_data\\Supplementary Material.docx	CEGMySQLError0004	MY SQL Update completed.				2025-07-04 08:47:10	2025-07-04 08:50:38	0%	25843MB
