# Supplementary material for: RSK1 and RSK2 modulate the translatome of glioblastoma cells in an isoform-specific and mTORC1 independent manner
Source: Neurooncol Adv. 2025 Jul 11;7(1):vdaf144. doi: 10.1093/noajnl/vdaf144 (PMC12536492; doi:10.1093/noajnl/vdaf144)
Supplement: vdaf144_suppl_Supplementary_Figures_S1-S18_Tables_S2_Files_S1-S8 [file vdaf144_suppl_supplementary_figures_s1-s18_tables_s2_files_s1-s8.zip › Supplementary File S1.xlsx]

## Sheet: RSK1-WT
Downregulated in translatome for the contrast RSK1KO/WT
Name	Efficiency	P	Padj	Regulatory Mode
KRT19	-3.64655	0	0	abundance
EDIL3	-4.72656	0	0	abundance
NCAM1	-5.33894	0	0	translation
CDH11	-4.69931	2.22045e-16	3.67769e-13	abundance
BACE2	-3.36735	5.55112e-15	8.04495e-12	abundance
KRT17	-4.53964	7.32747e-15	9.43941e-12	abundance
IER3	-4.7656	3.40838e-14	3.59244e-11	abundance
SPANXD	-3.34946	3.17657e-12	2.45528e-09	abundance
CIART	-2.29511	4.74658e-11	3.23717e-08	translation
VGLL3	-2.20109	5.51548e-11	3.55258e-08	abundance
ENPP1	-2.24849	6.43215e-11	3.72872e-08	abundance
SH3BGRL3	-2.68603	3.87846e-10	1.79868e-07	translation
L1CAM	-3.23586	6.78916e-10	2.91532e-07	translation
SULF2	-2.16369	8.10653e-10	3.35668e-07	translation
IL1B	-2.4971	1.02731e-09	4.10711e-07	translation
MYBL2	-2.20309	1.94259e-09	7.50748e-07	abundance
GRPR	-2.36641	2.52213e-09	9.138e-07	translation
BAIAP2	-1.69048	3.43999e-09	1.10252e-06	abundance
SOX9	-2.04419	3.51849e-09	1.10252e-06	translation
CDC45	-2.04761	3.4605e-09	1.10252e-06	translation
SUSD2	-2.24961	7.08759e-09	2.10701e-06	translation
H2BC18	-1.89008	7.93936e-09	2.30122e-06	translation
PCOLCE	-2.43596	1.02876e-08	2.83987e-06	translation
TMEM200A	-2.00424	1.29398e-08	3.48892e-06	translation
H2BC7	-1.70649	1.44793e-08	3.81529e-06	translation
PPDPF	-2.02549	2.17822e-08	5.60557e-06	translation
PLPP4	-1.7565	2.91619e-08	7.04381e-06	translation
CENPM	-1.84587	3.17406e-08	7.5102e-06	translation
AURKB	-1.64944	3.62332e-08	8.40175e-06	translation
CDC20	-1.6379	4.79857e-08	1.03032e-05	translation
TK1	-2.17773	4.79881e-08	1.03032e-05	translation
RNASEH2A	-1.47803	5.73422e-08	1.18719e-05	abundance
ACSS2	-1.82736	5.90444e-08	1.20098e-05	translation
KIAA1549L	-1.9357	6.03017e-08	1.20541e-05	translation
MAP3K14	-1.34157	6.5787e-08	1.27123e-05	translation
ATP5PO	-1.70407	7.25e-08	1.37798e-05	translation
RTL1	-1.94515	1.01747e-07	1.84322e-05	abundance
PHF19	-1.61906	1.36382e-07	2.39578e-05	translation
LDLR	-1.99558	1.4333e-07	2.44378e-05	translation
CA9	-2.84758	1.41426e-07	2.44378e-05	abundance
CCNA2	-1.55404	1.50657e-07	2.53147e-05	translation
TMEM92	-1.52147	1.74147e-07	2.80425e-05	translation
H2BC12	-1.35397	1.87006e-07	2.97007e-05	abundance
SERPINA1	-1.7217	2.06676e-07	3.19494e-05	abundance
H3C2	-1.81289	2.27149e-07	3.46521e-05	translation
FBXO27	-1.5424	2.32027e-07	3.49367e-05	translation
KIF18B	-1.25433	3.17165e-07	4.53977e-05	translation
METTL26	-2.02462	3.15506e-07	4.53977e-05	translation
SLC25A10	-1.57937	3.63228e-07	5.13569e-05	translation
H3C8	-1.68386	4.38364e-07	6.12337e-05	abundance
PLK1	-1.65807	4.61988e-07	6.37654e-05	translation
IL11	-1.45366	4.68727e-07	6.39344e-05	translation
HJURP	-1.38795	5.03608e-07	6.78933e-05	abundance
TMEM184A	-1.49107	5.47035e-07	7.29003e-05	translation
CDCA5	-1.58144	5.70598e-07	7.51763e-05	abundance
PADI3	-1.33421	5.90473e-07	7.6357e-05	translation
PWWP3B	-1.63513	5.92732e-07	7.6357e-05	abundance
INSIG1	-1.48464	6.61507e-07	8.42803e-05	translation
PSAT1	-1.65129	6.92713e-07	8.72969e-05	translation
PHGDH	-1.89698	7.08465e-07	8.83219e-05	abundance
LSS	-1.34453	7.38869e-07	9.11325e-05	translation
CD24	-1.51516	8.89447e-07	0.000105227	abundance
MVD	-1.56809	9.63145e-07	0.000112795	translation
MELK	-1.26857	9.7523e-07	0.000113068	abundance
KIFC1	-1.2879	1.01874e-06	0.000116943	abundance
H2AC21	-1.50046	1.06064e-06	0.000120559	abundance
H2AC11	-1.93623	1.16759e-06	0.000131428	translation
H1-5	-1.879	1.19465e-06	0.000133181	translation
TRIP13	-1.31375	1.21595e-06	0.000134263	abundance
CKAP2L	-1.24512	1.25992e-06	0.000137807	translation
CDC6	-1.39743	1.34481e-06	0.000144368	translation
GINS2	-1.49369	1.34078e-06	0.000144368	abundance
INAFM1	-1.30645	1.36026e-06	0.000144686	translation
SLC25A1	-1.32836	1.3912e-06	0.000146325	translation
POLD2	-1.41932	1.47632e-06	0.000152724	translation
UCP2	-1.67454	1.48851e-06	0.000152724	translation
CENPN	-1.30472	1.59025e-06	0.000158943	abundance
CCDC34	-1.54872	1.61314e-06	0.000159852	abundance
CCNF	-1.50625	1.64076e-06	0.000161212	translation
CBR1	-1.39067	1.66216e-06	0.000161942	translation
MAP4K2	-1.20852	1.7178e-06	0.000164596	translation
CA12	-1.19979	1.74559e-06	0.000165889	abundance
FASN	-1.68983	1.78555e-06	0.000168306	translation
CDC25A	-1.19104	1.95009e-06	0.000182333	abundance
PRELID2	-1.32459	2.09754e-06	0.000193007	abundance
TACC3	-1.3597	2.09262e-06	0.000193007	abundance
E2F1	-1.55626	2.18138e-06	0.000199141	abundance
JUND	-1.41908	2.26346e-06	0.00020502	translation
PIK3CD	-1.3006	2.28229e-06	0.000205123	translation
SNX8	-1.19228	2.37058e-06	0.0002108	translation
WT1	-1.19511	2.38181e-06	0.0002108	translation
ACAT2	-1.54661	2.40098e-06	0.000210886	abundance
EMILIN1	-1.61606	2.46856e-06	0.000214852	translation
MCM2	-1.14895	2.81016e-06	0.000237322	abundance
DUSP10	-1.55311	2.81893e-06	0.000237322	abundance
NT5DC2	-1.10667	2.91102e-06	0.000239364	abundance
SREBF1	-1.34516	2.87535e-06	0.000239364	translation
SLC2A6	-1.45912	2.90854e-06	0.000239364	abundance
GTSE1	-1.23055	2.96711e-06	0.000242258	abundance
H2BC17	-2.23442	3.02399e-06	0.000245176	translation
TPX2	-1.17114	3.1117e-06	0.000248346	abundance
NXPH4	-1.43614	3.10988e-06	0.000248346	translation
DHCR7	-1.46012	3.12735e-06	0.000248346	abundance
CENPF	-1.17269	3.59865e-06	0.000280018	abundance
ASS1	-1.44476	4.11358e-06	0.000316672	translation
TIAM1	-1.20369	4.20605e-06	0.000320029	translation
ADCY1	-1.27669	4.53237e-06	0.000341223	translation
IGSF8	-1.17186	4.6946e-06	0.000348905	translation
SHMT1	-1.19112	4.67456e-06	0.000348905	translation
TM4SF19	-1.72969	4.7463e-06	0.0003505	translation
NUP210	-1.99057	4.81555e-06	0.000353364	translation
TRAIP	-1.29181	5.05483e-06	0.000366286	abundance
TIMP4	-1.39203	5.03523e-06	0.000366286	abundance
COX8A	-1.42528	5.55033e-06	0.000397226	translation
TTLL12	-1.29699	5.74456e-06	0.000408604	translation
QPCTL	-1.36325	5.81398e-06	0.00041102	translation
SLC35C1	-1.44246	6.075e-06	0.00042687	translation
DUSP5	-1.01628	6.13823e-06	0.000428715	translation
MAMLD1	-1.23954	6.29794e-06	0.000433209	translation
RRM2	-1.41394	6.31467e-06	0.000433209	translation
ATP5F1D	-1.4515	6.2921e-06	0.000433209	translation
SOD1	-1.37202	6.81575e-06	0.000459429	abundance
TCF19	-1.1671	6.9113e-06	0.000463177	abundance
GSTM4	-1.30542	7.06298e-06	0.000468601	translation
DMKN	-1.3265	7.07306e-06	0.000468601	abundance
RHOBTB2	-1.30153	7.40828e-06	0.000485263	translation
FOXM1	-1.58745	7.5626e-06	0.000487116	translation
ACTG2	-2.04395	7.54503e-06	0.000487116	abundance
TP53	-1.14537	7.68531e-06	0.000492284	translation
ABHD14A-ACY1	-1.00432	7.84457e-06	0.000499725	translation
RAB36	-1.34525	8.11834e-06	0.000511544	translation
UBE2D4	-1.29188	8.26789e-06	0.000518151	translation
PCDH7	-1.15682	8.60832e-06	0.000536585	abundance
NRM	-1.44274	8.99556e-06	0.000557725	translation
PRR11	-1.39448	9.11201e-06	0.00056194	abundance
PNPLA3	-1.19099	9.66537e-06	0.000585099	abundance
TIMP3	-1.88767	9.68941e-06	0.000585099	abundance
H3C7	-1.62312	9.97681e-06	0.000599332	translation
TMEM130	-1.04515	1.01258e-05	0.000605145	translation
ASB1	-1.15322	1.04899e-05	0.000620025	translation
KAZN	-1.1854	1.05352e-05	0.000620025	translation
LAT	-1.38343	1.08792e-05	0.000637035	translation
COL1A2	-1.32895	1.13004e-05	0.000654858	translation
H2BC9	-1.54355	1.13814e-05	0.000654858	translation
DDIT4	-1.59402	1.13308e-05	0.000654858	translation
TMEM106A	-1.20997	1.16232e-05	0.000663837	translation
TMEM255A	-1.34789	1.21537e-05	0.000687363	abundance
RGS10	-1.30354	1.27392e-05	0.000715579	translation
FZD8	-1.41634	1.2776e-05	0.000715579	translation
MYO19	-1.18771	1.29808e-05	0.000723555	translation
INCENP	-1.29822	1.30943e-05	0.000726392	abundance
PTTG1	-1.53434	1.32994e-05	0.000734252	translation
FADS1	-1.40634	1.39713e-05	0.000764991	abundance
H3C11	-1.58081	1.39881e-05	0.000764991	abundance
S100A2	-1.66399	1.44695e-05	0.000787602	abundance
ALDOC	-1.13553	1.51142e-05	0.000811271	translation
HMGCS1	-1.18329	1.50992e-05	0.000811271	translation
FANCA	-1.20152	1.50981e-05	0.000811271	abundance
MOXD1	-1.03237	1.57224e-05	0.000836173	abundance
FOXD1	-1.43404	1.57076e-05	0.000836173	abundance
DYNC2I2	-1.17666	1.60416e-05	0.000843757	abundance
PRC1	-1.21163	1.60567e-05	0.000843757	abundance
XRCC3	-1.26673	1.60833e-05	0.000843757	abundance
EMP2	-1.45823	1.61888e-05	0.000845466	translation
GMPPA	-1.10799	1.64434e-05	0.000854909	translation
DCXR	-1.33686	1.66595e-05	0.00086228	abundance
EPB41	-1.21268	1.69673e-05	0.000870435	translation
TTK	-1.42929	1.69247e-05	0.000870435	abundance
PMP22	-1.19837	1.75753e-05	0.000897657	translation
TPGS2	-1.10438	1.8496e-05	0.00094054	translation
MYBL1	-0.959655	1.92072e-05	0.000972438	translation
CTSH	-1.092	1.93478e-05	0.000975299	abundance
GAS6	-1.27759	1.94617e-05	0.000976793	translation
WEE1	-1.11081	1.95826e-05	0.000978622	abundance
UBE2T	-1.26118	2.02079e-05	0.00100554	abundance
FAXC	-1.08964	2.0463e-05	0.00100957	translation
LRRC23	-1.01241	2.13174e-05	0.00104726	translation
CDYL2	-1.18034	2.17192e-05	0.0010625	translation
H2AC14	-1.24995	2.26006e-05	0.00110097	abundance
UCHL5	-1.11224	2.31106e-05	0.00112111	abundance
DHCR24	-1.44519	2.4005e-05	0.00115006	translation
GALK1	-1.00425	2.44257e-05	0.0011654	translation
GLRB	-1.11526	2.50319e-05	0.00118457	abundance
ITGB4	-1.14086	2.55144e-05	0.0012023	translation
HIGD2A	-1.21721	2.57232e-05	0.00120256	translation
KIF20A	-1.10934	2.58985e-05	0.00120589	abundance
KIF4A	-1.26471	2.63123e-05	0.00122026	abundance
SLC6A9	-1.70727	2.67302e-05	0.0012347	translation
EIF4EBP1	-1.66521	2.68703e-05	0.00123625	abundance
AKT1S1	-1.07501	2.75484e-05	0.00126051	translation
ZWINT	-1.0909	2.76151e-05	0.00126051	abundance
FN1	-1.26475	2.83904e-05	0.00128077	abundance
KRTAP2-3	-1.80041	2.83878e-05	0.00128077	abundance
KCNH1	-1.20242	2.86583e-05	0.00128785	abundance
LRIG1	-1.20691	2.96371e-05	0.00132669	abundance
SDC2	-1.32839	3.0606e-05	0.00135707	abundance
H4C8	-1.40419	3.06414e-05	0.00135707	translation
NECTIN1	-1.10483	3.09634e-05	0.00136498	abundance
MCM5	-1.29337	3.27993e-05	0.00144044	translation
UFD1	-0.995005	3.29854e-05	0.00144314	translation
RBM38	-0.893827	3.34499e-05	0.00144659	translation
KIF2C	-1.04447	3.35634e-05	0.00144659	abundance
KIF22	-1.24392	3.35019e-05	0.00144659	translation
CDK2	-1.42882	3.38033e-05	0.00145154	translation
PTHLH	-1.3851	3.40499e-05	0.00145673	translation
FAM72C	-1.15076	3.42838e-05	0.00146135	translation
TCN2	-1.09279	3.5097e-05	0.00147969	translation
KRT80	-1.18579	3.50786e-05	0.00147969	translation
CKS1B	-1.45128	3.55782e-05	0.00149241	abundance
PEG10	-1.78597	3.56563e-05	0.00149241	translation
CDC25C	-1.15867	3.68254e-05	0.0015358	translation
CCNB2	-1.33373	3.79454e-05	0.00157684	abundance
RACGAP1	-1.1735	3.846e-05	0.00158685	abundance
SRPX2	-1.18317	3.84158e-05	0.00158685	translation
C2CD2	-0.99315	3.86693e-05	0.00158798	abundance
TUBA1A	-1.13932	3.87614e-05	0.00158798	translation
SLIT2	-1.11567	3.91645e-05	0.00159324	abundance
KRTAP2-1	-1.85537	3.91472e-05	0.00159324	abundance
NCAPG	-1.06125	3.93268e-05	0.00159425	abundance
XRCC2	-1.31071	3.96346e-05	0.00160113	abundance
HSPA13	-0.865778	4.11564e-05	0.00165683	abundance
LGALS1	-1.66222	4.17239e-05	0.00166809	abundance
FAM72D	-1.16335	4.35508e-05	0.00173515	translation
H2BC14	-1.63236	4.38502e-05	0.00174109	abundance
WFS1	-1.06985	4.45209e-05	0.00176169	abundance
SEMA3B	-1.09877	4.48818e-05	0.00176393	translation
PDE4B	-1.26258	4.47345e-05	0.00176393	translation
NUSAP1	-0.957982	4.55171e-05	0.00177963	abundance
CDC25B	-1.16616	4.55883e-05	0.00177963	translation
SPAG4	-1.01105	4.60143e-05	0.00179023	abundance
RNH1	-1.0897	4.65686e-05	0.00180447	translation
H2AC20	-1.15891	4.66914e-05	0.00180447	translation
FIBP	-1.06761	4.70293e-05	0.00181149	translation
SEPHS1	-1.00407	4.73396e-05	0.0018174	translation
PSMC3IP	-1.15898	4.92666e-05	0.00188514	abundance
SLC22A18	-1.04821	4.98527e-05	0.00189506	translation
CLSPN	-1.0532	5.03816e-05	0.0019089	abundance
RHBDD1	-0.971168	5.08104e-05	0.00191888	translation
KIF18A	-1.16404	5.11401e-05	0.00192506	translation
BRCA1	-0.953774	5.21302e-05	0.00195232	abundance
AP4M1	-1.07469	5.2201e-05	0.00195232	translation
SKA3	-1.13628	5.35027e-05	0.00199457	translation
GRK6	-1.19466	5.53171e-05	0.0020425	abundance
F2RL2	-0.978469	5.54942e-05	0.00204254	abundance
C19orf47	-1.00565	5.60366e-05	0.00205427	translation
C20orf27	-1.06003	5.61673e-05	0.00205427	abundance
DSN1	-0.989598	5.69158e-05	0.00207509	abundance
TNFRSF10D	-1.02196	5.71869e-05	0.00207509	translation
H2BC11	-1.29873	5.72734e-05	0.00207509	abundance
UBL7	-0.928213	5.77785e-05	0.0020763	translation
RNASEH2C	-1.15264	5.82022e-05	0.0020763	abundance
NPC2	-1.29109	5.78772e-05	0.0020763	translation
IL6	-1.71147	5.87412e-05	0.00208909	translation
CIZ1	-0.906253	5.93261e-05	0.0020919	translation
H1-4	-1.65639	5.93614e-05	0.0020919	translation
DHFR	-0.940362	6.27296e-05	0.0022039	abundance
KIF14	-1.04597	6.34642e-05	0.00222297	abundance
MGAT5B	-0.993765	6.45824e-05	0.00223904	translation
B4GALNT1	-1.03374	6.43964e-05	0.00223904	translation
AKR7A2	-1.17061	6.41751e-05	0.00223904	translation
MOCS1	-1.19847	6.46955e-05	0.00223904	translation
BLVRB	-1.38339	6.54568e-05	0.00225865	translation
CETN2	-1.10213	6.63083e-05	0.00228061	translation
H4C5	-1.19409	6.64865e-05	0.00228061	translation
AURKA	-1.17503	6.98334e-05	0.00237434	abundance
KRTAP2-2	-1.91795	6.96676e-05	0.00237434	abundance
H4C3	-1.11213	7.01985e-05	0.00237843	abundance
H2AC4	-1.55382	7.03643e-05	0.00237843	abundance
HASPIN	-1.18965	7.10609e-05	0.00238806	translation
TLCD1	-1.16105	7.1929e-05	0.00241024	translation
GTSF1	-1.10524	7.30071e-05	0.00243932	translation
TUBG2	-1.01469	7.46951e-05	0.00248843	translation
RBPMS2	-1.1797	7.49062e-05	0.00248843	translation
INPP5K	-0.955756	7.58887e-05	0.00251387	translation
TNC	-1.48504	7.66819e-05	0.00253291	abundance
FGF13	-0.923879	7.81496e-05	0.002538	abundance
RFC2	-1.08886	7.79483e-05	0.002538	translation
CNPPD1	-1.11038	7.80669e-05	0.002538	translation
CYB5A	-1.114	7.75665e-05	0.002538	translation
PPIF	-1.2578	7.77455e-05	0.002538	translation
DHRS13	-1.43972	7.76456e-05	0.002538	translation
AUTS2	-1.0327	7.87466e-05	0.00254314	translation
MND1	-1.26777	7.85426e-05	0.00254314	abundance
GPANK1	-0.972158	8.1061e-05	0.0026023	translation
SUV39H1	-1.0342	8.12519e-05	0.0026023	translation
PLP2	-1.23227	8.36036e-05	0.00265562	translation
UQCC2	-1.43175	8.41858e-05	0.0026668	abundance
MCM7	-0.926161	8.64864e-05	0.00273222	abundance
STX3	-1.03086	8.76682e-05	0.00275703	translation
SLC12A8	-1.21687	8.77475e-05	0.00275703	translation
SMPD2	-1.05432	8.89462e-05	0.00278714	translation
CSTPP1	-0.948817	8.94964e-05	0.00279682	translation
SLC43A1	-1.0526	9.17039e-05	0.00283524	translation
ELK1	-1.11344	9.14935e-05	0.00283524	translation
FANCD2	-1.20904	9.12948e-05	0.00283524	translation
SFXN2	-0.898764	9.36942e-05	0.00287542	abundance
TIMM17B	-1.11857	9.35237e-05	0.00287542	translation
EEF1B2	-1.15337	9.37475e-05	0.00287542	translation
NUDT14	-1.07245	9.41628e-05	0.00288054	abundance
KATNB1	-0.966196	9.53793e-05	0.00291007	translation
POLE	-1.00537	9.65853e-05	0.00293144	translation
ACY1	-1.01609	9.72208e-05	0.00294302	abundance
ITSN1	-0.985389	0.000100119	0.00302286	translation
PYCR1	-1.08914	0.000101055	0.00302747	translation
CDCA8	-1.2442	0.000101024	0.00302747	abundance
YIF1B	-1.24685	0.000100622	0.00302747	translation
MIF	-1.46691	0.000101981	0.00304735	translation
H2BC5	-1.24476	0.000104417	0.00311211	translation
KIF23	-0.95536	0.000105038	0.00311877	abundance
H2AC12	-0.994304	0.000105179	0.00311877	abundance
CHPF	-1.21711	0.00010834	0.00320431	translation
PIR	-0.954995	0.00011412	0.00336668	translation
IFNGR2	-1.03816	0.000114564	0.00337121	abundance
DUSP3	-0.958212	0.000115511	0.00338612	translation
NDC80	-1.07756	0.000115655	0.00338612	abundance
IGFBP4	-0.983546	0.000116787	0.00341066	translation
RHNO1	-0.981808	0.000118318	0.00343805	translation
RBCK1	-0.994189	0.000118795	0.00344329	translation
KDM2B	-0.954272	0.00011945	0.00345362	translation
XPNPEP3	-1.18415	0.000120145	0.00346509	translation
NDUFV3	-0.864104	0.000123539	0.00354532	abundance
TIMELESS	-1.11359	0.000124105	0.00355277	translation
OST4	-0.989237	0.000126608	0.00361549	translation
MYORG	-0.939116	0.000127456	0.00363078	translation
CMBL	-0.973269	0.000128827	0.00366082	translation
SAE1	-0.839538	0.000129875	0.00368158	none
STK32B	-1.2666	0.000132513	0.00373809	abundance
NDUFB11	-1.36521	0.000132351	0.00373809	translation
CHEK1	-0.889216	0.00013311	0.00374164	abundance
SEMA7A	-1.10509	0.000136841	0.0038322	abundance
IL17RA	-0.821197	0.000137373	0.00383783	translation
AURKAIP1	-1.42928	0.000138609	0.00386306	translation
FNDC4	-0.912868	0.000139441	0.00387692	abundance
GSTP1	-1.53076	0.000140628	0.00390057	abundance
ERG28	-1.02913	0.000141004	0.00390168	translation
TFPT	-0.917127	0.000146074	0.00403233	translation
RAD18	-0.776186	0.000146452	0.00403318	translation
IRX3	-0.977869	0.000148803	0.00407855	translation
SLC37A4	-1.15333	0.000150882	0.00409935	translation
TMEM53	-1.34155	0.000150654	0.00409935	translation
LRP8	-1.01645	0.000155366	0.00420867	abundance
HCFC1R1	-1.08008	0.000157808	0.00426487	translation
TENM2	-1.68551	0.000158713	0.00427935	translation
CCNE2	-0.902573	0.000161395	0.00433152	abundance
CNN1	-1.12437	0.000161309	0.00433152	translation
ULK3	-0.951937	0.000164111	0.00438412	translation
PLK4	-1.18532	0.000164589	0.00438677	abundance
MRPL43	-0.918737	0.0001669	0.00441154	translation
NDC1	-0.918829	0.000166039	0.00441154	translation
LSM2	-1.21937	0.00017028	0.0044767	translation
FBLN1	-1.08891	0.000173224	0.00454381	abundance
CDK16	-0.869901	0.000174207	0.00455926	abundance
MAF	-0.936976	0.000175273	0.00457684	abundance
WBP2	-1.14435	0.000177086	0.00461379	translation
CHN1	-0.999758	0.000179984	0.00467877	translation
ADAMTSL1	-0.88638	0.000180547	0.00468292	translation
HDHD5	-0.851294	0.000182208	0.00469156	translation
NELFB	-0.860036	0.000182005	0.00469156	translation
PHLDA1	-0.933851	0.000182499	0.00469156	translation
FHL3	-1.08078	0.000182095	0.00469156	translation
DNPEP	-1.05063	0.000185306	0.00475317	abundance
NAXE	-1.1227	0.000186196	0.00476546	translation
ORC6	-1.14275	0.000191511	0.00487995	translation
POR	-0.982054	0.000194947	0.00494576	translation
FBL	-0.936898	0.000195477	0.00494839	translation
H2AX	-1.15618	0.000199388	0.0050364	abundance
ITPRIP	-1.0741	0.000199902	0.00503841	translation
TTYH3	-1.11251	0.000200784	0.00504965	translation
GAS2L1	-1.06488	0.000201588	0.00505372	abundance
DTYMK	-0.849502	0.00020587	0.00513809	abundance
BAD	-0.859306	0.000206073	0.00513809	none
CDIN1	-1.07269	0.00020735	0.00515884	translation
P2RX7	-1.15197	0.000217146	0.00539099	translation
CTCFL	-1.05257	0.000219576	0.00542959	translation
NIPSNAP1	-1.12703	0.000219637	0.00542959	translation
CEP128	-1.26652	0.000222639	0.00548042	translation
SNAI1	-0.957978	0.000223468	0.00548916	translation
NRBP1	-0.808259	0.000225831	0.00552381	translation
AGA	-0.9577	0.000225386	0.00552381	abundance
OXNAD1	-0.901971	0.000228489	0.00556534	translation
TAGLN2	-0.91726	0.00023176	0.00561226	translation
NABP2	-0.983565	0.00023182	0.00561226	translation
SLC16A13	-1.41976	0.000231867	0.00561226	translation
C19orf53	-0.944991	0.000233921	0.00563749	translation
MVK	-0.961204	0.000234369	0.00563749	translation
DHRS11	-0.904767	0.000235447	0.0056517	abundance
NDUFA11	-1.14139	0.000236328	0.00566114	translation
SPNS1	-0.914954	0.000238353	0.00568613	translation
PGLS	-1.14342	0.00024021	0.00571534	translation
FAM86B1	-0.786335	0.000245131	0.00577652	translation
VRK3	-0.944143	0.00024467	0.00577652	translation
SDHB	-1.00248	0.000244851	0.00577652	translation
STMN1	-1.08909	0.000244198	0.00577652	abundance
FAM219A	-0.90673	0.000247279	0.00580356	translation
ROR1	-1.02298	0.000249143	0.00583548	translation
CDK4	-0.830833	0.000254439	0.00594751	translation
PAX9	-0.988647	0.000257507	0.00600712	abundance
CENPO	-0.872068	0.000262961	0.00610975	abundance
NMRAL1	-0.791199	0.000276389	0.00639612	translation
SLC9A3R1	-0.995778	0.000279834	0.00643729	translation
NCAPH	-1.12073	0.000280748	0.00644552	abundance
SVIP	-0.851077	0.000282917	0.00648249	translation
LAPTM5	-1.0472	0.000284946	0.0065161	abundance
ANAPC15	-1.04252	0.000289278	0.00660214	translation
KNSTRN	-0.917687	0.000292629	0.00666549	abundance
NCKIPSD	-0.734844	0.000295793	0.00669072	abundance
STYXL1	-0.857215	0.000294463	0.00669072	translation
C11orf24	-0.967966	0.000296116	0.00669072	translation
MLLT11	-1.02022	0.000296622	0.00669072	abundance
MMAB	-1.24785	0.000295336	0.00669072	translation
POLA2	-0.907267	0.000299351	0.00673917	translation
TMEM97	-0.917418	0.000304165	0.00683429	translation
PDK1	-0.797914	0.000307313	0.00689166	none
PIM2	-0.946173	0.000308172	0.0068973	translation
SPATA2	-0.970413	0.000308755	0.0068973	translation
H2AC8	-1.57078	0.000311891	0.00695397	translation
CNNM4	-0.950265	0.000320838	0.00713279	translation
RELB	-1.02983	0.000321142	0.00713279	translation
SLC25A39	-0.908716	0.000322232	0.00714332	abundance
ZNF66	-0.899058	0.000327142	0.00722454	translation
SETD4	-0.889186	0.00033023	0.00726505	abundance
BSCL2	-1.00574	0.000332203	0.00728083	translation
RFX2	-0.769547	0.000335313	0.00733512	translation
ARRB2	-1.11309	0.0003397	0.00741711	translation
IRS1	-0.956547	0.000342321	0.00746029	translation
OGG1	-0.922067	0.000346376	0.00752037	abundance
ARRDC4	-1.17178	0.000345987	0.00752037	translation
CDK2AP2	-0.971113	0.000352072	0.00760135	translation
FGF5	-1.10487	0.0003511	0.00760135	translation
MBD3	-0.918241	0.000353055	0.0076084	translation
VEGFB	-0.924186	0.000358373	0.00768054	translation
PTMS	-0.962884	0.000357741	0.00768054	translation
SARM1	-0.980347	0.00035839	0.00768054	translation
PAQR5	-1.17455	0.000361145	0.00772531	abundance
ZNF768	-0.931876	0.000361899	0.00772718	translation
UBE2S	-1.02781	0.000367085	0.00782351	abundance
ACD	-0.868316	0.000367791	0.00782417	translation
COPE	-1.03761	0.000368491	0.00782471	translation
DMAC2	-0.84174	0.000371195	0.00786771	abundance
NADSYN1	-0.914805	0.000372779	0.00788686	translation
LMO4	-1.2484	0.000373672	0.00789134	translation
AHCY	-0.976146	0.000375734	0.00792046	translation
GUSB	-0.686791	0.000377092	0.00793467	none
BCL9	-0.848098	0.000384289	0.00805687	translation
RFC5	-0.972176	0.000389031	0.00814156	translation
CDT1	-0.954571	0.000392896	0.00820764	abundance
MRPS24	-1.13298	0.000398478	0.00830637	translation
POLR2I	-0.974071	0.000400609	0.00832377	translation
TMEM17	-0.877942	0.000403352	0.00835083	abundance
ETV5	-0.992411	0.000402676	0.00835083	translation
RPLP0	-0.856703	0.000408781	0.00844813	translation
PRKACA	-0.877576	0.000424871	0.00872385	translation
IFFO2	-0.879809	0.000425301	0.00872385	abundance
TPI1	-1.03148	0.000425884	0.00872385	translation
OLFML3	-1.10092	0.000424605	0.00872385	abundance
H2BC8	-1.448	0.000422912	0.00872385	abundance
H2BC10	-1.18115	0.000429873	0.00879002	abundance
HROB	-1.00103	0.000431398	0.00880569	translation
TBCB	-0.892033	0.000432644	0.0088156	translation
TRAF7	-0.992291	0.000435496	0.00885815	translation
EBP	-1.24665	0.000440227	0.00893869	abundance
SPC24	-0.755598	0.000443414	0.00898766	abundance
THOC3	-0.90858	0.000456967	0.00921404	none
MYG1	-0.767108	0.000463533	0.00933021	translation
BLM	-0.728416	0.000468532	0.0093982	translation
KRTCAP2	-0.88167	0.000467956	0.0093982	translation
MCM4	-0.810126	0.000472744	0.00944998	abundance
NPRL3	-0.902279	0.000474933	0.00947742	translation
MAD2L1BP	-0.813045	0.000479049	0.00954311	translation
NCAPG2	-0.839808	0.00049291	0.00978562	abundance
DRD2	-1.03265	0.000494039	0.00979126	translation
KPTN	-0.895236	0.000496422	0.00980497	translation
BACH1	-1.01271	0.00050884	0.0100331	abundance
WWTR1	-0.995956	0.00051182	0.0100748	translation
ZNF511	-1.01626	0.000513841	0.0100974	translation
PCED1B	-0.890319	0.000516672	0.0101359	translation
H3C13	-1.04335	0.000518525	0.010155	abundance
PLEKHO2	-0.90527	0.000521893	0.0102038	translation
RHOG	-0.756679	0.000528657	0.0103058	translation
PODNL1	-0.840899	0.000528888	0.0103058	translation
TMEM47	-0.941713	0.000529821	0.0103066	translation
EPN1	-0.848355	0.000531372	0.0103195	translation
SMAGP	-0.905132	0.000533068	0.0103351	abundance
TUBB	-0.799002	0.00053725	0.0103735	translation
WDR54	-0.917568	0.000538626	0.0103735	abundance
ZFP36L1	-0.936188	0.000537834	0.0103735	translation
FAM83D	-0.89013	0.000547462	0.0105087	abundance
RPLP2	-0.926408	0.000549771	0.0105356	translation
UMAD1	-0.807389	0.000551591	0.0105412	abundance
EPS8L2	-0.906673	0.000551882	0.0105412	translation
NCAPD2	-0.910888	0.000553081	0.0105467	translation
TMEM255B	-0.798977	0.000558388	0.0106169	abundance
ETV1	-0.90107	0.000558593	0.0106169	translation
GAS2L3	-1.03383	0.000566671	0.0107528	abundance
MEST	-1.0683	0.000568185	0.010764	translation
VPS37B	-0.911685	0.000569786	0.0107767	translation
NUP43	-0.786842	0.000575244	0.0108269	abundance
SRC	-0.942528	0.000575001	0.0108269	abundance
DTL	-1.07464	0.000574596	0.0108269	translation
TEAD3	-0.804915	0.000576722	0.0108371	translation
GPT2	-1.11834	0.000578177	0.0108469	abundance
SHISA4	-1.10789	0.000580852	0.0108795	abundance
NSUN5	-0.943986	0.000584561	0.0109313	translation
WASF2	-0.752648	0.000586088	0.0109359	translation
PHB2	-0.891987	0.000587524	0.0109359	translation
PATZ1	-0.895035	0.000588019	0.0109359	translation
AK4	-0.783042	0.000592428	0.0109898	translation
IRAK1	-0.991007	0.000595054	0.0110209	translation
FDPS	-0.866021	0.000598004	0.0110578	abundance
VARS1	-1.1192	0.000601084	0.0110971	translation
LPCAT3	-0.843292	0.000605325	0.0111576	translation
RABL2A	-0.789986	0.000607565	0.0111634	translation
MRPL23	-0.962718	0.000606965	0.0111634	abundance
MRPS11	-0.911992	0.000617317	0.0113246	translation
KCTD2	-0.842284	0.000623836	0.0113902	translation
H4C2	-1.03976	0.000623627	0.0113902	abundance
ARRDC1	-1.01111	0.000628856	0.0114458	translation
RBL1	-0.787591	0.000634761	0.0115351	translation
FAM111A	-0.750079	0.000641709	0.0116254	abundance
HTR1D	-0.811676	0.000642736	0.0116254	none
CHRNA5	-0.818531	0.000642039	0.0116254	abundance
CXXC1	-0.86541	0.000648653	0.0116959	translation
SPC25	-0.9798	0.000647756	0.0116959	abundance
NDE1	-1.10974	0.000654134	0.0117764	translation
BCKDHB	-0.808649	0.000658149	0.0118121	translation
TUBG1	-0.860586	0.000658077	0.0118121	translation
CIB1	-0.989431	0.00066407	0.0118999	translation
LAMTOR1	-1.04953	0.000667114	0.011936	translation
SEL1L3	-0.947409	0.000674243	0.012045	abundance
H2AC13	-1.12912	0.000679156	0.0121141	abundance
KIF9	-0.820311	0.00068257	0.0121562	translation
FRZB	-0.936839	0.000687088	0.0122179	translation
ZNF98	-0.726638	0.00069085	0.0122473	abundance
CHTF8	-0.777711	0.00069409	0.0122859	translation
GRK2	-0.855531	0.000696669	0.0123128	translation
DHPS	-0.839121	0.000704378	0.0123892	translation
TLCD3A	-0.851502	0.000703103	0.0123892	translation
TICRR	-0.865011	0.000703471	0.0123892	translation
NAPA	-0.924849	0.000705266	0.0123892	translation
WSB2	-0.736495	0.000708963	0.0124353	translation
PRKRA	-0.677368	0.000710453	0.0124426	translation
MCOLN1	-0.887079	0.000715665	0.012515	abundance
KIF3C	-0.918088	0.000721132	0.0125916	translation
UBE2M	-0.875879	0.000723384	0.012593	translation
MMS22L	-0.884606	0.000722908	0.012593	abundance
HDAC3	-0.797644	0.000726755	0.0126327	translation
FEN1	-0.807162	0.000730454	0.012659	translation
AGPAT2	-0.81042	0.000737121	0.0127406	translation
DPAGT1	-0.842628	0.000744638	0.0128472	translation
RNPEP	-0.886036	0.00074736	0.012875	translation
UGCG	-0.962035	0.00076066	0.0130847	abundance
TSC22D1	-0.812349	0.000789385	0.0135187	translation
GFUS	-0.928002	0.000802765	0.0137073	translation
H4C1	-1.08843	0.000806474	0.0137504	abundance
MIEF1	-0.869769	0.000811518	0.0138161	translation
EXOSC5	-1.12468	0.000815837	0.0138692	translation
FDFT1	-0.86559	0.000818438	0.0138828	abundance
SIGMAR1	-1.15616	0.000819029	0.0138828	translation
EMC10	-0.741918	0.000825077	0.013889	translation
TRIM68	-0.831325	0.000825383	0.013889	translation
ZNF574	-0.897122	0.000822564	0.013889	translation
G6PC3	-0.934901	0.000821791	0.013889	translation
APRT	-1.00047	0.000830499	0.0139548	abundance
ITGB3BP	-1.04184	0.000836512	0.0140355	abundance
H2AZ1	-1.14178	0.000847791	0.0142042	translation
PRPS1	-0.821163	0.000850267	0.0142092	abundance
CARD19	-0.915533	0.00085054	0.0142092	translation
DGKZ	-0.705443	0.000852374	0.0142127	translation
MAST3	-0.755287	0.000853204	0.0142127	translation
CHAF1B	-0.92752	0.000858112	0.0142535	translation
NDUFS8	-0.984588	0.000863187	0.0143173	translation
HMG20B	-0.875822	0.000874354	0.0144405	abundance
RPS26	-0.883587	0.000874133	0.0144405	translation
MOK	-0.778716	0.000876823	0.0144607	translation
HELLS	-0.765622	0.000879553	0.0144851	none
ERCC2	-0.862317	0.000886944	0.0145861	abundance
PACS1	-0.790571	0.000892306	0.0146328	translation
LIMK1	-0.885476	0.000895166	0.0146383	translation
NUF2	-1.10485	0.000894294	0.0146383	abundance
FOXRED2	-0.861609	0.000897009	0.0146478	none
TMEM160	-0.81276	0.000902161	0.0147112	translation
MEF2D	-0.750423	0.000907996	0.0147557	translation
RBFA	-0.837259	0.000908711	0.0147557	translation
PELI1	-0.807419	0.000913399	0.0147904	translation
SHCBP1	-0.828061	0.000913367	0.0147904	abundance
CLN6	-1.00748	0.000914774	0.014792	translation
KIFC3	-0.837714	0.00092395	0.0149196	abundance
LSR	-0.93585	0.000927638	0.0149583	translation
DDX59	-0.742919	0.000932653	0.0150183	translation
ZSCAN5A	-0.862133	0.000940103	0.0151173	translation
SASS6	-0.801408	0.000947183	0.0152019	translation
CACNA1G	-0.950076	0.000947988	0.0152019	translation
CEP78	-0.74662	0.000956334	0.0153146	translation
UNG	-0.793383	0.000958046	0.0153208	translation
APOBEC3G	-0.876955	0.00096081	0.0153438	translation
C12orf57	-0.922038	0.000969987	0.0154473	translation
GOT1	-0.68497	0.00098352	0.0156205	none
NARF	-0.958708	0.000987096	0.0156558	translation
MAVS	-0.754028	0.000994212	0.0156689	translation
CDK20	-0.757442	0.000994206	0.0156689	translation
FAH	-0.901579	0.000991593	0.0156689	translation
H4C4	-1.41796	0.000994678	0.0156689	abundance
TMEM25	-0.801295	0.0010046	0.0157823	translation
RANGRF	-0.811508	0.00101015	0.0157989	translation
SNRPB2	-0.815658	0.00101452	0.0157989	translation
HACL1	-0.901931	0.00101303	0.0157989	translation
SF3B5	-1.08833	0.0010142	0.0157989	translation
COL5A1	-0.891502	0.00101984	0.0158288	none
FIS1	-0.866525	0.00102125	0.0158294	translation
PBK	-0.88187	0.00103047	0.0159509	abundance
KIF15	-0.790798	0.00103733	0.0160143	none
IFRD2	-0.963959	0.00103662	0.0160143	translation
IFT52	-0.879523	0.00104552	0.0161194	translation
PAK4	-0.874485	0.00105049	0.0161317	translation
NDUFS7	-1.01896	0.00104874	0.0161317	abundance
TMEM40	-1.07111	0.00105049	0.0161317	abundance
ELP5	-0.772688	0.00105848	0.0162114	translation
TBC1D17	-0.798087	0.00107666	0.0164032	abundance
TMUB1	-1.05996	0.00108143	0.0164542	translation
RRP9	-0.842154	0.0010858	0.0164851	translation
H2BC3	-1.35115	0.0010863	0.0164851	abundance
KATNAL1	-0.763993	0.00109042	0.0165043	abundance
HOXC10	-0.890879	0.00108922	0.0165043	translation
C4orf46	-0.959773	0.00109326	0.0165258	abundance
POLR3D	-0.730035	0.00110438	0.0166674	translation
RNF187	-0.837685	0.0011055	0.0166674	abundance
ANKRD54	-0.817465	0.00112398	0.0169239	translation
RFX5	-0.750847	0.00113378	0.0170467	translation
CYP24A1	-1.00951	0.00113508	0.0170467	translation
PDLIM2	-0.734125	0.00114156	0.0171082	abundance
ST6GALNAC6	-0.824391	0.00114212	0.0171082	abundance
TBL1X	-0.726081	0.00114731	0.0171485	translation
TCTN3	-0.740774	0.00114929	0.0171485	translation
SLC7A8	-1.11497	0.00115073	0.0171485	abundance
ABCB8	-0.699107	0.00115547	0.0171971	translation
ATP5F1C	-0.902124	0.00115782	0.0172099	translation
NTM	-0.915621	0.00116597	0.0172867	abundance
ADIPOR2	-0.875272	0.00117061	0.0173334	translation
PLXNC1	-0.694127	0.00118893	0.0175375	translation
TESK1	-0.826145	0.00118778	0.0175375	translation
CENPX	-0.683211	0.00119816	0.01764	translation
HBE1	-0.810473	0.00120043	0.01764	translation
ASNS	-1.19	0.00122147	0.017881	abundance
PPP2R5D	-0.734204	0.00123243	0.0180141	translation
SCARB1	-0.960493	0.00123523	0.0180141	abundance
HDHD3	-0.869602	0.00123905	0.0180425	none
MBOAT7	-1.03644	0.00124029	0.0180425	translation
TIMM13	-0.863577	0.00124363	0.0180521	abundance
SFR1	-0.920493	0.00124406	0.0180521	abundance
BCL2L12	-0.913611	0.00124611	0.0180593	abundance
CEP55	-0.974366	0.00125029	0.0180972	abundance
TMEM185B	-0.735756	0.00126092	0.0181829	translation
EIF6	-0.809589	0.00125924	0.0181829	translation
FBXW5	-1.0401	0.00126018	0.0181829	translation
ABCD1	-0.842053	0.00127148	0.0182897	translation
COX5A	-1.00162	0.0012705	0.0182897	translation
ILDR2	-0.698807	0.0012907	0.0185432	none
ACOT8	-0.883054	0.00129364	0.0185625	translation
IFNAR1	-0.817716	0.00129755	0.0185955	abundance
PSMB3	-0.73364	0.0013103	0.0187551	translation
H4C11	-0.845871	0.00131352	0.018778	translation
POP7	-0.859382	0.00132014	0.0188494	translation
NKX6-1	-0.67244	0.00132306	0.0188679	translation
APOBEC3D	-0.886032	0.00132706	0.0189017	translation
TTC7B	-0.612991	0.00133515	0.0189745	translation
LRP5	-0.779051	0.00133545	0.0189745	translation
DPCD	-0.818504	0.00134095	0.0190293	translation
ALDH3A2	-0.802265	0.00135539	0.0191709	none
SPIDR	-0.818704	0.00135485	0.0191709	translation
H2BC6	-0.761715	0.00136758	0.0192691	abundance
RPL19	-0.836751	0.00136816	0.0192691	translation
RABGGTA	-0.914434	0.00136942	0.0192691	translation
MAP3K7CL	-0.961997	0.00136948	0.0192691	abundance
EFCAB2	-0.757858	0.00138666	0.0194693	abundance
HINT2	-0.914817	0.00138707	0.0194693	translation
RBM42	-0.914906	0.00139263	0.0195238	translation
CYSTM1	-0.842565	0.00140983	0.0197172	translation
HSPG2	-0.884629	0.00141337	0.019732	translation
H1-3	-1.03981	0.00142192	0.0198145	abundance
BGN	-0.83483	0.00143232	0.0199117	abundance
NBEAL2	-0.901953	0.00143151	0.0199117	translation
PLEKHF1	-0.853416	0.00144252	0.0200295	translation
TUBGCP2	-0.659784	0.00144857	0.0200893	translation
EIF3I	-0.78157	0.00146283	0.0202299	translation
C1QTNF6	-0.914364	0.00146157	0.0202299	translation
PHLDA2	-0.890157	0.00146602	0.0202345	translation
SNRPC	-0.898455	0.00147182	0.0202904	translation
MFSD2A	-0.964197	0.00148185	0.0204045	abundance
BUB1B	-0.839966	0.00148534	0.0204282	abundance
URM1	-0.919741	0.00149167	0.0204811	translation
DHTKD1	-0.761804	0.00149513	0.02049	translation
NEMP1	-0.673076	0.00149702	0.0204903	abundance
ARFGAP2	-0.840631	0.00149869	0.0204903	translation
ARG2	-0.808766	0.00150895	0.0206063	abundance
TOE1	-0.638419	0.00151775	0.0206536	translation
IGFBP3	-0.800158	0.00151757	0.0206536	abundance
SIRT6	-0.715247	0.00152111	0.0206748	translation
TCIRG1	-0.903933	0.00152296	0.0206748	translation
TRIM2	-0.793653	0.00154496	0.0209012	translation
GJC1	-0.759165	0.00154952	0.0209316	abundance
NCAPH2	-0.816975	0.00155535	0.0209682	abundance
KCNC3	-0.830067	0.00156721	0.0211036	translation
ZCCHC24	-0.796581	0.0015793	0.0211926	translation
NPRL2	-0.79968	0.00157774	0.0211926	translation
UXT	-0.933837	0.00157685	0.0211926	translation
IPO4	-0.853462	0.00158576	0.0212547	translation
SNTA1	-0.710161	0.00159051	0.0212692	translation
DDAH2	-1.04021	0.00158873	0.0212692	abundance
KIF11	-0.733404	0.00159295	0.0212773	abundance
QSOX2	-0.763267	0.00160553	0.0213714	translation
TUBA4A	-0.728148	0.0016082	0.0213824	translation
APOBEC3F	-0.785397	0.00161692	0.0214738	translation
IDH2	-0.787279	0.00161937	0.0214816	translation
CREG1	-0.684078	0.00162632	0.0214891	abundance
VWA5A	-0.775772	0.00162897	0.0214891	abundance
NLRP3	-0.780589	0.00162937	0.0214891	abundance
ATAD5	-0.789068	0.00162496	0.0214891	translation
SMARCB1	-0.789553	0.00163237	0.0214891	translation
GUCD1	-0.794276	0.00163238	0.0214891	none
PPFIA4	-0.828719	0.0016344	0.0214891	translation
BET1L	-0.843706	0.00163476	0.0214891	translation
C15orf40	-0.855722	0.00167842	0.0219883	translation
CSGALNACT1	-0.883153	0.00167792	0.0219883	translation
POLR2C	-0.689479	0.00168929	0.0221056	translation
NADK	-0.894864	0.0016941	0.0221202	translation
SLC20A2	-0.716047	0.00169987	0.022159	translation
DAB2IP	-0.77055	0.00170101	0.022159	translation
LRRCC1	-0.8753	0.00170505	0.0221867	abundance
CENPU	-0.827577	0.00170924	0.0222021	abundance
LETM2	-0.856903	0.00171006	0.0222021	translation
BUB1	-0.760899	0.00171373	0.0222085	abundance
ELF4	-0.651107	0.00172138	0.0222494	translation
AVEN	-0.882128	0.00171998	0.0222494	abundance
NANS	-0.82656	0.00172986	0.0223341	translation
SPATC1L	-0.7848	0.00175165	0.0225651	translation
UBE2J1	-0.722179	0.00175416	0.0225724	none
WDTC1	-0.802233	0.001762	0.022623	translation
CALB2	-1.09891	0.00176919	0.0226902	abundance
HMGB3	-0.850494	0.00178047	0.0228097	none
KLF6	-0.752424	0.00178741	0.0228481	abundance
POLR2F	-0.841961	0.00178969	0.0228521	translation
ACTL6A	-0.649636	0.00179371	0.0228669	translation
NCS1	-0.743652	0.00179479	0.0228669	translation
ZNF526	-0.767665	0.0018112	0.0230253	translation
ECSIT	-0.694493	0.00182116	0.0231012	translation
NEU1	-0.743955	0.00182058	0.0231012	translation
PEBP1	-0.835849	0.00184169	0.0233106	translation
TMEM45A	-1.05172	0.00185568	0.0234622	abundance
SLC66A1	-0.867088	0.00186612	0.0235684	translation
FKBP8	-0.860375	0.00186854	0.0235733	translation
GART	-0.728059	0.00187565	0.0235888	abundance
SLC29A1	-0.769568	0.00187397	0.0235888	abundance
TECR	-0.991598	0.00187588	0.0235888	translation
BRI3BP	-0.738016	0.00187879	0.0235889	abundance
KLF12	-0.780991	0.00187995	0.0235889	translation
TYMS	-0.846277	0.00188441	0.0235938	abundance
CD320	-0.892946	0.00188281	0.0235938	abundance
CSRNP2	-0.794153	0.0018872	0.0236032	none
NUP37	-0.82889	0.00188969	0.0236089	translation
B3GNT5	-0.91	0.00189421	0.0236398	translation
GSTM3	-0.73392	0.00189854	0.0236685	none
PHACTR4	-0.787638	0.0019045	0.0237172	translation
GYG2	-0.745793	0.0019111	0.0237485	translation
LIF	-0.857209	0.00191015	0.0237485	abundance
TMEM205	-0.923263	0.00191551	0.0237778	none
AKIP1	-0.840181	0.00192488	0.0238685	translation
RNF126	-0.823977	0.00194002	0.0240049	none
SLC10A3	-0.83093	0.00193802	0.0240049	translation
ZNF32	-0.861485	0.00195475	0.0241614	translation
DAZAP1	-0.780445	0.00197662	0.0244057	abundance
TAF5	-0.799108	0.00198297	0.024458	none
ELAVL1	-0.717234	0.00198982	0.0244654	translation
SCLT1	-0.88507	0.0019884	0.0244654	abundance
ANKRD1	-1.06378	0.00198989	0.0244654	abundance
ESS2	-0.800093	0.00200599	0.0246371	translation
TMPO	-0.724771	0.00203431	0.0249321	abundance
NFIX	-0.701796	0.00204072	0.0249579	translation
RAB34	-0.768688	0.00205561	0.0251136	translation
MPI	-0.73191	0.00206221	0.0251676	translation
COQ2	-0.728413	0.00207678	0.0253188	none
TAF6	-0.80148	0.00208206	0.0253565	translation
TLE3	-0.764408	0.00208664	0.025359	translation
USP5	-0.69653	0.00209542	0.0254391	abundance
CSRP2	-1.00008	0.00210012	0.0254694	translation
ZNF592	-0.614871	0.00210455	0.0254699	translation
SLC27A3	-0.812955	0.00210257	0.0254699	translation
GTPBP2	-0.709065	0.00210753	0.0254794	none
CMTM4	-0.722192	0.00211487	0.0255414	translation
HSPBP1	-0.97211	0.00212522	0.0256398	translation
CDCA3	-0.75516	0.00212754	0.0256411	abundance
TADA3	-0.748249	0.00213446	0.0256711	none
OAS3	-0.928179	0.00213391	0.0256711	translation
NR1D1	-0.744075	0.00215884	0.0259374	translation
IDH1	-0.765227	0.00216126	0.0259396	abundance
NDUFAF3	-0.764768	0.00216704	0.0259552	translation
CENPK	-0.94173	0.00216539	0.0259552	abundance
ARHGDIA	-0.693169	0.00217412	0.0260131	none
IFT22	-0.700708	0.00218969	0.0261725	abundance
LMCD1	-1.16647	0.00219264	0.0261807	translation
MIS18A	-0.817611	0.00219543	0.0261871	abundance
KNTC1	-0.668579	0.00220798	0.0262827	none
CHAF1A	-0.787926	0.00221622	0.0263537	translation
TRMT2B	-0.745301	0.00222135	0.0263876	translation
STX17	-0.664576	0.00225084	0.0265952	abundance
RNF24	-0.675271	0.0022462	0.0265952	none
SNX11	-0.74983	0.00224678	0.0265952	translation
PTGER2	-0.857176	0.00224803	0.0265952	translation
MKI67	-1.05137	0.00225259	0.0265952	abundance
NAGK	-0.704306	0.00225729	0.0265966	translation
GPN3	-0.836177	0.00225684	0.0265966	abundance
DPF1	-0.894782	0.00226617	0.0266741	translation
NOB1	-0.629066	0.00227925	0.0268008	none
ZDHHC12	-0.988003	0.00228167	0.0268021	abundance
MCM8	-1.16708	0.00228684	0.0268356	abundance
CHP1	-0.694998	0.00230377	0.0270048	none
ZNF70	-0.631762	0.00231823	0.0270126	translation
MMACHC	-0.756802	0.00231316	0.0270126	translation
CHCHD2	-0.806069	0.0023167	0.0270126	none
KRT8	-0.876722	0.00231508	0.0270126	abundance
TIMM10	-1.11486	0.00232292	0.0270401	abundance
LRRC8E	-0.662624	0.0023417	0.0272041	translation
MAP3K6	-0.734533	0.00234908	0.0272624	translation
ETV4	-0.974492	0.0023607	0.0273699	abundance
METTL15	-0.678123	0.00236905	0.0274393	translation
AAAS	-0.910772	0.00238046	0.0275165	abundance
AGRN	-1.04921	0.0023795	0.0275165	none
NFYC	-0.71874	0.00238543	0.0275465	translation
ERAL1	-0.706455	0.00238936	0.0275582	translation
GORASP1	-0.739128	0.00239357	0.0275582	translation
PCYT2	-0.917435	0.0024003	0.0276083	abundance
MZT2B	-0.802428	0.00241092	0.0277029	abundance
ZIK1	-0.773211	0.00241458	0.0277152	none
FTSJ1	-0.732365	0.00242209	0.0277487	translation
VAT1	-0.81198	0.00242943	0.0278053	translation
GLE1	-0.804963	0.00245354	0.0280536	abundance
UBXN11	-0.789911	0.00246324	0.0281091	translation
POU2F2	-0.705651	0.00248756	0.028218	translation
SNX21	-0.715945	0.00248983	0.028218	translation
IQCK	-0.867038	0.00248782	0.028218	translation
EXOSC7	-0.692525	0.00250559	0.028343	abundance
FAM110A	-0.793329	0.00250574	0.028343	none
PA2G4	-0.61476	0.00252303	0.0284893	none
LYRM4	-0.701076	0.00252359	0.0284893	translation
PSMB7	-0.658975	0.00252796	0.0284957	translation
YIF1A	-0.871044	0.00252907	0.0284957	translation
MRPS2	-0.690249	0.00253292	0.0285113	translation
RNF4	-0.731194	0.00254919	0.0286667	translation
IFT122	-0.672601	0.00258492	0.0290122	translation
PTOV1	-0.994878	0.00259318	0.0290487	translation
ORC1	-0.689218	0.00260986	0.0291658	none
HBEGF	-0.683951	0.0026247	0.0292604	none
CAMTA1	-0.732268	0.00262961	0.029287	translation
SHKBP1	-0.668724	0.00263318	0.0292985	translation
GSK3A	-0.783578	0.00264044	0.0293512	translation
MRPL24	-0.729486	0.00267606	0.0296902	translation
PLPP2	-0.793203	0.00268325	0.0297415	translation
UBALD1	-0.764298	0.00269217	0.0298118	translation
ATP5MF	-0.970263	0.00269542	0.0298193	translation
RGS3	-0.958726	0.00270057	0.0298467	abundance
LMF2	-0.973669	0.00270304	0.0298467	translation
ROMO1	-0.954271	0.00270669	0.0298586	abundance
IMPDH1	-0.727697	0.00272494	0.0300313	abundance
GOLM1	-0.663108	0.00275669	0.0303236	abundance
SNAPC2	-0.94654	0.00275425	0.0303236	abundance
PTGR1	-0.732983	0.00276852	0.0304037	abundance
DDRGK1	-0.857157	0.00276922	0.0304037	abundance
TOP2A	-0.593973	0.00279418	0.0305332	abundance
KIAA0930	-0.733975	0.0027863	0.0305332	abundance
RNF167	-0.778219	0.00279107	0.0305332	translation
AGAP3	-0.783309	0.00278966	0.0305332	translation
ANAPC11	-0.964439	0.00279323	0.0305332	translation
RAD54L	-0.892287	0.00281651	0.0307483	abundance
MCU	-0.68179	0.00282083	0.0307518	abundance
DCAKD	-0.739813	0.00282843	0.0307913	translation
ETNK2	-0.826078	0.00283579	0.0308426	translation
TCTN2	-0.681958	0.00286135	0.0310914	abundance
INTS11	-0.769948	0.00286582	0.0311108	translation
SLC43A2	-0.922551	0.00287172	0.0311456	none
ERF	-0.767327	0.00287704	0.0311742	none
DCAF15	-0.775886	0.00288424	0.0311939	abundance
PYCR2	-0.743764	0.00289372	0.0312381	translation
LMNB1	-0.610801	0.00291639	0.0314244	abundance
RAD23B	-0.678596	0.00291597	0.0314244	none
PIAS3	-0.80419	0.00292066	0.0314411	translation
MTFP1	-0.700941	0.00293125	0.0315259	none
SYNGR1	-0.889283	0.00293712	0.0315598	abundance
NAA40	-0.684107	0.00296024	0.0317788	translation
WDR18	-0.810441	0.00296901	0.0318434	abundance
LIN9	-0.647999	0.00297517	0.0318466	none
CMSS1	-0.703298	0.00297422	0.0318466	translation
PSMC3	-0.711967	0.00298103	0.0318466	translation
UBE2C	-0.845913	0.00298186	0.0318466	abundance
BSDC1	-0.799689	0.00299801	0.031977	abundance
UHRF1	-0.879863	0.00302811	0.0322683	abundance
NME4	-0.754354	0.00304693	0.0324092	none
ZFP36L2	-0.813438	0.00305029	0.0324152	translation
SUPT4H1	-0.675745	0.00305655	0.0324521	translation
FGD1	-0.655861	0.0030817	0.03257	translation
RITA1	-0.713865	0.0030762	0.03257	abundance
SLC8A1	-0.872356	0.00308018	0.03257	abundance
APEH	-0.824889	0.00309628	0.0326942	translation
FAM189B	-0.766075	0.00310231	0.0327281	translation
HAUS8	-0.717475	0.00311653	0.0328482	none
PBX2	-0.588956	0.00312066	0.0328618	none
EDF1	-0.771651	0.00316084	0.0332548	none
TRAP1	-0.712856	0.00316872	0.0333075	translation
RNFT2	-0.696111	0.00319247	0.0335267	translation
EFEMP2	-0.773486	0.0032156	0.0337391	none
BANF1	-0.940188	0.00324244	0.0339286	translation
MIF4GD	-0.798849	0.003276	0.0342489	translation
SOST	-0.588521	0.00328999	0.0343389	none
MRPL48	-0.610392	0.00329441	0.0343389	abundance
CCN1	-0.696159	0.00329503	0.0343389	none
SNAI2	-0.991542	0.00329647	0.0343389	abundance
C1QL1	-0.953995	0.00330409	0.0343874	abundance
TYK2	-0.695884	0.00336053	0.0349435	translation
SRM	-0.75647	0.00340251	0.0353483	translation
ZNF655	-0.633886	0.00341274	0.0354228	translation
IL32	-0.693401	0.00342012	0.0354677	none
TLK1	-0.710732	0.00343022	0.0355089	translation
PRDM15	-0.62835	0.00343803	0.035558	none
UBXN6	-0.860012	0.00345697	0.035722	translation
AKR1A1	-0.775254	0.0034719	0.0358125	abundance
ROGDI	-0.816028	0.00347068	0.0358125	abundance
FBXW4	-0.592201	0.00349794	0.036049	translation
ZNF687	-0.710821	0.00351641	0.0362071	none
CTH	-0.646936	0.00352148	0.0362272	translation
NELFCD	-0.627794	0.00354611	0.0364483	none
TMEM120A	-0.846781	0.0035555	0.0364801	translation
MRPS18B	-0.666815	0.0035852	0.0367522	translation
RNASEL	-0.708515	0.00359018	0.0367708	translation
MICB	-0.781022	0.00360107	0.0368224	translation
ASF1B	-0.723473	0.00361117	0.036888	abundance
PFKL	-0.689429	0.00361905	0.0369359	translation
C14orf28	-0.884573	0.00364163	0.0371082	abundance
CCNB1	-0.824237	0.00364894	0.0371429	abundance
TNFAIP3	-0.900778	0.00368292	0.0374231	abundance
CSK	-0.617981	0.00368705	0.0374322	translation
DVL2	-0.646584	0.00369123	0.037442	translation
MEIS3	-0.650522	0.0037154	0.0375566	translation
SHISA5	-0.719809	0.00371508	0.0375566	none
LCP2	-0.949206	0.0037155	0.0375566	translation
SLC25A5	-0.598236	0.00373008	0.0376057	none
H4C13	-1.0499	0.00372621	0.0376057	abundance
MCAT	-0.67963	0.00374327	0.0377059	translation
ITPR1	-0.609348	0.00378744	0.0380412	translation
WRAP53	-0.687924	0.00378968	0.0380412	translation
CDON	-0.813275	0.00381571	0.0382694	none
ARHGAP19	-0.649398	0.00384108	0.0384572	abundance
NR4A1	-0.627528	0.00384497	0.038463	abundance
GGT5	-0.73832	0.00385394	0.0384891	none
WDR4	-0.823048	0.0038725	0.0386384	translation
TUBB4B	-0.620317	0.00388622	0.0386422	translation
GALNT10	-0.63703	0.00387955	0.0386422	translation
GYPC	-0.702	0.0038816	0.0386422	translation
CNPY3	-0.847959	0.00388325	0.0386422	none
RNF38	-0.750691	0.00389362	0.0386826	translation
DBNL	-0.674374	0.00390817	0.0387276	none
CCDC124	-0.687406	0.00390699	0.0387276	none
RAB4B	-0.704471	0.00390202	0.0387276	translation
FUOM	-0.644432	0.00391839	0.0387957	translation
DIAPH3	-0.741283	0.00392327	0.0388109	abundance
MRGBP	-0.805966	0.00395194	0.0390279	abundance
FPGS	-0.88692	0.00394892	0.0390279	translation
RXRA	-0.707886	0.00396518	0.0391254	none
HBA1	-0.603221	0.00399693	0.0393707	abundance
PHAF1	-0.704616	0.00401398	0.0393707	translation
RPL32	-0.705988	0.004024	0.0393707	translation
IL10RB	-0.722355	0.00402254	0.0393707	none
DKK1	-0.722865	0.00401649	0.0393707	none
MAPK3	-0.764057	0.00402394	0.0393707	translation
GSR	-0.768505	0.00400981	0.0393707	none
BABAM1	-1.02716	0.00400304	0.0393707	translation
HMGB1	-0.786474	0.00405669	0.039657	abundance
TSPAN17	-0.867771	0.00406086	0.0396644	translation
KNL1	-0.712928	0.0040675	0.0396958	abundance
HAX1	-0.793547	0.00409136	0.039895	translation
MMP17	-0.61482	0.00409821	0.0399283	none
AKT2	-0.654008	0.00410926	0.0399466	translation
CYBC1	-0.732197	0.00411043	0.0399466	translation
LMBR1L	-0.85456	0.00410384	0.0399466	translation
YIPF2	-0.630418	0.00411855	0.0399582	translation
SNRPB	-0.685575	0.00412196	0.0399582	translation
MIX23	-0.834613	0.00416334	0.0402694	translation
PIGV	-0.756328	0.00416883	0.0402779	translation
SERTAD2	-0.765621	0.0041744	0.0402981	translation
TOR2A	-0.639931	0.0041791	0.0403099	translation
CENPW	-0.940785	0.00420412	0.0404839	abundance
TSPAN18	-0.792818	0.00421292	0.0405013	translation
SPDL1	-0.777132	0.00421657	0.0405028	abundance
MYL6B	-0.880664	0.00424354	0.0406944	translation
ARID3A	-0.61213	0.00425032	0.0407258	none
CTDSPL	-0.77102	0.00425955	0.0407805	abundance
RALY	-0.70867	0.00427375	0.0408234	translation
GLA	-0.722918	0.00426928	0.0408234	abundance
DCPS	-0.786168	0.00429058	0.0409423	translation
NPHP3	-0.642983	0.00429819	0.040973	translation
PAIP1	-0.659165	0.00430796	0.041007	translation
MICAL1	-0.657383	0.00431845	0.0410731	abundance
ZNF546	-0.606057	0.00433388	0.0411678	none
SNX24	-0.736428	0.00434184	0.0411942	none
VPS4A	-0.64605	0.00434702	0.0412096	none
PIN1	-0.786082	0.00435353	0.0412376	abundance
GLRX	-0.795196	0.0043629	0.0412926	abundance
PAFAH1B3	-0.752534	0.0043693	0.0413195	translation
RNF181	-0.680693	0.00440955	0.0416632	translation
ARNT2	-0.7013	0.00441643	0.0416632	none
MRPL2	-0.719639	0.00442181	0.0416801	translation
ARHGAP18	-0.732744	0.0044269	0.0416942	abundance
APOBEC3C	-0.802815	0.00443994	0.0417491	translation
PHF1	-0.873339	0.00447659	0.0420597	abundance
HRAS	-0.690386	0.004486	0.0421139	abundance
EPS8	-0.659344	0.00449166	0.042133	abundance
ABHD2	-0.655379	0.00449819	0.0421601	none
GCAT	-0.780049	0.00452783	0.0423011	abundance
DBF4B	-0.632786	0.00454046	0.0423696	abundance
TMEM106C	-0.643818	0.00455213	0.0423696	none
SHMT2	-0.702718	0.00454643	0.0423696	abundance
ALG3	-0.767016	0.00454263	0.0423696	none
GSTM2	-0.775194	0.00455344	0.0423696	translation
HAUS4	-0.646345	0.00456863	0.0424428	abundance
ARL2	-0.773248	0.00458435	0.0425207	translation
SERF2	-0.959049	0.00458348	0.0425207	translation
CDC42EP3	-0.71904	0.00462241	0.0428108	translation
NFKBIA	-0.728851	0.004623	0.0428108	none
MIEN1	-0.695245	0.00463416	0.0428798	translation
UBQLN4	-0.6584	0.00464148	0.0429134	translation
MMS19	-0.658302	0.00466492	0.0429391	none
ISG15	-0.678565	0.00466649	0.0429391	abundance
EMP3	-0.722359	0.0046664	0.0429391	none
MED25	-0.756086	0.00466098	0.0429391	translation
CD33	-0.6303	0.00469007	0.0431001	translation
SWSAP1	-0.826547	0.00469142	0.0431001	translation
ILVBL	-0.65777	0.00471047	0.0431725	translation
P2RX4	-0.67228	0.00470728	0.0431725	translation
GNG4	-0.635885	0.00471903	0.0431826	abundance
ADAM15	-0.742096	0.00471617	0.0431826	none
NUP85	-0.66872	0.00476024	0.0435254	translation
RTKN2	-0.907437	0.00478504	0.0437177	none
WIPF2	-0.626075	0.00480097	0.0438283	translation
DPYSL2	-0.648466	0.00481366	0.0438754	none
ZNF174	-0.67095	0.00483654	0.0440337	translation
SBF1	-0.755526	0.00487292	0.0442764	translation
PHC1	-0.622617	0.00489455	0.0443831	translation
SHPK	-0.634227	0.00489616	0.0443831	translation
RBM23	-0.641765	0.00493082	0.0446224	translation
CELSR1	-0.703202	0.0049341	0.0446224	translation
NDUFB7	-0.851012	0.00492771	0.0446224	abundance
ETHE1	-0.698347	0.00494164	0.0446558	translation
ISOC2	-0.767899	0.00494622	0.0446624	translation
TLE5	-0.595852	0.00495685	0.0447235	none
NFE2L3	-0.650059	0.00497373	0.0448409	abundance
PSENEN	-0.930825	0.00503088	0.0451805	none
TXN2	-0.886376	0.00505395	0.0453175	abundance
MAZ	-0.648415	0.0050654	0.045385	abundance
CNOT9	-0.626199	0.00509406	0.045543	translation
ABCD4	-0.68517	0.00509481	0.045543	translation
RSRC1	-0.763621	0.00509224	0.045543	none
SCARA3	-0.79052	0.00512857	0.0457741	abundance
NSFL1C	-0.654716	0.00513627	0.0458076	none
DEPDC1B	-0.618309	0.0051707	0.045938	abundance
LDLRAD3	-0.713801	0.00516695	0.045938	none
HMGB2	-0.893249	0.00516414	0.045938	abundance
EHD4	-0.659042	0.00521103	0.0461356	abundance
MFF	-0.631336	0.00522097	0.0461723	none
SDC3	-0.925585	0.00523601	0.0462475	none
KLC2	-0.761433	0.00526427	0.0464489	translation
PEX16	-0.627226	0.00529265	0.0465788	none
STRA6	-0.719194	0.00529505	0.0465788	abundance
MAP2K2	-0.836282	0.00531004	0.0466752	none
ZFP36	-0.731896	0.00533136	0.0468265	translation
ACP6	-0.592473	0.00541214	0.0473573	translation
POLR2E	-0.701007	0.00541686	0.0473628	abundance
PREX1	-0.696217	0.00542856	0.0474111	translation
GINS1	-0.722262	0.00543056	0.0474111	abundance
UBA52	-0.610595	0.00544988	0.0475082	translation
RNF5	-0.883402	0.00544839	0.0475082	abundance
INTS15	-0.671732	0.00548694	0.0477236	translation
POLE4	-0.900929	0.00552971	0.048031	abundance
GPX1	-0.909596	0.00553056	0.048031	abundance
PIGH	-0.605608	0.00554432	0.048102	translation
NTPCR	-0.761403	0.0055605	0.0481827	translation
SNU13	-0.66594	0.00563148	0.0486886	none
RPS5	-0.686469	0.00562981	0.0486886	none
DEPDC5	-0.592212	0.00566454	0.0489379	abundance
EIF4EBP2	-0.68208	0.00569395	0.0491188	none
ECI1	-0.680507	0.00575205	0.0495831	translation
DARS1	-0.62379	0.00575636	0.0495833	abundance
PSMB5	-0.635506	0.00577778	0.0497135	translation
CIT	-0.693584	0.00578005	0.0497135	abundance
ADORA2B	-0.671086	0.00581397	0.0499312	none
CNNM3	-0.707939	0.00586949	0.0503707	abundance
SCMH1	-0.626411	0.00587938	0.0504183	translation
PEX19	-0.596365	0.00589635	0.0505264	none
NUCKS1	-0.628276	0.00590535	0.0505495	none
ALDOA	-0.604951	0.00593599	0.0506415	none
PACSIN3	-0.667997	0.00595118	0.0507338	none
TINAGL1	-0.910852	0.00595647	0.0507416	translation
TRIM39-RPP21	-0.785842	0.00596901	0.0508111	translation
SGO1	-0.828446	0.00598563	0.0509151	abundance
PRDX5	-0.875541	0.00599433	0.0509518	abundance
THAP11	-0.667096	0.00601405	0.051035	translation
UBE2A	-0.784176	0.00601732	0.051035	abundance
SFSWAP	-0.593401	0.00605276	0.0512981	none
NAA38	-0.847613	0.00610628	0.0516761	abundance
CNNM2	-0.621218	0.00611121	0.0516801	translation
SNRPA	-0.671474	0.00612157	0.0517299	translation
GET4	-0.756666	0.00612714	0.0517393	abundance
PRPF31	-0.602727	0.0061627	0.0519764	translation
ATG101	-0.697582	0.00618623	0.0520865	translation
CEP43	-0.751341	0.00618618	0.0520865	abundance
NDRG4	-0.67859	0.0062042	0.0521999	abundance
PLSCR1	-0.722265	0.00622129	0.0523058	translation
SGK1	-0.675431	0.0062311	0.0523382	abundance
MGST3	-0.863785	0.00623418	0.0523382	abundance
MTG1	-0.589176	0.00624416	0.0523841	none
TESK2	-0.679604	0.00626177	0.052466	none
NPFFR2	-0.810141	0.00626298	0.052466	none
PPP1R15A	-0.692481	0.00632514	0.0529103	none
FOLR1	-0.630651	0.0063879	0.0533583	abundance
CTDSPL2	-0.616364	0.00641314	0.0535306	translation
BCAR1	-0.786829	0.00642991	0.0536319	translation
DUS4L	-0.635969	0.00644021	0.0536792	translation
TGIF1	-0.686342	0.00645512	0.0537648	translation
ZYX	-0.82404	0.00646171	0.0537811	translation
SOX12	-0.651088	0.00647837	0.053881	translation
ABCB6	-0.748568	0.00649311	0.053965	translation
CKS2	-0.975223	0.00651763	0.05413	translation
BLVRA	-0.612891	0.0065238	0.0541424	none
ODF2L	-0.608562	0.00655045	0.0542859	none
GPN2	-0.60384	0.00656099	0.0543344	none
TRIP6	-0.740969	0.0065776	0.054433	translation
WDR62	-0.829279	0.00658607	0.0544643	translation
SQSTM1	-0.737066	0.00659394	0.0544905	none
GET3	-0.688437	0.00661911	0.0546595	translation
NUAK2	-0.654254	0.00664444	0.0548296	none
PPP5C	-0.613141	0.00665436	0.0548706	translation
DNAJC14	-0.646112	0.00665886	0.0548706	none
NEK2	-0.683571	0.00666395	0.0548734	none
PPP1R11	-0.817183	0.00668034	0.0549623	translation
RABL2B	-0.587501	0.00669249	0.0549913	abundance
KCNK6	-0.837279	0.00669862	0.0550027	none
GDF15	-0.776918	0.00671158	0.0550312	abundance
ZNF512	-0.801193	0.00670805	0.0550312	translation
FAM102A	-0.694927	0.00672205	0.055071	translation
TEDC1	-0.607622	0.00675103	0.0551984	none
ZNF76	-0.702732	0.00679662	0.055493	translation
C5orf34	-0.659697	0.00684644	0.0558211	translation
HCFC1	-0.724055	0.00688448	0.0560131	translation
MXD4	-0.788282	0.00689561	0.0560643	none
AGTRAP	-0.926801	0.00691571	0.0561883	abundance
CCDC28A	-0.674734	0.00692383	0.0562149	none
ADRM1	-0.706581	0.00694026	0.0563089	none
MED19	-0.656811	0.00696883	0.0565011	translation
CYB561	-0.708033	0.00699377	0.0566637	translation
FAM120AOS	-0.711248	0.00701695	0.0567722	translation
ATP5MC2	-0.764512	0.00701515	0.0567722	translation
C16orf46	-0.59234	0.00707427	0.0571562	none
FBRS	-0.782359	0.00710954	0.0573611	translation
TBC1D20	-0.623571	0.00712058	0.0573704	translation
ICA1L	-0.600526	0.00715319	0.0575133	none
SENP3	-0.607328	0.00714329	0.0575133	translation
CORO1A	-0.793111	0.00718535	0.0577318	none
REEP6	-0.641724	0.00720456	0.0578456	none
ERCC1	-0.692134	0.00720949	0.0578456	translation
MRPS36	-0.765011	0.00722235	0.0579087	translation
ABCC3	-0.734983	0.00724288	0.0580331	none
MON1B	-0.672702	0.00729492	0.0584097	translation
KLHDC3	-0.63724	0.00731724	0.0584854	none
OGFR	-0.662349	0.00731112	0.0584854	translation
RPS6KA4	-0.753636	0.00731951	0.0584854	translation
PPIAL4C	-0.679798	0.0073508	0.058695	translation
BNIP3L	-0.741634	0.00736372	0.0587577	none
ZFPL1	-0.70007	0.00739375	0.0589568	none
DEDD	-0.591247	0.00740363	0.0589949	translation
TTLL5	-0.615304	0.00741618	0.0590544	abundance
RRP7A	-0.624367	0.00744696	0.0591817	none
WDR76	-0.717132	0.00744749	0.0591817	translation
SLC7A5	-0.835521	0.00745268	0.0591824	none
TBC1D7	-0.653729	0.00753498	0.0597133	none
BCKDHA	-0.741075	0.00757257	0.0599672	translation
NR2F2	-0.785255	0.00759705	0.060082	abundance
HMCES	-0.594832	0.00764935	0.0602063	none
SPIN4	-0.623492	0.00765255	0.0602063	none
PPME1	-0.645801	0.0076288	0.0602063	none
SYDE1	-0.666509	0.00765431	0.0602063	translation
ERI3	-0.772932	0.00763851	0.0602063	translation
SMYD5	-0.660012	0.0076705	0.0602928	none
RRAGA	-0.605936	0.00769381	0.0603941	none
AKR1B1	-0.652108	0.00773312	0.0606466	none
LPCAT1	-0.760205	0.00773644	0.0606466	translation
RPP21	-0.690586	0.00774891	0.0606623	abundance
KLF11	-0.686875	0.00779556	0.0609452	translation
THOP1	-0.644329	0.00781532	0.0610585	none
TRIM29	-0.637492	0.00784783	0.0612644	none
F11R	-0.6196	0.00787678	0.0614145	abundance
TXNL4B	-0.646832	0.00790177	0.0615266	translation
RPL27A	-0.748234	0.00789807	0.0615266	translation
FBXO5	-0.690025	0.00792604	0.0616742	none
PSMB6	-0.689147	0.00798341	0.0620789	translation
KRTAP2-4	-0.980416	0.00799197	0.0621038	abundance
ZC3H4	-0.598136	0.00806443	0.0625412	none
ALYREF	-0.828035	0.00808685	0.0626025	translation
LSM10	-0.717135	0.00813611	0.0628867	translation
UBL4A	-0.654446	0.00816676	0.0630816	translation
BCAT2	-0.666109	0.0081993	0.0632486	none
PGRMC1	-0.625521	0.0082711	0.0637177	none
USP54	-0.784949	0.0082701	0.0637177	translation
RPS6KB2	-0.745327	0.00828923	0.0638149	translation
FAM168B	-0.613051	0.00830475	0.0638391	none
RPLP1	-0.656642	0.00830259	0.0638391	translation
NDUFB3	-0.771361	0.00830888	0.0638391	translation
NOSIP	-0.659373	0.00833459	0.0639942	abundance
TMEM268	-0.713534	0.00836318	0.0641165	translation
ELP4	-0.667512	0.00838205	0.0641886	translation
MDK	-0.766127	0.00839123	0.0642165	abundance
RGL2	-0.618447	0.00839743	0.0642215	translation
CORO1B	-0.642647	0.00842137	0.0643252	none
SLC25A23	-0.767532	0.00842208	0.0643252	translation
BIN1	-0.777151	0.00849202	0.064774	none
IKZF4	-0.614672	0.00851098	0.0648759	translation
MRPL36	-0.6528	0.0085403	0.0649769	none
PCLO	-0.73404	0.00854104	0.0649769	translation
SLC35E3	-0.611856	0.00858935	0.0651307	none
HIRIP3	-0.626611	0.00858523	0.0651307	none
FHIP1B	-0.683916	0.00869229	0.0657394	abundance
SMPD4	-0.625532	0.00875161	0.0661017	translation
MLST8	-0.615873	0.00877268	0.0662177	none
EFNB1	-0.895337	0.00877971	0.0662277	translation
DUSP22	-0.615584	0.00880719	0.0663055	translation
SCAF4	-0.62889	0.00879688	0.0663055	abundance
MLF1	-0.724991	0.00880419	0.0663055	translation
VARS2	-0.627875	0.00883271	0.0664545	none
SLC25A11	-0.649896	0.00889704	0.0667653	translation
ROR2	-0.665539	0.00893611	0.0668908	none
COX6B1	-0.668414	0.00893424	0.0668908	none
C6orf136	-0.774824	0.00894026	0.0668908	translation
TMED1	-0.822263	0.00894767	0.0668908	translation
LOXL1	-0.824901	0.00894838	0.0668908	translation
PPIL2	-0.638846	0.00896252	0.0669532	translation
TMEM50B	-0.685353	0.00898431	0.0670297	none
IDUA	-0.803875	0.00898415	0.0670297	translation
TMEM91	-0.595573	0.00900472	0.0670347	translation
BDH1	-0.632287	0.00900151	0.0670347	translation
RAD23A	-0.649058	0.00901967	0.0670347	translation
MRPL57	-0.652316	0.0090027	0.0670347	none
CIAO3	-0.766844	0.00900947	0.0670347	translation
SEPTIN9	-0.626419	0.00904123	0.0671088	translation
DEPDC1	-0.746168	0.00905666	0.0671804	abundance
ZNF135	-0.639939	0.00907526	0.0672753	translation
PTBP3	-0.589526	0.00918564	0.0678333	none
MRPL4	-0.661789	0.00917911	0.0678333	none
CCNG2	-0.780342	0.00917792	0.0678333	abundance
RNASEH2B	-0.733045	0.00927645	0.0683733	abundance
CCRL2	-0.615196	0.00934207	0.0686823	translation
POLD3	-0.635824	0.0094083	0.0689827	abundance
HSD17B7	-0.699299	0.0094125	0.0689827	abundance
MZT2A	-0.705519	0.00940842	0.0689827	abundance
NPM3	-0.795517	0.00942261	0.0690118	translation
INO80B	-0.656585	0.00947126	0.0692369	translation
ANKMY1	-0.603336	0.00950687	0.0693224	none
ERVK3-1	-0.639514	0.00950478	0.0693224	none
AKT1	-0.642	0.00949866	0.0693224	translation
DBF4	-0.602018	0.00951756	0.0693568	none
BMPER	-0.629556	0.00954522	0.0694035	none
RGCC	-0.872614	0.00954792	0.0694035	none
SNRPD2	-0.808208	0.00958515	0.0696305	translation
FUZ	-0.711526	0.00961449	0.0697562	none
RIC8A	-0.644434	0.00966546	0.0700821	translation
LSM14B	-0.619402	0.00969182	0.0702293	translation
CEP250	-0.587431	0.00974695	0.0702338	translation
CZIB	-0.599677	0.00970235	0.0702338	none
ANO8	-0.621713	0.00973594	0.0702338	translation
ZNF584	-0.632563	0.0097455	0.0702338	translation
FOXP4	-0.645347	0.00972763	0.0702338	translation
RARA	-0.68133	0.00974139	0.0702338	translation
PROSER3	-0.807009	0.00971991	0.0702338	translation
RPS27L	-0.83965	0.00973578	0.0702338	abundance
GNPTG	-0.603118	0.00976558	0.070237	translation
ELFN2	-0.750106	0.00977242	0.0702426	none
NOC4L	-0.619348	0.00979497	0.0702862	none
FIGNL1	-0.633637	0.00979983	0.0702862	none
ZDHHC8	-0.680743	0.00980817	0.0702862	translation
TRABD2A	-0.639773	0.00981539	0.0702901	none
COMMD9	-0.700091	0.00983622	0.0703523	none
PSMB8	-0.695688	0.00984251	0.0703539	translation
STK35	-0.655658	0.00985097	0.070371	translation
LAMTOR5	-0.72762	0.00986598	0.0704348	none
C11orf68	-0.76181	0.00991605	0.0707487	translation
SP2	-0.710713	0.00998905	0.0711819	translation

## Sheet: RSK2-WT
Downregulated in translatome for the contrast RSK2KO/WT
Name	Efficiency	P	Padj	Regulatory Mode
NCAM1	-4.18073	8.88178e-16	5.14877e-12	abundance
EDIL3	-3.16	3.9968e-15	1.54463e-11	abundance
VGLL3	-2.0054	4.1996e-10	6.08627e-07	translation
IER3	-3.04404	9.82796e-10	1.13945e-06	translation
IL1B	-2.43657	1.71174e-09	1.65382e-06	translation
PPDPF	-2.19047	4.65397e-09	4.15062e-06	translation
PTPRM	-1.70481	1.4253e-08	1.18035e-05	abundance
CD24	-1.80321	4.01414e-08	2.73764e-05	translation
RTL1	-1.94299	1.03835e-07	6.30114e-05	abundance
CDK14	-1.82399	1.08697e-07	6.30114e-05	abundance
OTUB1	-1.38198	1.38956e-07	7.32298e-05	translation
H2BC7	-1.49411	1.74168e-07	8.7796e-05	translation
SLIT2	-1.5674	1.95795e-07	9.45853e-05	abundance
RPLP2	-1.5742	3.50621e-07	0.000150559	translation
RNF4	-1.42214	5.66656e-07	0.00022419	translation
COX8A	-1.63998	5.80103e-07	0.00022419	translation
GTSF1	-1.51796	6.67622e-07	0.00024128	translation
C19orf53	-1.42748	6.86755e-07	0.00024128	translation
CALB2	-2.00713	8.0682e-07	0.000275126	translation
NAPA	-1.52304	9.05168e-07	0.000294828	translation
METTL26	-1.88767	1.03946e-06	0.000325715	translation
ELOF1	-1.41572	1.29607e-06	0.000368946	translation
HIGD2A	-1.48371	1.30471e-06	0.000368946	translation
ATP5F1D	-1.60123	1.34634e-06	0.000371655	translation
AKT1S1	-1.30653	1.48533e-06	0.000400487	translation
CYBC1	-1.41983	1.57878e-06	0.000416009	translation
H3C8	-1.54755	1.79219e-06	0.000461747	translation
WSB2	-1.15106	2.14413e-06	0.000528917	translation
H2BC18	-1.37593	2.35636e-06	0.000553654	translation
H3C2	-1.57326	2.45725e-06	0.000557224	translation
EFNA5	-1.30115	2.49919e-06	0.000557224	translation
MXD4	-1.5862	2.6416e-06	0.000574756	translation
KXD1	-1.28908	2.67697e-06	0.000574756	translation
DNAJC4	-1.21632	2.8819e-06	0.000596657	translation
TIMM17B	-1.42363	3.18193e-06	0.000647217	translation
LYPD3	-1.46693	3.68461e-06	0.000711989	translation
RBCK1	-1.26892	4.12122e-06	0.000758436	translation
H2BC12	-1.12124	4.30519e-06	0.000779912	translation
PTMS	-1.34294	4.59173e-06	0.000819023	translation
MRPL43	-1.19149	4.99012e-06	0.000863514	translation
JUND	-1.34304	5.33354e-06	0.000909369	translation
SF3B5	-1.65749	5.6413e-06	0.000937193	translation
GSK3A	-1.32146	5.9943e-06	0.000967352	translation
NFKBIA	-1.31754	6.00736e-06	0.000967352	translation
URM1	-1.44993	6.22387e-06	0.000976294	translation
TBC1D14	-1.22405	6.2313e-06	0.000976294	translation
GRPEL1	-1.02223	6.52293e-06	0.00100635	translation
NUDT14	-1.30054	6.72599e-06	0.00101274	translation
THTPA	-1.16416	7.7281e-06	0.00113934	translation
NT5DC2	-1.0379	7.76332e-06	0.00113934	translation
FOXK2	-1.25578	7.87176e-06	0.00114081	translation
ZNRD2	-1.2489	7.99316e-06	0.00114411	translation
MIEF1	-1.26378	8.1114e-06	0.00114687	translation
TFDP1	-1.32719	9.23732e-06	0.00127497	translation
SERPINE2	-1.31943	9.87063e-06	0.00132329	translation
CTBP1	-1.31732	1.12375e-05	0.00144764	translation
ASS1	-1.34644	1.17962e-05	0.00149869	translation
ANKRD54	-1.19657	1.18923e-05	0.00149869	translation
CDK16	-1.0632	1.26921e-05	0.00157328	translation
POLR2K	-1.32654	1.27725e-05	0.00157328	translation
ARHGDIA	-1.08488	1.28913e-05	0.00157328	translation
ASB1	-1.13546	1.31316e-05	0.00158591	translation
C12orf57	-1.31709	1.35543e-05	0.00161039	translation
UCP2	-1.44747	1.38426e-05	0.00161039	translation
VRK3	-1.18114	1.38662e-05	0.00161039	translation
UBE2M	-1.21155	1.40449e-05	0.00161039	translation
EXOSC5	-1.57367	1.4157e-05	0.00161039	translation
SLC22A18	-1.1492	1.41677e-05	0.00161039	translation
RNF126	-1.26304	1.44166e-05	0.00161906	translation
GPS2	-1.07478	1.52935e-05	0.00167276	translation
H2BC5	-1.4358	1.57791e-05	0.00170974	translation
SPATA2	-1.22636	1.61349e-05	0.00173211	translation
FAXC	-1.1062	1.65547e-05	0.00176087	translation
HCFC1R1	-1.2824	1.70196e-05	0.00177288	translation
FHL3	-1.29837	1.71263e-05	0.00177288	translation
LAMTOR1	-1.41556	1.79374e-05	0.00182427	translation
MSC	-1.33536	1.83674e-05	0.00184826	translation
SRXN1	-1.20986	1.93104e-05	0.00190076	translation
LYRM4	-1.07995	2.06488e-05	0.00197853	translation
TLCD1	-1.27316	2.11171e-05	0.0019905	translation
MRPL57	-1.18138	2.22703e-05	0.00207085	translation
HDDC2	-0.996534	2.29204e-05	0.00207085	translation
SUPT4H1	-1.05702	2.29426e-05	0.00207085	translation
TRAPPC1	-1.21864	2.29921e-05	0.00207085	translation
NR1H2	-1.23856	2.32198e-05	0.00207085	translation
DUSP3	-1.0827	2.36457e-05	0.00207538	translation
GABARAP	-1.16335	2.36743e-05	0.00207538	translation
WDR83OS	-1.30353	2.40338e-05	0.00207538	translation
SMIM29	-1.28894	2.42923e-05	0.00207538	translation
UBALD1	-1.17218	2.4402e-05	0.00207538	translation
NXPH4	-1.24748	2.47026e-05	0.00207538	translation
NARF	-1.31389	2.48822e-05	0.00207543	translation
ARFIP2	-1.06432	2.62804e-05	0.00216081	translation
PRCC	-1.19409	2.67642e-05	0.00216081	translation
RPS26	-1.18896	2.69645e-05	0.00216081	translation
TP53	-1.04874	2.70336e-05	0.00216081	translation
CETN2	-1.17866	2.73076e-05	0.00216081	translation
CDK4	-0.987864	2.95808e-05	0.0022864	translation
EIF3G	-1.13277	3.13628e-05	0.00235946	translation
GRK6	-1.2443	3.22852e-05	0.002384	translation
UBE2D4	-1.17321	3.23201e-05	0.002384	translation
SH3BGRL3	-1.41289	3.25602e-05	0.002384	translation
FBXO27	-1.12347	3.26942e-05	0.002384	translation
TAF10	-1.12636	3.35557e-05	0.00243153	translation
COPE	-1.26296	3.38656e-05	0.00243875	translation
VPS4A	-1.02569	3.41581e-05	0.00244462	translation
SNU13	-1.09301	3.45632e-05	0.00245844	translation
POLD2	-1.14718	3.48874e-05	0.00246535	translation
TMEM53	-1.505	3.52161e-05	0.00246535	translation
SLC25A1	-1.06567	3.67265e-05	0.00252401	translation
PLAGL2	-1.02693	3.67866e-05	0.00252401	translation
ELK1	-1.19495	3.67913e-05	0.00252401	translation
MRPS11	-1.15376	3.88482e-05	0.00263395	translation
MAP4K2	-0.976881	3.94787e-05	0.00264702	translation
UXT	-1.30012	3.94976e-05	0.00264702	translation
ETV5	-1.20189	4.04133e-05	0.00267744	translation
UBA52	-0.984517	4.13082e-05	0.00271929	translation
ROMO1	-1.4068	4.19793e-05	0.00273432	translation
GPX1	-1.46674	4.23553e-05	0.00274339	translation
USE1	-1.11509	4.44468e-05	0.00284705	translation
PLAGL1	-0.998306	4.50553e-05	0.00287017	translation
QPCTL	-1.17481	4.7451e-05	0.00300174	translation
INAFM1	-1.02623	4.76703e-05	0.00300174	translation
C1orf43	-0.916916	4.83054e-05	0.00300174	translation
FIBP	-1.06257	5.00339e-05	0.0030856	translation
PRELID2	-1.06358	5.077e-05	0.00311443	abundance
NABP2	-1.11206	5.18056e-05	0.00312846	translation
ATP5ME	-1.1738	5.18082e-05	0.00312846	abundance
TIMM13	-1.14669	5.25229e-05	0.00315237	translation
GPX4	-1.17493	5.32045e-05	0.00315237	translation
SERTAD2	-1.16911	5.33451e-05	0.00315237	translation
DCXR	-1.22469	5.46402e-05	0.00318646	translation
BAD	-0.957527	5.47727e-05	0.00318646	translation
INPP5K	-0.979788	5.52422e-05	0.00318646	translation
EMD	-1.26331	5.61436e-05	0.00322242	translation
C19orf47	-1.00425	5.70565e-05	0.00323355	translation
LYPLA1	-1.15815	5.71743e-05	0.00323355	translation
HMG20B	-1.11087	5.91301e-05	0.00329594	translation
RAB36	-1.16036	6.26185e-05	0.00345714	translation
WFS1	-1.04117	6.33731e-05	0.00347842	translation
GPN2	-0.966044	6.36041e-05	0.00347842	translation
POLDIP2	-0.933521	6.48842e-05	0.00353177	translation
EDF1	-1.11925	6.61258e-05	0.00357074	translation
DYNLRB1	-0.971528	6.64519e-05	0.00357074	translation
EIF4EBP1	-1.55482	6.65382e-05	0.00357074	translation
TRIR	-1.08297	6.68761e-05	0.00357074	translation
BEX3	-0.933364	6.71401e-05	0.00357074	translation
NMRAL1	-0.889363	6.82346e-05	0.00361238	translation
OST4	-1.03808	6.96811e-05	0.00366266	translation
GUCD1	-1.0605	7.14746e-05	0.00371604	translation
UBE2J1	-0.971067	7.23262e-05	0.00373161	translation
TIMM50	-0.808198	7.3586e-05	0.00374191	translation
RAB34	-1.0498	7.45256e-05	0.00377315	translation
SLBP	-1.03704	7.4952e-05	0.00377823	translation
DPM2	-1.08658	7.78123e-05	0.00386716	translation
TAF8	-0.960998	7.80502e-05	0.00386716	translation
PHLDA2	-1.16598	7.84332e-05	0.00386959	translation
TM4SF19	-1.41169	8.03655e-05	0.00393469	translation
ZNHIT1	-1.36196	8.11902e-05	0.00393469	translation
H4C2	-1.24262	8.21114e-05	0.0039502	translation
RNF167	-1.09172	8.33782e-05	0.00399457	translation
LDLR	-1.31313	8.6175e-05	0.00408913	translation
GID4	-1.06171	8.64099e-05	0.00408913	translation
APRT	-1.22104	9.01269e-05	0.00423045	abundance
BLOC1S1	-1.26384	9.04908e-05	0.00423045	translation
NDUFA11	-1.23598	9.16523e-05	0.00425307	translation
NDUFA4L2	-0.976987	9.27921e-05	0.00428618	abundance
LETM2	-1.12429	9.4918e-05	0.00434993	translation
IDS	-1.01468	9.55745e-05	0.00436256	translation
NDUFB11	-1.39967	9.76758e-05	0.00442365	translation
BET1L	-1.09821	9.84561e-05	0.00444163	translation
TPGS2	-0.971619	0.000100075	0.00447979	translation
CHAMP1	-0.854473	0.000101442	0.00452352	abundance
SENP3	-0.946055	0.000103203	0.00457437	translation
PEDS1-UBE2V1	-0.902157	0.000103371	0.00457437	translation
LSM2	-1.27034	0.00010411	0.00458531	translation
CXCL3	-0.980937	0.000104409	0.00458531	translation
ULK3	-0.987735	0.000105267	0.00460554	translation
PDE4D	-0.858231	0.000108516	0.00471213	abundance
AURKAIP1	-1.45281	0.000113789	0.00489399	translation
BSCL2	-1.10306	0.000113971	0.00489399	translation
ADGRA3	-1.11044	0.000116172	0.00495502	none
CHP1	-0.92655	0.000118229	0.00495867	translation
SLC10A3	-1.08551	0.000118898	0.00495867	translation
POLR2F	-1.09	0.000119034	0.00495867	translation
UBIAD1	-0.822552	0.000119307	0.00495867	translation
TAGLN2	-0.970099	0.000119924	0.00495867	translation
MCAT	-0.959181	0.000120602	0.00495867	translation
DMAC2	-0.927937	0.000121158	0.00495867	translation
RPL32	-1.00513	0.000121182	0.00495867	translation
LGALS1	-1.52745	0.000121849	0.00495867	translation
WASF1	-0.911061	0.000121901	0.00495867	translation
PIAS3	-1.09973	0.000122094	0.00495867	translation
FOXG1	-1.07125	0.000122536	0.00495867	translation
S100A3	-1.01269	0.00012271	0.00495867	translation
POLR2J3	-1.11468	0.000123176	0.00495867	translation
COX6B1	-1.05861	0.00012498	0.00501389	translation
PHC1	-0.903172	0.000131248	0.00510929	translation
NAXD	-0.864108	0.00013166	0.00510929	translation
RHNO1	-0.973031	0.000131883	0.00510929	translation
MRPL36	-1.02228	0.000132205	0.00510929	translation
CPSF6	-0.851711	0.00013412	0.00516607	translation
SLC48A1	-1.05929	0.000136981	0.00524146	translation
NDUFS8	-1.16499	0.000137993	0.00524554	translation
SNX21	-0.94903	0.000141312	0.00535417	translation
H2AC11	-1.38125	0.000141777	0.00535427	translation
RNASEH2A	-0.887552	0.000143116	0.00538728	translation
MRFAP1L1	-0.9298	0.000144376	0.00541713	translation
FAU	-1.12062	0.00014485	0.00541738	translation
RRP9	-1.01461	0.000147518	0.00548079	translation
TTLL12	-1.01972	0.000147963	0.00548079	translation
ARMC6	-1.03363	0.000149755	0.00552949	translation
UBL4A	-1.00728	0.000150416	0.00553241	translation
MYG1	-0.847583	0.000151163	0.00553241	translation
GSTM4	-1.03834	0.000151743	0.00553241	translation
ELOB	-1.30576	0.000152224	0.00553255	translation
APCDD1L	-0.913674	0.000153147	0.00553867	translation
MRPS36	-1.15386	0.000155206	0.00557497	translation
ISG20L2	-0.891123	0.000155505	0.00557497	translation
H4C8	-1.23096	0.000162475	0.00575794	translation
GPX3	-1.32486	0.000162895	0.00575794	translation
SDHB	-1.03776	0.000164164	0.00576445	translation
NDUFAF4	-1.0637	0.000165029	0.00576445	translation
FAM120AOS	-1.06287	0.000165043	0.00576445	translation
OGFOD3	-1.07397	0.000165068	0.00576445	translation
POLR2C	-0.862463	0.000166174	0.00578565	translation
CIAO1	-0.824536	0.000167104	0.00580061	translation
MRPS2	-0.903212	0.000168712	0.00580431	translation
EFHD2	-0.960201	0.000172003	0.00590001	translation
MAPK3	-1.05586	0.000172876	0.00591247	translation
TIMM22	-0.865005	0.000177266	0.00603719	translation
RNF187	-0.99537	0.000177564	0.00603719	translation
MFF	-0.900147	0.000178247	0.00604269	translation
DNPEP	-1.05273	0.000181032	0.00610723	translation
SPRY4	-1.01992	0.000181205	0.00610723	translation
TOR1A	-0.827503	0.000183655	0.00615403	translation
MLLT11	-1.06379	0.000184257	0.00615642	translation
ABCD1	-1.0098	0.000189562	0.00629737	translation
SERF2	-1.33638	0.000190758	0.006304	translation
ATP6V1F	-1.01859	0.000191261	0.006304	translation
H2BC17	-1.64527	0.000195933	0.00641598	translation
IRAK1	-1.09548	0.000198973	0.00641598	translation
TIMP4	-1.05787	0.000199126	0.00641598	abundance
DHPS	-0.942933	0.000199273	0.00641598	translation
RBM38	-0.774908	0.00019955	0.00641598	translation
ACSS2	-1.06824	0.000199905	0.00641598	translation
TMEM40	-1.2529	0.000200326	0.00641598	abundance
TBC1D20	-0.917675	0.000202174	0.00643224	translation
KCTD2	-0.933844	0.000202773	0.00643224	translation
EAF1	-0.954367	0.000204581	0.00646297	translation
STING1	-0.924268	0.000205684	0.00648015	translation
ISOC2	-1.07253	0.000208354	0.00650934	translation
DDX59	-0.855197	0.000209137	0.00650934	translation
NAA50	-0.973283	0.000209556	0.00650934	translation
RANGRF	-0.941075	0.000211179	0.00650934	translation
TXNL4B	-0.962361	0.000211496	0.00650934	translation
DCAF16	-1.04999	0.000212823	0.00652738	translation
CYB561D2	-0.933523	0.000213507	0.00652738	translation
JPT1	-1.0498	0.000213939	0.00652738	translation
ADPRS	-0.837453	0.000215218	0.00654917	translation
PCOLCE2	-0.875096	0.000216121	0.00655946	translation
PRELID1	-0.918609	0.000218476	0.00661361	translation
CIB1	-1.09559	0.000220787	0.00666616	translation
YDJC	-1.03474	0.000221982	0.00668338	translation
IL11	-0.945116	0.00022251	0.00668338	translation
BDKRB1	-1.07408	0.000225873	0.00674941	translation
HINT2	-1.08979	0.000227919	0.00677494	translation
AKR1C3	-1.08116	0.000229447	0.00677494	abundance
SEL1L3	-1.04707	0.000229516	0.00677494	abundance
COTL1	-0.929863	0.000230121	0.00677494	translation
FAM89B	-0.978149	0.00023108	0.00677494	translation
TMUB1	-1.2281	0.000231402	0.00677494	translation
CIAO2B	-1.16014	0.000232411	0.00678395	translation
UQCRQ	-0.997598	0.00023288	0.00678395	translation
H4C3	-1.00622	0.000234259	0.00680043	translation
PIR	-0.898237	0.000234909	0.00680043	translation
NAXE	-1.10015	0.000235205	0.00680043	translation
POLDIP3	-0.830779	0.000237106	0.00683834	translation
AP2S1	-0.985475	0.000238839	0.00685514	translation
TMEM230	-0.848287	0.000239874	0.0068669	translation
ATP5MC2	-1.10445	0.000243967	0.00693272	translation
CLTA	-1.04824	0.000244614	0.00693412	translation
H2AX	-1.13417	0.000248455	0.00697169	translation
FAM53C	-0.846258	0.000249116	0.00697169	translation
SHISA4	-1.19794	0.0002494	0.00697169	abundance
CAMTA2	-0.889774	0.000249402	0.00697169	translation
DFFA	-0.763121	0.000249547	0.00697169	translation
AP3S1	-1.07091	0.000253414	0.00704575	translation
VEGFB	-0.953111	0.000254588	0.00705906	translation
KLHDC3	-0.922436	0.00025511	0.00705906	translation
DCAKD	-0.945999	0.000255969	0.00706596	translation
PPIF	-1.13803	0.000256668	0.00706843	translation
JAGN1	-0.915029	0.000258332	0.0070974	translation
PLP2	-1.12022	0.000259747	0.0071194	translation
TADA3	-0.924183	0.000260708	0.00712889	translation
RELB	-1.04827	0.000263537	0.00718339	translation
WASF2	-0.810451	0.000263947	0.00718339	translation
ZBTB2	-0.895011	0.00026701	0.00721612	translation
SNX8	-0.84089	0.000268672	0.00722831	translation
ZNF70	-0.785561	0.000269156	0.00722831	translation
HMGN5	-1.06657	0.000274714	0.00735574	abundance
MRPL34	-0.989384	0.000281283	0.00748993	translation
COPZ1	-0.884014	0.000282188	0.00748993	translation
EPN1	-0.899513	0.000282289	0.00748993	translation
SRM	-0.980419	0.000283267	0.00748993	translation
SIAH2	-0.891433	0.000283602	0.00748993	translation
ETV4	-1.20737	0.000286946	0.00749807	translation
ZNF526	-0.922283	0.000288487	0.00751623	translation
MED28	-1.05954	0.000290142	0.00754239	translation
RHOG	-0.798238	0.000297128	0.00768953	translation
ANAPC15	-1.03971	0.000298124	0.00769225	translation
SDHAF3	-1.21683	0.000298561	0.00769225	translation
H3C11	-1.24163	0.000299998	0.00771215	translation
C20orf27	-0.920801	0.000304495	0.00779924	abundance
E2F4	-0.905682	0.00031206	0.00794135	translation
MMP13	-0.95988	0.000312339	0.00794135	abundance
SLC25A38	-0.937155	0.000319762	0.00809458	translation
RETREG2	-0.939184	0.000320725	0.00810127	translation
TERF1	-0.965308	0.000323247	0.00814411	translation
MRPL37	-0.964154	0.000323826	0.00814411	translation
KRTCAP2	-0.911705	0.000325942	0.0081796	translation
PADI3	-0.849095	0.000329193	0.0081986	translation
WDR5	-0.805842	0.000329337	0.0081986	translation
RPLP0	-0.873589	0.000330647	0.00820587	translation
UBL7	-0.801924	0.000331236	0.00820587	translation
PHPT1	-1.21433	0.000332936	0.00820606	translation
CHTF8	-0.833659	0.000333652	0.00820606	translation
GPANK1	-0.861111	0.000337283	0.00824992	translation
ERH	-1.10602	0.000339992	0.00828124	translation
MRPL23	-1.01502	0.000346356	0.00837608	abundance
SSR4	-1.06789	0.000346776	0.00837608	translation
PHB2	-0.936821	0.000349007	0.00841245	translation
TLE5	-0.794559	0.000351467	0.00845417	translation
SERTAD1	-1.03767	0.000354657	0.00851323	translation
SNRPB2	-0.902635	0.000358506	0.0085525	translation
CLDN1	-1.29579	0.00035932	0.00855432	abundance
MIF	-1.31439	0.000363956	0.00861064	translation
MYD88	-0.944315	0.000364193	0.00861064	translation
CCDC97	-0.815195	0.000365177	0.00861064	translation
ZDHHC3	-0.923227	0.000365399	0.00861064	translation
RNF10	-0.828752	0.000368915	0.00867587	translation
H2BC1	-1.49669	0.000380307	0.0088559	translation
PTHLH	-1.13506	0.000380482	0.0088559	translation
SPR	-0.945399	0.00038067	0.0088559	translation
PRPF31	-0.821456	0.000381153	0.0088559	translation
STX8	-0.970762	0.000383568	0.00889417	translation
IMMP1L	-0.911926	0.000384845	0.00889926	translation
TUSC2	-0.954033	0.000386386	0.00890608	translation
HMGA1	-1.04361	0.000388926	0.00891007	translation
RORA	-0.903526	0.000389633	0.00891007	translation
RNF114	-0.898974	0.000390436	0.0089107	translation
MZT2B	-0.968885	0.000391198	0.0089107	translation
BCL7B	-0.932452	0.000400094	0.00905994	translation
CLPP	-1.09725	0.000401945	0.00908411	translation
PAGE5	-1.02734	0.000402976	0.0090897	translation
RFX5	-0.829697	0.000412935	0.00928407	translation
PGLS	-1.08839	0.000414107	0.00928658	translation
MAP2K2	-1.10622	0.000423243	0.00943668	translation
RGL2	-0.87138	0.000426686	0.00949521	translation
H4C5	-1.01845	0.000428691	0.00952154	translation
PCED1A	-0.886404	0.000431226	0.00955953	translation
FAM3A	-1.08	0.000433599	0.00959379	translation
ST6GALNAC6	-0.907205	0.000435192	0.00961069	translation
ZNF593	-0.920891	0.000440792	0.00969742	translation
PSMB9	-1.00594	0.000443198	0.00970697	translation
TBCB	-0.889899	0.000443833	0.00970697	translation
DPCD	-0.914449	0.000444362	0.00970697	translation
NDUFAF3	-0.901236	0.000444575	0.00970697	translation
RNASEH2C	-0.968773	0.000448814	0.00978112	translation
SNRPC	-1.01233	0.000451946	0.00983089	translation
PAQR5	-1.15006	0.000453002	0.00983541	translation
MAD2L1BP	-0.81681	0.000456184	0.00987103	translation
CFL1	-0.789468	0.000456909	0.00987103	translation
SARM1	-0.958402	0.000457197	0.00987103	translation
S100A13	-1.11928	0.000460599	0.009926	translation
MAP3K14	-0.731396	0.000461936	0.00993635	translation
TBX2	-1.0552	0.000473655	0.0101134	translation
RABL2A	-0.808939	0.000474568	0.0101142	translation
TXN2	-1.1515	0.000478228	0.0101735	translation
CDC42SE1	-0.881695	0.0004843	0.0102838	translation
NOB1	-0.738831	0.000490045	0.0103677	none
STARD10	-0.923104	0.000490343	0.0103677	translation
CYREN	-0.743807	0.000493688	0.0103881	translation
POLR2J	-0.835826	0.000496355	0.0103999	translation
WDR45B	-0.877108	0.000496793	0.0103999	translation
FAAP20	-0.997438	0.000501249	0.0104711	translation
SNAPC2	-1.13387	0.0005033	0.0104762	translation
RAB11B	-0.832967	0.000506511	0.01051	translation
H3C7	-1.18588	0.000509074	0.0105397	translation
SMYD5	-0.902371	0.000510946	0.0105575	translation
TRAF7	-0.976781	0.00051441	0.0105746	translation
ZNF584	-0.894268	0.000519859	0.0106488	abundance
RHOBTB2	-0.929295	0.000524418	0.0107044	translation
CENPM	-0.955958	0.00052727	0.0107209	translation
PYCR2	-0.89215	0.000528087	0.0107209	translation
ZNF768	-0.899407	0.000528229	0.0107209	translation
BCL7C	-0.874089	0.000529849	0.0107209	abundance
MYBL2	-0.989326	0.000537088	0.0108296	translation
POLR2E	-0.908773	0.000538591	0.0108384	translation
CIZ1	-0.749613	0.000539395	0.0108384	translation
MRFAP1	-0.788577	0.000544799	0.0109124	none
DEDD	-0.799202	0.000545901	0.0109124	translation
GAS2L1	-0.971887	0.000549369	0.0109628	translation
ZCCHC14	-0.817005	0.000553101	0.0109994	translation
GSTP1	-1.35328	0.000556379	0.0110268	translation
HMBS	-0.85035	0.000559977	0.0110791	translation
BANF1	-1.13618	0.000564383	0.0111473	translation
MLF2	-1.08514	0.000575407	0.0113264	translation
MMAB	-1.17148	0.000581328	0.0114236	translation
ARID5A	-0.929244	0.000582504	0.0114273	translation
PIM2	-0.891281	0.000583983	0.011437	translation
NADK	-0.998829	0.000586509	0.0114671	translation
GTPBP6	-0.809048	0.000587633	0.0114697	translation
POLR2I	-0.938973	0.000589758	0.0114919	translation
PFDN6	-0.949694	0.000591494	0.0115063	translation
E2F1	-1.01389	0.000596384	0.0115276	abundance
TBC1D17	-0.84697	0.000596564	0.0115276	translation
ADIPOR1	-0.799386	0.000600691	0.0115827	translation
NSFL1C	-0.833831	0.000601413	0.0115827	translation
PEDS1	-0.864132	0.000606796	0.0116272	translation
PRKRA	-0.687878	0.000607396	0.0116272	abundance
SNAI1	-0.873611	0.000607734	0.0116272	translation
UQCR11	-1.10553	0.000607736	0.0116272	translation
PEF1	-0.97585	0.000610145	0.0116541	translation
SPINDOC	-0.961558	0.000612727	0.0116841	translation
KCTD13	-0.939375	0.000614221	0.0116845	translation
HSPBP1	-1.10811	0.000614761	0.0116845	translation
SRSF8	-0.723179	0.000616117	0.0116911	translation
BCL9	-0.81025	0.000621506	0.0117397	translation
RTL8A	-0.838622	0.000622342	0.0117397	translation
H1-5	-1.17456	0.000622729	0.0117397	translation
PHAF1	-0.865719	0.000626099	0.011765	translation
GRHPR	-0.770504	0.00062954	0.0118105	translation
POLE4	-1.15311	0.000632362	0.0118262	translation
DHFR	-0.76926	0.000632419	0.0118262	translation
CKB	-0.861835	0.000636587	0.011885	translation
POLR3H	-0.735269	0.00063835	0.0118988	translation
ADAM12	-0.824571	0.000645593	0.011986	translation
ATG101	-0.904455	0.000647528	0.011986	translation
MBD3	-0.866822	0.00064858	0.011986	translation
GYPC	-0.855803	0.000649234	0.011986	translation
RAB28	-0.941726	0.000659846	0.0121433	abundance
PEX16	-0.794431	0.000662767	0.0121497	translation
CSGALNACT1	-0.972944	0.00066334	0.0121497	translation
H4C4	-1.47659	0.000665554	0.0121673	translation
SZRD1	-0.928242	0.000666398	0.0121673	translation
COPRS	-0.878127	0.000668368	0.012184	translation
SPNS1	-0.830457	0.000675556	0.0122958	translation
SUMO3	-0.744043	0.000680364	0.0123252	translation
ERAL1	-0.808059	0.000681711	0.0123304	translation
CNOT9	-0.786342	0.000686811	0.0124033	translation
ATP5PF	-0.81112	0.000694535	0.0125038	translation
SLC20A2	-0.786062	0.000697686	0.012541	translation
FKBP1A	-1.02189	0.000701166	0.0125767	translation
THAP7	-0.967466	0.000702858	0.0125767	translation
ABITRAM	-0.769931	0.000702925	0.0125767	abundance
CHCHD10	-1.072	0.000715675	0.0127458	translation
TGIF1	-0.885805	0.000719912	0.0128016	translation
APEX1	-0.74624	0.000726454	0.0128982	translation
H2BC9	-1.09852	0.000731404	0.0129662	translation
INO80B	-0.893323	0.000736987	0.0130356	translation
CHRAC1	-0.758138	0.000737566	0.0130356	translation
CCDC34	-0.968821	0.000744675	0.0131258	abundance
MAFK	-1.00741	0.000744949	0.0131258	translation
NME4	-0.880279	0.000746067	0.0131258	translation
MAPRE3	-0.844139	0.000755625	0.0132337	translation
NPAS2	-0.738064	0.000758812	0.013254	translation
HSD17B10	-0.846741	0.000761224	0.013254	translation
RANBP1	-0.953639	0.000761355	0.013254	translation
LIF	-0.944972	0.000762903	0.013261	translation
RAD23A	-0.873259	0.000766529	0.0133041	translation
LSM4	-0.933623	0.000770523	0.0133534	translation
RPP21	-0.907582	0.00077696	0.0134197	translation
MMACHC	-0.851237	0.000776974	0.0134197	translation
VAMP5	-0.891521	0.000777819	0.0134197	translation
UBE2V1	-0.751179	0.000793181	0.0136644	translation
CTCFL	-0.932901	0.000798189	0.0137303	translation
STMP1	-1.0041	0.000803928	0.0138085	translation
SLC2A6	-0.939201	0.000809575	0.013844	abundance
PIN1	-0.950932	0.000812963	0.0138814	translation
SP2	-0.964798	0.000816288	0.0138881	translation
SHARPIN	-1.1065	0.000817677	0.0138881	translation
ZFP36L2	-0.940478	0.000819285	0.0138881	translation
SOST	-0.686645	0.000820542	0.0138881	translation
ZNF385D	-1.03341	0.000829316	0.0140162	abundance
MRPL12	-0.916099	0.000835598	0.0140813	abundance
FTL	-1.30522	0.000844992	0.0141778	translation
RNF181	-0.821354	0.00084735	0.0141968	translation
UBE2A	-0.985702	0.000850649	0.0142089	translation
RTL8C	-1.19226	0.000852734	0.0142089	translation
TCTN3	-0.763891	0.000853709	0.0142089	translation
HEBP2	-0.959771	0.00085643	0.0142089	translation
NOP10	-1.00968	0.000856623	0.0142089	translation
MAP2	-0.813306	0.000856654	0.0142089	abundance
MIEN1	-0.843248	0.000858195	0.014211	translation
POLR1D	-0.993349	0.000860453	0.014211	translation
ARAF	-0.956237	0.00086747	0.0142937	translation
SPG21	-0.678247	0.000869824	0.0142937	translation
THAP6	-0.787149	0.000874301	0.0143375	translation
PSMC4	-0.714338	0.000881926	0.0144422	translation
NELFCD	-0.732699	0.000896218	0.0145733	translation
TNIP2	-0.764328	0.000905477	0.0146621	abundance
GET3	-0.869654	0.000921808	0.0148918	translation
DAP	-0.908187	0.000922227	0.0148918	translation
NKIRAS2	-0.776927	0.000924692	0.0148976	translation
SLC25A10	-0.884331	0.000926442	0.0148976	abundance
PSME3	-0.810063	0.000931206	0.0149535	translation
RTL8B	-1.08484	0.000933677	0.0149724	translation
VAMP8	-1.04021	0.000938412	0.0149938	translation
FADS1	-0.989952	0.000938514	0.0149938	abundance
DTX3	-0.788223	0.000940182	0.0149938	translation
SDR39U1	-0.863598	0.000945667	0.0150399	translation
PFN1	-0.968106	0.000949628	0.0150615	translation
FNDC4	-0.763249	0.000967157	0.0152977	translation
QKI	-0.711646	0.000972594	0.0153551	none
PTGER4	-1.03811	0.000975296	0.0153636	abundance
RGCC	-1.1541	0.000986008	0.0155112	abundance
SH3GL1	-0.911482	0.000992706	0.0155743	translation
H2AC21	-0.888315	0.000995731	0.0156007	translation
MRPS24	-1.0354	0.000999902	0.0156449	translation
KCMF1	-0.769876	0.0010028	0.0156691	translation
SH3BP4	-0.753098	0.00100641	0.0157044	none
WWTR1	-0.929897	0.00102059	0.0158828	translation
TUBA4A	-0.76359	0.00103142	0.0159871	abundance
TRABD	-0.767154	0.00104216	0.0160897	translation
ESS2	-0.858907	0.00104498	0.0160897	translation
MVD	-0.918239	0.00104637	0.0160897	translation
ABHD17C	-0.80786	0.00105015	0.0161197	translation
AEN	-0.718207	0.0010511	0.0161197	translation
CARD19	-0.895562	0.00105417	0.0161454	abundance
WDTC1	-0.847373	0.0010608	0.0162255	translation
PLEKHF1	-0.881365	0.00106571	0.0162792	translation
FHL2	-0.889468	0.00107686	0.0163719	translation
SMIM20	-1.06491	0.00107743	0.0163719	translation
SLC35C1	-0.945691	0.00107887	0.0163723	translation
ETNK2	-0.91988	0.0010841	0.0164301	translation
THAP11	-0.817388	0.00108932	0.016449	translation
EIF6	-0.822036	0.00108987	0.016449	translation
CBLL1	-0.728534	0.00109327	0.016449	translation
PAFAH1B3	-0.883363	0.00109463	0.016449	translation
CHMP4B	-0.792214	0.00109551	0.016449	translation
PBX2	-0.662666	0.00109669	0.016449	translation
ALDH3A1	-0.966288	0.0011094	0.016563	abundance
GEMIN7	-0.782724	0.00111144	0.016563	translation
LYPLA2	-0.811116	0.00112366	0.0167236	translation
PHF19	-0.84053	0.00112714	0.0167539	translation
C5orf15	-0.816936	0.00114193	0.016849	translation
CRTC3	-0.764524	0.00114292	0.016849	translation
LRRC23	-0.719377	0.00114383	0.016849	translation
UQCR10	-1.22932	0.00114676	0.016849	translation
PREB	-0.831694	0.0011472	0.016849	translation
POR	-0.829841	0.00114795	0.016849	translation
NAA60	-0.863825	0.00114952	0.016849	translation
PRKACA	-0.794741	0.00115495	0.016873	translation
PRDX5	-1.06569	0.00115553	0.016873	translation
DKK1	-0.83433	0.00116015	0.0168741	none
UBE2S	-0.917525	0.00116377	0.0168741	translation
CD55	-0.879357	0.00116465	0.0168741	abundance
H1-4	-1.26802	0.00116515	0.0168741	translation
CENPX	-0.68523	0.0011652	0.0168741	translation
YIF1B	-0.995037	0.00116845	0.0168741	translation
ZNF511	-0.935851	0.00116857	0.0168741	translation
FAM168B	-0.780319	0.0011687	0.0168741	translation
MAVS	-0.741027	0.00117422	0.0168907	translation
DLX1	-0.73335	0.00117598	0.0168951	translation
ORAI3	-0.841315	0.00118428	0.0169932	abundance
POLR2G	-0.896012	0.00118794	0.0170084	translation
SLC35E2B	-0.815103	0.00118827	0.0170084	translation
RBPMS2	-0.917436	0.0011929	0.0170536	translation
MTMR14	-0.889301	0.00122246	0.0173746	translation
OGG1	-0.814258	0.00122593	0.0173768	translation
UBE2R2	-0.802793	0.001226	0.0173768	translation
SLC6A9	-1.22293	0.00123754	0.0174696	translation
BLOC1S3	-0.854777	0.00123801	0.0174696	translation
SHISA5	-0.816981	0.00123857	0.0174696	translation
AGAP3	-0.857738	0.00124753	0.0175397	abundance
UBQLN4	-0.767844	0.00125389	0.0175892	translation
PIP5K1C	-0.792138	0.0012554	0.0175892	translation
ACY1	-0.802443	0.00125616	0.0175892	abundance
RYBP	-0.869252	0.00126423	0.0176586	translation
LRRFIP2	-0.746973	0.00126568	0.0176586	translation
ANKRD10	-0.823679	0.00126734	0.0176605	none
PSMB7	-0.711486	0.00127593	0.0177565	translation
SMAD1	-0.852553	0.00127729	0.0177565	translation
DPH2	-0.990002	0.00128636	0.0178611	translation
FAM189B	-0.84646	0.00129286	0.0178878	translation
CDC25B	-0.865006	0.00129546	0.0179017	translation
NAA10	-0.930848	0.00130609	0.0180057	translation
PCGF3	-0.885876	0.00131268	0.0180536	abundance
PSMD8	-0.670196	0.00132875	0.018253	translation
SINHCAF	-0.774579	0.00133952	0.0183518	translation
UBE2I	-0.855454	0.00134025	0.0183518	translation
NDRG4	-0.81681	0.00134108	0.0183518	translation
ANAPC11	-1.04769	0.00134591	0.0183518	translation
YJU2	-0.761067	0.00134684	0.0183518	abundance
H2BC14	-1.2022	0.00134702	0.0183518	abundance
ACOT8	-0.878889	0.00135188	0.0183718	translation
NINJ1	-0.873746	0.00135296	0.0183718	abundance
FXN	-0.814845	0.00135483	0.0183718	translation
MRPL4	-0.840808	0.00136472	0.0184197	abundance
TLCD3A	-0.793563	0.00139	0.0187174	translation
CENPB	-1.02227	0.00139394	0.0187487	translation
MYC	-0.875628	0.00140529	0.0188358	translation
RPL30	-0.970305	0.0014097	0.0188731	translation
WDR74	-0.645907	0.00141404	0.0189041	none
TCN2	-0.787241	0.00141528	0.0189041	translation
UBL5	-1.12563	0.0014199	0.0189286	translation
FUOM	-0.725424	0.0014236	0.0189286	translation
FUZ	-0.90608	0.00142419	0.0189286	translation
ATXN1L	-0.995576	0.0014253	0.0189286	translation
RPS15	-0.934622	0.00142691	0.0189286	translation
TMEM183A	-0.766195	0.00143467	0.0190097	translation
PPP4C	-0.749751	0.00143712	0.0190151	translation
H2AC14	-0.870325	0.00143835	0.0190151	translation
PSENEN	-1.07997	0.00145117	0.0191035	translation
PDCD5	-1.25308	0.00145163	0.0191035	translation
NDUFS7	-0.983691	0.00146023	0.0191949	abundance
DTYMK	-0.702394	0.00146964	0.0192729	abundance
RPS11	-0.885921	0.00147052	0.0192729	translation
ADAT1	-0.735557	0.00147115	0.0192729	translation
S100A11	-0.865382	0.00147304	0.0192753	translation
FAM219A	-0.761548	0.00147466	0.0192753	translation
DNAJB2	-0.761725	0.00147676	0.019281	translation
HEY2	-0.713559	0.00149235	0.0194408	translation
RNPS1	-0.769442	0.00151202	0.0196414	translation
PHACTR4	-0.807753	0.00151797	0.0196641	translation
ADRM1	-0.851788	0.00152656	0.0197308	translation
OGFR	-0.804058	0.00153162	0.0197308	translation
RBIS	-1.03177	0.0015347	0.0197308	translation
COX6A1	-0.881875	0.00153741	0.0197308	translation
GIT1	-0.704263	0.00153916	0.0197308	translation
DALRD3	-0.869505	0.00154023	0.0197308	translation
COX5A	-0.980925	0.00154101	0.0197308	translation
VPS25	-0.813265	0.00154107	0.0197308	translation
MED8	-0.746204	0.00154307	0.0197308	abundance
PGAP4	-0.875262	0.00154462	0.0197308	translation
PYGO2	-0.820557	0.00154524	0.0197308	translation
STX17	-0.693169	0.0015488	0.0197389	translation
OAZ1	-1.045	0.00154929	0.0197389	translation
TNIP1	-0.88674	0.00155467	0.0197858	translation
CIAO3	-0.956642	0.00157366	0.0199181	translation
INO80E	-0.945696	0.00159086	0.0200584	translation
MRPL49	-0.897987	0.00159308	0.0200584	translation
CDK2AP2	-0.834837	0.00159339	0.0200584	translation
FAM174C	-0.683448	0.00159959	0.0200669	none
H2AC12	-0.769645	0.0016032	0.0200729	translation
ERVK3-1	-0.801665	0.00161884	0.0202301	translation
CNOT7	-0.806929	0.00161924	0.0202301	abundance
CDIPT	-0.915197	0.00163641	0.0203787	translation
COQ10A	-0.814371	0.00163879	0.0203864	translation
EEF1B2	-0.881887	0.00164641	0.0204545	none
NOSIP	-0.809076	0.00164845	0.0204545	translation
SMIM12	-0.732054	0.00164955	0.0204545	translation
CSNK1G2	-0.728747	0.00165439	0.0204748	translation
ATP5MC3	-0.899469	0.00166096	0.0204902	translation
DUSP15	-0.948904	0.00166408	0.0204902	translation
MED29	-0.859041	0.00166534	0.0204902	translation
DXO	-0.836173	0.00167408	0.0205607	translation
SLC25A11	-0.803119	0.00168574	0.0206225	translation
FBXW5	-1.00745	0.00168937	0.0206225	translation
SUV39H1	-0.779252	0.00169458	0.0206376	translation
SH3BP2	-0.799217	0.00171654	0.0208175	abundance
BCL2L2	-0.799546	0.0017215	0.0208559	translation
ZFP64	-0.685924	0.00173209	0.0209445	translation
MFSD14A	-0.729602	0.00174325	0.0210097	translation
MCUR1	-0.873401	0.00176301	0.0211962	translation
MLST8	-0.755627	0.00176486	0.0211962	translation
CDS1	-0.896367	0.00176995	0.0211962	abundance
ATP5MF	-1.01842	0.00177107	0.0211962	translation
TMEM138	-0.794506	0.00177153	0.0211962	translation
GAMT	-0.867722	0.00177739	0.0212444	translation
SPRY1	-1.00725	0.00178549	0.0212972	translation
OSER1	-0.877252	0.00179089	0.0213397	translation
SNX11	-0.769307	0.0017937	0.0213513	translation
CXCL8	-0.955067	0.0018084	0.0214822	translation
SH3RF1	-0.720465	0.00182589	0.0216234	translation
ABHD14A-ACY1	-0.632249	0.00183737	0.0217017	abundance
TIMP1	-0.66428	0.0018422	0.0217278	translation
CITED2	-0.865716	0.0018533	0.0218365	translation
ELP5	-0.726918	0.00186034	0.0218972	translation
STAC	-0.688919	0.00186829	0.0219463	translation
ANKRD42	-0.624117	0.00187068	0.0219521	translation
WBP2	-0.908915	0.00187887	0.0220259	translation
ARL2	-0.861147	0.00188176	0.0220358	translation
RPS6KB2	-0.900079	0.0018878	0.022041	translation
CYC1	-0.860742	0.00188946	0.022041	translation
ZNF76	-0.824366	0.00189997	0.0221167	translation
PLPPR2	-0.893391	0.00190823	0.0221684	translation
SMAGP	-0.792509	0.00191529	0.0222281	translation
AKT2	-0.716097	0.00193038	0.022376	translation
SUSD2	-0.942601	0.00193189	0.022376	abundance
MTFR1L	-0.659595	0.0019439	0.0224814	translation
BRI3BP	-0.735112	0.00194547	0.0224814	translation
CNPY3	-0.920869	0.00194799	0.0224814	none
UMAD1	-0.707816	0.00194987	0.0224814	abundance
ENSA	-0.928134	0.00196787	0.0226344	translation
DCTN3	-0.832719	0.00197033	0.0226402	translation
HBA1	-0.655959	0.00198832	0.0227849	abundance
ARRB1	-0.671134	0.00200372	0.0228878	none
MID1IP1	-0.948067	0.00201116	0.0229276	translation
LBX2	-0.680178	0.00203032	0.0231233	translation
ETV1	-0.786764	0.00204194	0.0232328	abundance
SAE1	-0.643055	0.00205493	0.0233577	none
MORN5	-0.84538	0.00206219	0.0233896	translation
TCF19	-0.718973	0.00206379	0.0233896	translation
RBM42	-0.875553	0.00206827	0.0234007	translation
SPATC1L	-0.770097	0.00207082	0.0234007	abundance
ELF4	-0.637555	0.00207404	0.0234142	none
PLEKHA6	-0.631774	0.0020805	0.0234352	translation
NAA38	-0.969622	0.00208084	0.0234352	abundance
ELOC	-0.95943	0.00208358	0.0234352	translation
RNF24	-0.681123	0.00208398	0.0234352	translation
CENPN	-0.729594	0.00211107	0.0235798	translation
NOP16	-0.793828	0.00211479	0.0235985	translation
STEEP1	-0.814	0.00213136	0.0237606	translation
ZNF513	-0.797059	0.00214835	0.023904	translation
PGAM5	-0.787275	0.00215903	0.0239857	translation
LYAR	-0.757902	0.00218287	0.0242183	abundance
SCAND1	-0.873467	0.00218497	0.0242185	abundance
SMARCD1	-0.752637	0.00218732	0.0242214	translation
BLVRB	-0.995296	0.00219199	0.0242395	translation
GDF15	-0.894824	0.00219714	0.0242404	abundance
TMEM51	-0.818494	0.00219984	0.0242404	translation
CA12	-0.671547	0.00220132	0.0242404	none
MAPKAPK3	-0.838258	0.00220158	0.0242404	translation
TPTEP2-CSNK1E	-0.611937	0.00220581	0.0242554	translation
H2BC11	-0.92399	0.00220713	0.0242554	abundance
CLCF1	-0.953261	0.00221996	0.0243733	translation
POLR3D	-0.675955	0.00222344	0.0243885	translation
SLC25A22	-1.04679	0.0022299	0.0244131	translation
ERI3	-0.904524	0.00224211	0.024504	translation
SCAMP2	-0.8913	0.00224256	0.024504	translation
GALE	-0.706061	0.00225195	0.0245442	none
MCRS1	-0.675125	0.00225246	0.0245442	translation
GLIS3	-0.744129	0.00225589	0.0245585	translation
LSM12	-0.67657	0.0022685	0.0246696	translation
KIF9	-0.720758	0.00229151	0.0248411	abundance
TOR2A	-0.688445	0.00229373	0.0248411	translation
TMEM25	-0.731316	0.00231254	0.0250108	translation
MRPL24	-0.741943	0.00231721	0.0250211	translation
RPS19	-0.865223	0.00231781	0.0250211	translation
CREG1	-0.657026	0.00232174	0.0250402	none
LDLRAD3	-0.786654	0.00236464	0.0254084	translation
LRIG1	-0.80941	0.00239202	0.025655	abundance
CHMP2A	-0.712461	0.00240085	0.0257039	translation
PEX26	-0.723329	0.00240109	0.0257039	translation
UCK2	-0.710719	0.00240323	0.0257039	translation
COX7B	-1.0769	0.00240609	0.0257108	translation
WDR55	-0.762493	0.00241821	0.0257928	translation
MSRA	-0.808097	0.00242347	0.0258033	translation
PYCR1	-0.801534	0.00242997	0.0258033	translation
CALHM2	-0.938868	0.00243258	0.0258033	translation
ZNF592	-0.604563	0.00243502	0.0258033	translation
GTF3C6	-0.77686	0.00243701	0.0258033	abundance
RAB1B	-0.823521	0.0024651	0.026077	translation
SOD1	-0.826068	0.00249452	0.0263402	translation
SHKBP1	-0.672769	0.00250212	0.0263963	translation
GSTM1	-0.689285	0.00250474	0.0263999	translation
PLSCR1	-0.810392	0.00251321	0.0264412	translation
GPT2	-0.955866	0.00252568	0.0264966	abundance
ENPP1	-0.730744	0.00252826	0.0264966	abundance
SNX12	-0.808021	0.00252991	0.0264966	translation
UNC119	-0.776234	0.00253613	0.0265139	translation
TRIM29	-0.737776	0.00254904	0.0265673	none
FAM222B	-0.840525	0.00254967	0.0265673	translation
MPI	-0.713793	0.00255875	0.0266064	translation
KIAA0930	-0.74104	0.00257064	0.0267061	abundance
RALY	-0.753921	0.00258581	0.0268156	translation
PEMT	-0.846699	0.00259871	0.0268619	translation
TRIM39-RPP21	-0.873273	0.00259906	0.0268619	translation
GNG4	-0.684727	0.00260186	0.0268619	none
CTDNEP1	-0.713224	0.00261463	0.0269481	translation
AKR1B15	-0.955623	0.00261485	0.0269481	abundance
PPP1R11	-0.921516	0.00261784	0.0269549	translation
S100A16	-0.842585	0.0026357	0.0270907	abundance
TXNDC17	-0.801136	0.00264767	0.027115	translation
TUBG1	-0.740704	0.00264926	0.027115	translation
DDX56	-0.635525	0.00265159	0.027115	translation
PTTG1	-0.959904	0.0026521	0.027115	translation
YTHDF1	-0.803422	0.0026572	0.0271432	translation
ZNF205	-0.615369	0.00265968	0.0271447	none
CD33	-0.6761	0.00266974	0.0272233	translation
HOXA7	-0.843655	0.00267823	0.027247	translation
SCARB1	-0.880045	0.00268974	0.0273311	none
RPL27	-1.03317	0.00270537	0.0273975	translation
SLC35A2	-0.652926	0.00270548	0.0273975	translation
SLC25A6	-0.683469	0.00271115	0.0274285	translation
DHX34	-0.732733	0.00271608	0.0274361	translation
MAPK1IP1L	-0.808752	0.00273055	0.0275527	translation
MSRB1	-0.814522	0.00273501	0.027553	translation
GMFG	-0.734894	0.00273534	0.027553	translation
LSS	-0.696265	0.0027384	0.0275599	abundance
ARF5	-0.783651	0.00274505	0.0275789	translation
ILDR2	-0.641347	0.00275869	0.0276919	none
PPP1CA	-0.687799	0.00276127	0.0276939	translation
C11orf68	-0.903754	0.00276552	0.0276963	translation
GRK2	-0.736699	0.00276628	0.0276963	translation
CPSF7	-0.827734	0.00277382	0.0277478	translation
GPC1	-0.89175	0.00280651	0.0280506	abundance
CDC20	-0.724906	0.00282119	0.028173	translation
ZNF814	-0.602459	0.00282509	0.0281877	none
EIF3F	-0.614735	0.00283559	0.0282681	translation
MAGEC2	-0.780207	0.00285727	0.0284598	abundance
GYG2	-0.711352	0.00286734	0.0285111	none
CCNK	-0.686992	0.00288688	0.0286622	translation
ATP6V1E1	-0.757824	0.00288748	0.0286622	translation
MED19	-0.735524	0.00291581	0.0288507	translation
TAF6	-0.770379	0.00291642	0.0288507	translation
SOX9	-0.787915	0.00293045	0.0289442	translation
WASF3	-0.705798	0.00293087	0.0289442	translation
MIX23	-0.871309	0.00294431	0.0290522	abundance
EMC10	-0.644813	0.00294801	0.029064	translation
IFT52	-0.783105	0.00295065	0.0290653	translation
COMMD7	-0.795638	0.00296302	0.0291476	translation
GOLGA7	-0.803098	0.00299033	0.0293316	translation
PHYKPL	-0.75098	0.00299985	0.0293752	translation
PPP2R2D	-0.701235	0.00300538	0.0293788	translation
MRPL48	-0.617258	0.00300583	0.0293788	abundance
AP3S2	-0.636083	0.00300782	0.0293788	translation
SNUPN	-0.779537	0.00302188	0.0294451	translation
ARRDC4	-0.933273	0.00304375	0.0296299	translation
AXIN1	-0.715555	0.00304768	0.0296433	translation
PPTC7	-0.643557	0.00306157	0.0297165	translation
CIART	-0.719071	0.0030629	0.0297165	translation
YRDC	-0.913514	0.00306904	0.0297512	translation
CNPPD1	-0.777465	0.00310007	0.0300018	translation
PA2G4	-0.599365	0.00311785	0.0301236	none
YIF1A	-0.848371	0.00315112	0.0303296	translation
RITA1	-0.711752	0.00315195	0.0303296	none
ASB6	-0.789299	0.00315225	0.0303296	translation
CDCA5	-0.792751	0.00315911	0.0303704	translation
BAX	-0.728924	0.00316502	0.030402	translation
SERPINA1	-0.813657	0.0031748	0.0304455	abundance
EIF4EBP2	-0.734953	0.00318428	0.030486	none
CCDC59	-0.914488	0.00318901	0.0305061	translation
CYP2R1	-0.806277	0.00319332	0.0305158	translation
IFI6	-0.748929	0.00319732	0.0305158	translation
CC2D2A	-0.762846	0.00320891	0.0305955	abundance
FZD8	-0.863301	0.00321621	0.0306399	translation
KIAA1143	-0.833904	0.00322134	0.0306534	translation
IL32	-0.698455	0.00322416	0.0306534	abundance
SREBF1	-0.741854	0.00324385	0.030802	none
SGTA	-0.727859	0.0032526	0.0308265	translation
TECR	-0.929294	0.003258	0.0308265	translation
GSR	-0.788634	0.00325973	0.0308265	translation
TMEM147	-0.779837	0.00327075	0.0309055	translation
RBFA	-0.725279	0.00328301	0.0309961	translation
EDEM2	-0.669582	0.00328902	0.0310276	translation
PFDN5	-0.835979	0.00330178	0.0310973	translation
PLEKHA3	-0.766408	0.00331542	0.0311752	translation
KLF16	-0.781583	0.00332321	0.0312231	translation
PATZ1	-0.741217	0.00332785	0.0312414	translation
LRP8	-0.746257	0.00333392	0.031273	abundance
LETM1	-0.683619	0.00333668	0.0312736	none
RRP36	-0.653633	0.00334536	0.0313296	none
RPLP1	-0.741228	0.0033533	0.0313787	translation
NPRL2	-0.732372	0.00335906	0.0313819	translation
BEX1	-0.665646	0.00338229	0.0315434	abundance
MARCHF9	-0.747712	0.00339543	0.0316108	translation
MRPS12	-0.815914	0.0033972	0.0316108	translation
E2F5	-0.818167	0.00340241	0.0316339	abundance
BSDC1	-0.787151	0.0034114	0.0316921	translation
SCD5	-0.671146	0.00341805	0.0317039	translation
TRAIP	-0.734112	0.00341838	0.0317039	abundance
SPANXD	-0.919371	0.00342318	0.0317039	abundance
C9orf78	-0.669764	0.00342361	0.0317039	translation
NFYC	-0.687326	0.00345875	0.0319665	none
KCTD18	-0.620499	0.00346235	0.0319665	translation
CTDSP1	-0.772555	0.00346299	0.0319665	abundance
B4GALNT1	-0.703079	0.00347096	0.0319891	translation
TMEM141	-0.697109	0.00349317	0.0321098	translation
AKR1B10	-0.861406	0.00349456	0.0321098	none
SHB	-0.727082	0.00349606	0.0321098	translation
TINF2	-0.779635	0.00351858	0.0322741	none
BTBD2	-0.771024	0.00352424	0.0323004	translation
FAM200B	-0.942454	0.00353096	0.0323109	translation
RNF25	-0.605508	0.00358536	0.032777	none
MAK16	-0.667313	0.00358754	0.032777	translation
SLC16A10	-0.865168	0.00360635	0.0328711	translation
EMC6	-0.911947	0.00364136	0.0330603	translation
TESK1	-0.725717	0.00367195	0.0333119	translation
UQCC2	-0.986718	0.00370028	0.0335273	abundance
CDC25A	-0.630601	0.00370148	0.0335273	none
H4C1	-0.917279	0.00371646	0.0336105	translation
MYO19	-0.711786	0.00372024	0.0336185	abundance
RBM23	-0.665318	0.00372487	0.0336341	translation
RPS20	-0.894093	0.0037374	0.0337209	translation
HPCAL1	-0.702124	0.00375621	0.0338643	translation
ALYREF	-0.917629	0.00377096	0.0339468	translation
WDR73	-0.671309	0.00377692	0.0339718	translation
CSTPP1	-0.654651	0.0038124	0.0342112	translation
PHLDA1	-0.683387	0.00381986	0.0342517	translation
ADO	-0.743529	0.0038696	0.0345374	translation
UBE2L6	-0.841046	0.00387383	0.0345486	translation
MMP17	-0.618806	0.0038948	0.0346989	none
DNAJC30	-0.759237	0.00390472	0.0347439	translation
NDUFB7	-0.876808	0.00390967	0.0347613	translation
GOSR2	-0.74614	0.00393009	0.0349161	translation
TP53I13	-0.860619	0.00393954	0.0349732	translation
PLEKHA1	-0.627881	0.00396363	0.035106	translation
SPSB1	-0.769516	0.00396907	0.035106	none
UBXN6	-0.845234	0.00396964	0.035106	translation
MTPN	-0.677955	0.00400714	0.0353693	translation
DBF4B	-0.641885	0.00406315	0.0357764	none
WDR77	-0.667285	0.00406643	0.0357764	translation
FAM110A	-0.747675	0.00406705	0.0357764	translation
SIGMAR1	-0.964522	0.00407711	0.0358378	translation
IDH3G	-0.687818	0.00408631	0.0358832	translation
POLR2L	-0.94372	0.00408847	0.0358832	translation
ZNF574	-0.747825	0.00411665	0.0360801	translation
SMG5	-0.758134	0.00411713	0.0360801	translation
PHKG2	-0.774693	0.00412086	0.0360843	translation
RGS10	-0.770079	0.00412383	0.0360843	translation
NTAN1	-0.79977	0.00413061	0.0361163	translation
PCBP4	-0.66176	0.00416078	0.0363528	translation
LAT	-0.807334	0.0041672	0.0363679	translation
YIPF3	-0.695847	0.00417481	0.0363752	translation
NCS1	-0.672244	0.0041759	0.0363752	translation
CALM3	-0.789603	0.0042101	0.0365961	translation
DDA1	-0.792325	0.00421685	0.0365961	translation
TRIM39	-0.646666	0.00424679	0.0367991	none
HMGXB3	-0.686338	0.00426607	0.0369386	translation
PDLIM4	-0.66802	0.00427081	0.0369521	none
ATXN7L3	-0.738991	0.00428181	0.0370002	translation
FOXM1	-0.900514	0.0042867	0.0370002	translation
MAF1	-0.770226	0.00429443	0.0370002	translation
SPC24	-0.589869	0.00429552	0.0370002	abundance
PEA15	-0.632754	0.00430515	0.0370556	translation
NIPSNAP1	-0.825185	0.00431425	0.0370858	translation
RAB26	-0.760385	0.00431505	0.0370858	translation
GATC	-0.717131	0.00432219	0.0371013	translation
BRMS1	-0.704562	0.00432326	0.0371013	translation
NEU1	-0.669917	0.00435787	0.0373678	translation
RAB4B	-0.694494	0.00436329	0.0373678	translation
NR1D1	-0.682664	0.00438089	0.0374849	translation
FIS1	-0.732241	0.0043985	0.0376079	none
GSTK1	-0.709486	0.00441401	0.0376671	translation
DUS1L	-0.637575	0.004415	0.0376671	translation
FBXO42	-0.585172	0.0044152	0.0376671	translation
NELFE	-0.706291	0.00442167	0.0376671	none
PEX14	-0.623901	0.0044256	0.0376728	translation
NSMCE1	-0.676711	0.00443328	0.0376829	translation
ZNF365	-0.847025	0.00444129	0.0377167	translation
H2BC10	-0.915314	0.00444678	0.0377167	abundance
MRPS18A	-0.894519	0.00444702	0.0377167	translation
RRAS	-0.743127	0.00445173	0.0377206	translation
PDE4B	-0.809001	0.00445398	0.0377206	abundance
FDX2	-0.885577	0.00445957	0.0377404	translation
LIX1L	-0.762563	0.00448064	0.037862	translation
CISD3	-0.723993	0.00448467	0.037862	abundance
WBP1	-0.609767	0.00449628	0.0379127	none
ENTPD6	-0.768569	0.0045019	0.0379324	translation
NDUFA1	-0.948571	0.00455108	0.0382912	translation
CXXC1	-0.695243	0.00456411	0.0383729	translation
H2AC13	-0.911043	0.00457045	0.0383807	translation
GGA2	-0.627881	0.00457165	0.0383807	none
PTMA	-0.625355	0.00460984	0.0386453	none
PHLDA3	-0.609003	0.00461927	0.0386684	translation
KANSL3	-0.751086	0.00462379	0.0386784	translation
PCYT2	-0.846069	0.0046291	0.0386949	abundance
ZNF260	-0.678575	0.00465662	0.0388836	translation
MGST1	-1.11746	0.00466164	0.0388836	none
PPP1R15A	-0.721392	0.00466174	0.0388836	translation
CAMTA1	-0.681821	0.00466987	0.0389234	translation
PEBP1	-0.746763	0.00467716	0.0389562	translation
MRPS21	-0.802628	0.00468593	0.0389896	none
LDB1	-0.594009	0.00468831	0.0389896	translation
STX18	-0.633246	0.0046926	0.0389896	translation
SLIRP	-0.87227	0.00469462	0.0389896	translation
PSMB5	-0.652587	0.00473394	0.0392038	translation
ZMYND19	-0.612028	0.00475775	0.0393448	none
CHD3	-0.762248	0.00478642	0.0394777	translation
AK4	-0.619671	0.00478666	0.0394777	none
TAX1BP3	-0.718214	0.00479234	0.0394777	translation
SPTSSA	-0.710503	0.00479249	0.0394777	translation
PLPP4	-0.708539	0.00479425	0.0394777	translation
UFC1	-0.700304	0.00483114	0.0397022	none
ALKBH5	-0.736739	0.00483179	0.0397022	translation
TIMM8B	-0.763094	0.00485174	0.0398154	translation
MED11	-0.757998	0.00487775	0.0398539	translation
NOL4L	-0.73798	0.00490454	0.0400444	translation
TMEM128	-0.674569	0.004927	0.0400868	none
RPS25	-0.760112	0.00493089	0.0400902	translation
TRAPPC2L	-0.759067	0.00494123	0.0401288	translation
CDK5	-0.811367	0.00494255	0.0401288	translation
ASNSD1	-0.715425	0.00498265	0.0403913	none
CYTH4	-0.755893	0.00498268	0.0403913	translation
MRPL14	-0.937776	0.00498967	0.0403982	translation
WEE1	-0.659352	0.00502006	0.0405876	none
MRPS14	-0.62735	0.00503634	0.0406908	none
USP12	-0.695842	0.00505942	0.0408204	translation
USF2	-0.714957	0.00507669	0.0409313	translation
ECSIT	-0.612804	0.00509232	0.0410288	translation
ZFP36	-0.73599	0.00511244	0.0411337	translation
RHEB	-0.770499	0.00513125	0.0412278	none
MPDU1	-0.878406	0.00513487	0.0412283	translation
CYTH2	-0.659705	0.0051401	0.0412418	translation
DNAJC14	-0.668718	0.00517066	0.0414416	translation
COA3	-0.819094	0.00517886	0.0414416	translation
TMEM234	-0.812117	0.00517922	0.0414416	translation
RPL23A	-0.63955	0.00519867	0.0414723	none
TFPT	-0.632772	0.00520344	0.0414723	translation
DHRS11	-0.650309	0.00520653	0.0414723	translation
CCDC124	-0.662252	0.00520842	0.0414723	abundance
SPRED2	-0.713909	0.00521114	0.0414723	translation
ZNF384	-0.713995	0.00521257	0.0414723	translation
ZCRB1	-0.730941	0.00521692	0.0414723	translation
CNR1	-0.614892	0.00521891	0.0414723	translation
TNPO2	-0.585266	0.00522345	0.0414799	translation
MRPS18B	-0.635137	0.00523196	0.0415191	none
APOO	-0.750631	0.0052408	0.041526	translation
ETS2	-0.633459	0.00525039	0.041526	translation
ZNF213	-0.699817	0.00525074	0.041526	translation
IGFBP4	-0.665235	0.00525451	0.0415275	translation
TOP1MT	-0.60981	0.00528138	0.0417114	none
TAF13	-0.819181	0.00532778	0.0420492	translation
BDH1	-0.680183	0.00535257	0.0421626	abundance
TMEM158	-0.727755	0.00535481	0.0421626	translation
RPS18	-0.786814	0.00535669	0.0421626	translation
TMEM106C	-0.629935	0.00537112	0.0421902	translation
ORAI1	-0.794282	0.00537605	0.0422004	none
XRCC3	-0.734578	0.00538523	0.0422147	none
SPATS2L	-0.675985	0.00539875	0.0422641	abundance
URI1	-0.605061	0.00542499	0.0424408	none
SLC35B2	-0.705667	0.00543323	0.042448	none
CST3	-0.880091	0.00545811	0.0426137	translation
TNFRSF10D	-0.649512	0.00546619	0.0426481	translation
CHMP1A	-0.833033	0.00551667	0.0429826	translation
TBC1D25	-0.729962	0.00552019	0.0429826	translation
U2AF2	-0.599055	0.00553603	0.043077	none
NDUFA2	-0.871142	0.00554146	0.0430904	translation
LYRM2	-0.811766	0.00556728	0.0432331	abundance
H2BC21	-0.811482	0.00560467	0.0434653	translation
TADA2B	-0.829502	0.00564833	0.0437453	abundance
MYL6B	-0.848009	0.00565526	0.0437697	translation
ZPR1	-0.765278	0.00566581	0.0438222	translation
CCNI	-0.758505	0.00569874	0.0440474	translation
LPCAT3	-0.653186	0.00571294	0.0440691	translation
MAP3K11	-0.679506	0.00571822	0.0440805	none
MTRF1L	-0.62323	0.00575432	0.0443196	none
RHBDD3	-0.683927	0.00576071	0.0443196	translation
ERCC1	-0.713866	0.0057661	0.0443317	translation
PRDM4	-0.701571	0.0058221	0.0447325	translation
PACS1	-0.634517	0.00584448	0.0448632	translation
ST3GAL4	-0.771013	0.00587913	0.0449919	translation
FXYD5	-0.774635	0.00588884	0.045009	none
SRA1	-0.663848	0.00588914	0.045009	translation
H2BC3	-1.1047	0.00592268	0.0451336	translation
DAZAP1	-0.681054	0.00592484	0.0451336	abundance
DESI2	-0.641313	0.00592491	0.0451336	translation
AGBL5	-0.673926	0.00593961	0.0452159	none
TMEM120A	-0.791807	0.00595426	0.0452977	translation
COQ4	-0.591922	0.00597238	0.0454058	translation
MRPL11	-0.853598	0.00598646	0.0454693	translation
KIAA1191	-0.692981	0.00598858	0.0454693	translation
ZNF22	-0.696469	0.00599602	0.045496	none
TIMM10	-0.989232	0.00600764	0.0455451	none
SNRPD2	-0.863853	0.0060159	0.0455451	translation
PIK3AP1	-0.64291	0.00602078	0.0455451	translation
ACOT7	-0.679211	0.00602264	0.0455451	translation
TMCO3	-0.670252	0.00603187	0.0455451	translation
SCAMP3	-0.694497	0.00603359	0.0455451	translation
TXN	-1.04774	0.00603393	0.0455451	translation
RPL29	-0.818286	0.00605568	0.0456796	translation
TBC1D7	-0.673896	0.00606157	0.0456943	translation
TPI1	-0.766337	0.00606553	0.0456945	translation
EXOSC4	-0.682154	0.00609715	0.0457854	abundance
C15orf40	-0.730263	0.00609921	0.0457854	abundance
PIGV	-0.71917	0.00610113	0.0457854	translation
AKR1C1	-1.03895	0.0061013	0.0457854	abundance
G6PC3	-0.73953	0.00611546	0.045862	none
TMEM199	-0.657823	0.00614263	0.0460348	translation
ARL2BP	-0.620661	0.00614787	0.0460348	none
ARPIN-AP3S2	-0.633808	0.00615783	0.0460605	translation
NDUFB9	-0.811223	0.00617923	0.0461611	abundance
COX5B	-0.861548	0.00618825	0.0461987	translation
AGPAT1	-0.688329	0.00619887	0.0462482	translation
THAP4	-0.755957	0.00620843	0.04626	translation
GAS6	-0.736284	0.00622938	0.0463565	translation
NACC1	-0.751032	0.00624444	0.046409	translation
TMEM91	-0.627207	0.0062638	0.0464932	translation
CANT1	-0.703381	0.00627798	0.0465127	translation
PSMF1	-0.668585	0.00627946	0.0465127	none
NDUFAB1	-0.769594	0.00628246	0.0465127	translation
PDLIM2	-0.598365	0.00629278	0.0465593	none
PSMG2	-0.802928	0.00629929	0.0465778	translation
PCED1B	-0.669975	0.00631233	0.0466429	abundance
MAP2K3	-0.924083	0.00634806	0.046819	translation
TCTA	-0.65438	0.00637467	0.0469627	translation
FUNDC2	-0.652445	0.00637565	0.0469627	translation
COMMD9	-0.744913	0.00639572	0.0470806	translation
SPIN4	-0.639338	0.00640138	0.0470924	none
AKIP1	-0.723188	0.00640635	0.0470991	translation
PDE6B	-0.606896	0.00641128	0.0471055	translation
GFUS	-0.72745	0.00642067	0.0471445	translation
TMEM92	-0.649494	0.00645179	0.0472533	translation
BABAM1	-0.963705	0.00647661	0.0473753	translation
BTF3	-0.634069	0.00649119	0.0474197	none
ATOX1	-0.65688	0.00649496	0.0474197	translation
CDK2AP1	-0.774719	0.00653381	0.0476072	none
HDAC3	-0.617473	0.00654178	0.0476072	translation
KIAA1958	-0.603548	0.00654227	0.0476072	none
CLEC18A	-0.63687	0.00654937	0.0476072	translation
SEC61B	-0.8521	0.00655682	0.04761	translation
CNBP	-0.625083	0.00655798	0.04761	none
MTCH1	-0.651253	0.00658892	0.0476891	translation
IMP4	-0.68531	0.00658944	0.0476891	translation
POLR2D	-0.684016	0.00661168	0.0477606	abundance
R3HDM4	-0.834056	0.00662914	0.0478569	translation
BRIX1	-0.603048	0.00665321	0.0479709	translation
PNRC2	-0.713914	0.00668433	0.0481654	translation
TRAF4	-0.801056	0.00669859	0.0482382	translation
SMG9	-0.617413	0.00673247	0.0483919	none
ADIPOR2	-0.708199	0.00676237	0.0485768	translation
CREB3	-0.661569	0.0068018	0.0487693	translation
TP53INP2	-0.744113	0.00681502	0.0488065	translation
TEX261	-0.695383	0.0068154	0.0488065	translation
SNRPB	-0.64095	0.00682351	0.0488344	translation
NTAQ1	-0.682883	0.00689815	0.0492774	none
SIGLEC15	-0.823613	0.00691955	0.0493998	translation
YPEL3	-0.71776	0.00695444	0.0495878	none
RAB5C	-0.642711	0.00696313	0.0495888	translation
MTFP1	-0.626127	0.00698482	0.049644	abundance
LSM7	-0.712376	0.00703508	0.0498257	abundance
WDR13	-0.610689	0.00705118	0.0498788	translation
TUBGCP3	-0.623917	0.00705718	0.0498908	abundance
RTF2	-0.610606	0.00708379	0.0500179	none
HSBP1	-0.835509	0.00709731	0.0500556	none
KRT17	-0.879741	0.00709776	0.0500556	none
LIN37	-0.594677	0.0071087	0.050063	translation
GINS2	-0.708505	0.00711717	0.0500707	none
PXMP4	-0.788353	0.00714077	0.0501758	translation
CDKN1A	-1.01368	0.00714606	0.0501826	translation
TMEM129	-0.629914	0.00715328	0.0501924	none
TRIM8	-0.685889	0.00715611	0.0501924	translation
RNF185	-0.777358	0.00716075	0.0501945	translation
EIF2B1	-0.587196	0.00717362	0.0502465	translation
GTF3C5	-0.655264	0.00717684	0.0502465	translation
MRPS34	-0.843752	0.00718851	0.0502557	none
EIF4E2	-0.690585	0.00719115	0.0502557	none
COX7A2	-0.935849	0.00720593	0.0503287	abundance
ARRB2	-0.790054	0.00724853	0.0504995	translation
JUNB	-0.907417	0.00725334	0.0504995	none
NEIL2	-0.643745	0.00726524	0.0504995	translation
ST3GAL6	-0.668615	0.00732486	0.0508225	translation
GRWD1	-0.750706	0.00733539	0.0508575	abundance
USP46	-0.618222	0.00733868	0.0508575	none
PITHD1	-0.611579	0.00735361	0.0509306	none
RPS28	-0.714402	0.00750278	0.0517473	translation
PLIN3	-0.658708	0.00751012	0.05175	none
CCDC32	-0.823678	0.00752757	0.05175	translation
SPRY2	-0.84483	0.00752863	0.05175	translation
SPPL3	-0.649734	0.00753221	0.05175	translation
MEA1	-0.745048	0.00753442	0.05175	translation
CDK5RAP2	-0.789057	0.00754261	0.0517756	abundance
COPS9	-0.788764	0.00767842	0.0525213	abundance
NKX6-3	-0.63093	0.00770888	0.0526698	translation
SEMA3G	-0.595315	0.00771376	0.0526698	translation
ETHE1	-0.656706	0.00773145	0.0527595	translation
SLC25A39	-0.635505	0.00777628	0.0530342	none
INTS11	-0.67513	0.00780812	0.053158	none
STYXL1	-0.59428	0.00780819	0.053158	translation
ZC3H12A	-0.715884	0.00786608	0.0535207	translation
CNNM4	-0.663028	0.0078807	0.053526	translation
CGAS	-0.594365	0.00790199	0.0536392	none
UBE2E2	-0.645074	0.00791208	0.0536762	abundance
BCKDHB	-0.603051	0.00794807	0.0538573	translation
EOLA2	-0.64132	0.00798745	0.0540346	translation
PTOV1	-0.857667	0.0080873	0.054638	translation
STK35	-0.675015	0.00808847	0.054638	translation
VPS37C	-1.02036	0.00809155	0.054638	translation
FAM102A	-0.676762	0.00810008	0.0546637	translation
DCTPP1	-0.864522	0.0081331	0.0548547	translation
EID1	-0.744008	0.00815812	0.0549707	none
PDLIM3	-0.658624	0.00815979	0.0549707	none
ELAVL1	-0.598338	0.00820682	0.0552234	translation
RPL19	-0.669294	0.00824005	0.0553506	translation
PSME1	-0.58975	0.00829893	0.055673	none
ROGDI	-0.72599	0.00830246	0.055673	translation
F8	-0.659626	0.00833413	0.0558531	none
RPUSD3	-0.66156	0.00834549	0.055897	none
SLC66A1	-0.715404	0.00842299	0.0561363	none
RAB7A	-0.668515	0.0084248	0.0561363	none
GLI4	-0.604332	0.00844381	0.0562185	none
VPS26B	-0.61232	0.00844684	0.0562185	translation
RPL37A	-0.678746	0.00847776	0.056392	translation
MAEA	-0.653822	0.00851286	0.0565605	none
NPRL3	-0.645058	0.00855968	0.0568065	translation
TMEM175	-0.792688	0.00861	0.0570438	abundance
BATF3	-0.607596	0.0086102	0.0570438	translation
BCL2L12	-0.718226	0.00866299	0.0573281	none
MGRN1	-0.640222	0.00869031	0.0574317	translation
MOCS2	-0.614483	0.00869498	0.0574317	none
CCDC90B	-0.794524	0.00878603	0.0578451	translation
DAZAP2	-0.626651	0.00880397	0.0578687	translation
TRMT112	-0.829461	0.00880458	0.0578687	translation
POP7	-0.678047	0.00881443	0.0579001	translation
ERAS	-0.587967	0.00881935	0.0579001	translation
H1-3	-0.826502	0.00885075	0.0580405	translation
NDUFA7	-0.694015	0.00888254	0.058216	translation
CCDC85B	-0.592145	0.00889361	0.0582557	none
BRK1	-0.726909	0.00892971	0.0583931	translation
STUB1	-0.649423	0.00895176	0.0584714	translation
ICMT	-0.642574	0.00897448	0.0585538	translation
HDGF	-0.655863	0.00902173	0.058829	translation
CGB2	-0.650756	0.00903689	0.0588891	none
B4GALT2	-0.672581	0.00905592	0.0589022	translation
FRZB	-0.687994	0.00908957	0.0590389	none
COLGALT1	-0.646044	0.00918043	0.0595957	translation
CALM1	-0.776069	0.00923556	0.0598523	translation
GPR3	-0.622505	0.00927485	0.0599774	translation
PLEKHO2	-0.645337	0.00927545	0.0599774	translation
EMG1	-0.609708	0.00930453	0.060132	none
CEBPG	-0.643542	0.00931519	0.0601673	none
RPS14	-0.729116	0.00932067	0.0601692	translation
VPS28	-0.68003	0.00934004	0.0602419	translation
SKP1	-0.784907	0.00934281	0.0602419	none
SLC31A2	-0.612908	0.00934992	0.0602419	none
ZFPL1	-0.676537	0.00935272	0.0602419	none
R3HCC1	-0.786863	0.00936959	0.060283	abundance
SARNP	-0.643441	0.00939316	0.0603141	translation
CPEB2	-0.651339	0.00939928	0.0603141	none
NUBP2	-0.69353	0.00940035	0.0603141	translation
AUP1	-0.653705	0.00948262	0.0608084	translation
PRDX2	-0.760766	0.00949008	0.0608226	translation
AIF1L	-0.594447	0.00953834	0.0610981	none
GNB2	-0.674501	0.00955122	0.0611404	translation
RHOC	-0.621427	0.00957871	0.0612551	none
NDUFA3	-0.808439	0.00960835	0.06129	translation
CT45A10	-0.705987	0.00961668	0.06129	none
SNRPA	-0.629299	0.00962793	0.06129	translation
TCAIM	-0.666382	0.00963524	0.06129	none
WTAP	-0.719028	0.00963702	0.06129	none
GTSE1	-0.586274	0.0097052	0.0616143	none
RPS5	-0.635268	0.00970927	0.0616143	none
TMEM258	-0.821572	0.00972469	0.0616784	translation
DCAF4	-0.585953	0.00988545	0.0621877	none
PELI2	-0.656075	0.00991798	0.0622906	translation
SNAI2	-0.853699	0.0099233	0.0622906	none
SKA3	-0.659535	0.00997707	0.0625787	translation

## Sheet: DKO-WT
Downregulated in translatome for the contrast DKO/WT
Name	Efficiency	P	Padj	Regulatory Mode
MMP13	-4.48258	0	0	abundance
MAN1A1	-4.80772	0	0	translation
AKR1B15	-5.45448	0	0	translation
AKR1B10	-5.60714	0	0	translation
MAGEC2	-7.25133	0	0	abundance
GABRA2	-7.28459	0	0	abundance
LYPD3	-4.34027	3.33067e-16	2.27152e-13	translation
TMEM184A	-3.69368	1.44329e-15	8.36675e-13	abundance
NCAM1	-4.0385	1.9984e-15	1.10331e-12	translation
CLDN1	-4.98971	2.55351e-15	1.3457e-12	abundance
SPANXD	-4.26781	9.32587e-15	4.50517e-12	abundance
MEST	-3.93387	2.26485e-14	1.00995e-11	translation
TBXAS1	-2.98383	2.63123e-14	1.08952e-11	translation
NEURL1	-2.76028	5.70655e-14	2.20539e-11	abundance
PAQR5	-3.98165	6.06182e-14	2.25259e-11	abundance
HSPB8	-3.95558	6.63913e-14	2.26394e-11	abundance
AKR1B1	-3.02389	1.35447e-13	4.0266e-11	translation
AKR1C1	-4.49157	3.29403e-13	9.0931e-11	translation
AKR1C2	-4.18076	4.8539e-13	1.30875e-10	abundance
ARHGEF5	-2.4916	5.35572e-13	1.41123e-10	translation
PLPP4	-2.82166	1.07725e-12	2.60201e-10	translation
FAXC	-2.5781	1.30973e-12	3.02995e-10	translation
TSLP	-3.82223	1.45239e-12	3.23828e-10	abundance
SLIT2	-2.72226	1.94511e-12	4.17622e-10	abundance
NAMPT	-2.51351	2.22977e-12	4.70036e-10	translation
TSC22D1	-2.52953	2.7629e-12	5.49479e-10	translation
EEF1A2	-2.90183	2.73026e-12	5.49479e-10	translation
AKR1C3	-3.00008	2.73204e-12	5.49479e-10	translation
CNR1	-2.36504	3.1648e-12	6.11545e-10	translation
CTSC	-2.92051	3.57037e-12	6.78604e-10	translation
TLR4	-2.90896	3.63998e-12	6.80676e-10	translation
MAFK	-3.07662	3.79163e-12	6.88085e-10	translation
ELMO1	-2.97888	5.95779e-12	1.06269e-09	translation
TENM1	-2.8089	7.49278e-12	1.29659e-09	translation
STEAP2	-3.29072	1.08977e-11	1.83113e-09	abundance
PIWIL4	-2.52452	1.36745e-11	2.17181e-09	abundance
MTTP	-2.87452	1.36331e-11	2.17181e-09	abundance
GNAI1	-2.13784	1.54029e-11	2.39885e-09	translation
GTSF1	-2.58323	1.58789e-11	2.42236e-09	translation
MBD3	-2.4367	1.85304e-11	2.71951e-09	translation
MMP3	-2.51216	2.22424e-11	3.10697e-09	abundance
PEG10	-3.87593	2.44944e-11	3.34104e-09	translation
GPR37	-2.3752	4.25107e-11	5.29966e-09	translation
CYREN	-1.95057	4.88283e-11	6.0225e-09	translation
SLC35F3	-2.75554	7.28163e-11	8.79409e-09	abundance
H2BC7	-2.16865	9.91258e-11	1.11579e-08	translation
LPXN	-2.88258	1.14268e-10	1.27387e-08	translation
TUBA4A	-2.0688	1.1967e-10	1.32139e-08	translation
PADI3	-2.02901	1.65102e-10	1.77241e-08	translation
SH3KBP1	-2.09808	1.64594e-10	1.77241e-08	translation
KLHL4	-2.63242	1.79018e-10	1.90416e-08	translation
STK26	-2.12412	1.83055e-10	1.9294e-08	translation
IL11	-2.1578	2.08256e-10	2.118e-08	translation
UMAD1	-1.99962	2.16583e-10	2.18353e-08	abundance
PCDHB16	-1.8553	2.46739e-10	2.44504e-08	abundance
SLC1A3	-2.34575	2.71628e-10	2.66886e-08	abundance
POR	-2.16114	3.59342e-10	3.47184e-08	translation
HOXA7	-2.40946	3.78816e-10	3.57072e-08	abundance
MGST1	-3.41951	3.784e-10	3.57072e-08	abundance
DDX56	-1.80262	4.27752e-10	3.99948e-08	translation
IL2RG	-2.19404	4.7701e-10	4.32067e-08	abundance
GSTM4	-2.20774	4.74927e-10	4.32067e-08	translation
TSPAN12	-2.25294	5.2668e-10	4.71398e-08	abundance
GPR183	-2.47541	5.28565e-10	4.71398e-08	translation
SLC25A10	-2.18071	7.14542e-10	6.27606e-08	translation
TMEM39A	-1.90235	8.03756e-10	6.90278e-08	translation
S100A4	-2.28266	8.02315e-10	6.90278e-08	translation
NUDCD3	-2.0362	8.15851e-10	6.95513e-08	translation
PTGS1	-1.91947	9.12004e-10	7.5527e-08	abundance
ELL2	-1.64005	9.25569e-10	7.61067e-08	translation
SNX8	-1.81638	9.67273e-10	7.84235e-08	translation
AHR	-2.30173	1.01053e-09	8.08007e-08	abundance
GRPR	-2.47395	1.00461e-09	8.08007e-08	translation
TTLL12	-2.07747	1.11835e-09	8.81087e-08	translation
OR2A7	-1.87516	1.13552e-09	8.83572e-08	translation
EFNA5	-1.96975	1.18361e-09	9.14855e-08	abundance
SLC7A11	-2.18835	1.22263e-09	9.38753e-08	abundance
MCAM	-2.18079	1.3187e-09	9.92793e-08	translation
MMP1	-2.77151	1.31043e-09	9.92793e-08	translation
NUP210	-3.11999	1.38024e-09	1.01927e-07	translation
S100A3	-2.00969	1.39663e-09	1.02484e-07	translation
GPC1	-2.39085	1.61265e-09	1.17107e-07	translation
TLL1	-2.25952	1.74003e-09	1.25304e-07	abundance
TRIM24	-2.27664	1.83921e-09	1.31628e-07	translation
SLC48A1	-2.08438	2.01151e-09	1.43077e-07	translation
CPT2	-1.78522	2.05737e-09	1.44565e-07	abundance
MSC	-2.24669	2.10539e-09	1.47048e-07	translation
BCL7B	-2.00523	2.24849e-09	1.56102e-07	translation
CENPM	-2.10244	2.41988e-09	1.67001e-07	translation
MLLT11	-2.12475	2.47694e-09	1.68009e-07	translation
TMUB1	-2.5031	2.45275e-09	1.68009e-07	abundance
ACTR3B	-1.68481	3.24835e-09	2.13985e-07	translation
CD163L1	-1.84141	3.74554e-09	2.45343e-07	abundance
MCM7	-1.69006	4.34884e-09	2.81679e-07	translation
ANXA8	-2.26781	4.94098e-09	3.11335e-07	translation
KYNU	-2.82889	5.18776e-09	3.25118e-07	abundance
MRM2	-1.64641	5.29264e-09	3.29908e-07	translation
GMFG	-1.85136	5.39265e-09	3.32566e-07	translation
GUSB	-1.40231	5.75946e-09	3.49608e-07	translation
NDUFS7	-2.29374	6.06295e-09	3.64217e-07	abundance
COPE	-2.10335	6.37945e-09	3.79299e-07	translation
SND1	-1.68568	6.51835e-09	3.85581e-07	abundance
NFKBIA	-1.93974	6.65141e-09	3.90103e-07	translation
CDC45	-1.98206	6.6621e-09	3.90103e-07	translation
BCKDHB	-1.72319	7.07422e-09	4.12153e-07	translation
CDK5	-2.15868	7.96629e-09	4.57233e-07	translation
BLVRA	-1.69065	8.18436e-09	4.65144e-07	translation
FOXF1	-1.9356	9.0308e-09	5.08267e-07	translation
ZWINT	-1.74367	1.06884e-08	5.92536e-07	translation
ARF5	-1.90403	1.11583e-08	6.1023e-07	translation
FLOT1	-1.73775	1.18829e-08	6.43787e-07	translation
SLC35B4	-1.54894	1.19452e-08	6.4415e-07	abundance
H3C2	-2.1164	1.26343e-08	6.75031e-07	translation
RHBDD2	-2.23407	1.31923e-08	7.01615e-07	translation
SCARB1	-2.10777	1.40946e-08	7.4618e-07	translation
TFAP2C	-1.85135	1.49794e-08	7.85845e-07	translation
C9orf64	-1.7452	1.55614e-08	8.12696e-07	abundance
RPS15	-2.07179	1.56617e-08	8.1427e-07	translation
LETM2	-1.93693	1.57764e-08	8.16567e-07	abundance
AGAP3	-1.86493	1.7229e-08	8.76112e-07	abundance
DNAAF5	-1.54671	1.75658e-08	8.84674e-07	translation
CPA4	-1.67119	1.75991e-08	8.84674e-07	abundance
ABHD17C	-1.72288	1.76263e-08	8.84674e-07	translation
DHRS13	-2.42235	1.82765e-08	9.09432e-07	translation
TAF6	-1.83686	1.85669e-08	9.16019e-07	translation
ARPC1B	-2.18846	1.8497e-08	9.16019e-07	abundance
SPIN4	-1.68195	1.9669e-08	9.66281e-07	translation
UBIAD1	-1.42615	2.00169e-08	9.79223e-07	translation
GALE	-1.62371	2.06949e-08	1.00385e-06	abundance
NPFFR2	-2.11884	2.07801e-08	1.00385e-06	translation
IL32	-1.67339	2.14126e-08	1.03011e-06	abundance
DBF4	-1.66627	2.21738e-08	1.05795e-06	translation
IFITM10	-1.79013	2.31625e-08	1.0961e-06	abundance
TM4SF19	-2.34908	2.38442e-08	1.12378e-06	abundance
TIMM17B	-1.88148	2.44854e-08	1.14933e-06	translation
JAG1	-1.84702	2.82428e-08	1.31505e-06	abundance
SFRP1	-2.01675	2.83687e-08	1.31563e-06	abundance
CYBC1	-1.77921	2.92216e-08	1.34978e-06	translation
PSMG3	-1.82702	2.96977e-08	1.36633e-06	abundance
H2AC21	-1.82835	3.13676e-08	1.41508e-06	translation
PDIA4	-1.68889	3.28468e-08	1.47037e-06	translation
STAMBPL1	-1.62096	3.41237e-08	1.52165e-06	abundance
COX8A	-1.91473	3.56935e-08	1.58556e-06	translation
CCNA2	-1.67875	3.61875e-08	1.5993e-06	translation
GPX3	-2.28546	3.62787e-08	1.5993e-06	translation
FECH	-1.41458	3.76443e-08	1.65321e-06	translation
ATP5F1D	-1.95969	3.80133e-08	1.66312e-06	translation
PTHLH	-2.09394	4.21308e-08	1.82263e-06	translation
CBLN2	-1.69259	4.3885e-08	1.88445e-06	abundance
NAPA	-1.80298	4.52561e-08	1.92198e-06	translation
SDHAF3	-2.1807	4.79324e-08	2.0282e-06	translation
EREG	-1.47524	4.9384e-08	2.07449e-06	translation
POLD2	-1.72291	4.93184e-08	2.07449e-06	translation
DHRS11	-1.58408	4.99465e-08	2.08302e-06	abundance
KBTBD7	-1.56556	5.68903e-08	2.35567e-06	translation
NCAPG2	-1.56112	5.75413e-08	2.37414e-06	abundance
COQ2	-1.57125	5.83885e-08	2.40056e-06	translation
KIF20A	-1.61382	5.93438e-08	2.43121e-06	abundance
RNASEH2A	-1.47139	6.23551e-08	2.53665e-06	abundance
CFH	-1.84654	6.53989e-08	2.63276e-06	abundance
PNPLA8	-1.70584	6.85891e-08	2.75163e-06	translation
CYTH4	-1.79776	6.99712e-08	2.78779e-06	abundance
TMEM120A	-1.92882	6.98902e-08	2.78779e-06	abundance
UQCR11	-2.07435	7.03248e-08	2.79228e-06	abundance
ZC3HAV1L	-1.48937	7.44496e-08	2.94597e-06	translation
GET4	-1.84136	7.65502e-08	3.01878e-06	abundance
NT5DC2	-1.36793	7.75288e-08	3.04701e-06	translation
GLP2R	-2.12785	7.89601e-08	3.08707e-06	abundance
HMGN5	-1.83979	8.48493e-08	3.27914e-06	abundance
H2AC11	-2.25076	8.4498e-08	3.27914e-06	translation
GPAT3	-1.79042	8.9006e-08	3.417e-06	abundance
ACSL5	-1.55753	9.03016e-08	3.44286e-06	abundance
TTC8	-1.55335	9.61321e-08	3.61251e-06	translation
EGR1	-2.91868	9.62796e-08	3.61251e-06	abundance
PPARG	-1.69305	9.95173e-08	3.72195e-06	abundance
TK1	-2.08637	1.06068e-07	3.9415e-06	translation
MRPL24	-1.56868	1.06668e-07	3.95113e-06	translation
DAZAP1	-1.6193	1.07763e-07	3.97899e-06	abundance
PLOD3	-1.3945	1.09209e-07	4.00685e-06	translation
HJURP	-1.51168	1.11356e-07	4.07276e-06	translation
INTS15	-1.57687	1.12552e-07	4.10356e-06	translation
RBCK1	-1.56953	1.15302e-07	4.19063e-06	translation
CNN1	-1.81659	1.20482e-07	4.33808e-06	translation
PIR	-1.49674	1.23904e-07	4.43378e-06	translation
CTNS	-1.45143	1.28558e-07	4.58615e-06	abundance
RAB36	-1.72895	1.29779e-07	4.61552e-06	translation
TBRG4	-1.46421	1.3105e-07	4.64648e-06	translation
STYXL1	-1.4494	1.36813e-07	4.836e-06	translation
FHL3	-1.7506	1.38716e-07	4.88838e-06	translation
EXOSC5	-2.08905	1.44188e-07	5.06581e-06	translation
GSTK1	-1.59616	1.44716e-07	5.06899e-06	translation
MRPS24	-1.95934	1.49949e-07	5.18019e-06	translation
E2F5	-1.77582	1.52715e-07	5.24724e-06	translation
CRYZ	-1.31074	1.54442e-07	5.2702e-06	translation
PSMB3	-1.426	1.54551e-07	5.2702e-06	translation
AP1S1	-1.39097	1.55121e-07	5.27411e-06	translation
H2BC17	-2.66295	1.57501e-07	5.3238e-06	abundance
JUND	-1.65778	1.6227e-07	5.4654e-06	translation
ABCC3	-1.75542	1.64452e-07	5.51056e-06	translation
APEX1	-1.35972	1.65335e-07	5.52417e-06	translation
ARHGEF18	-1.25001	1.7125e-07	5.68902e-06	translation
TLR6	-1.41283	1.70857e-07	5.68902e-06	abundance
PDLIM3	-1.59296	1.78219e-07	5.8868e-06	translation
E2F1	-1.80388	1.79073e-07	5.89823e-06	abundance
MITF	-1.86063	1.8031e-07	5.92215e-06	translation
COPS6	-1.34567	1.86478e-07	6.07239e-06	translation
CASD1	-1.28964	1.94532e-07	6.28248e-06	abundance
BMP2	-1.77008	2.03503e-07	6.5177e-06	translation
MYBL2	-1.72862	2.06454e-07	6.59402e-06	abundance
UCP2	-1.87719	2.12907e-07	6.78145e-06	translation
CASTOR2	-1.22634	2.16933e-07	6.89073e-06	abundance
HNMT	-1.70753	2.22124e-07	7.03634e-06	translation
SLC10A3	-1.65169	2.23769e-07	7.06915e-06	translation
GRK6	-1.70928	2.25901e-07	7.1171e-06	abundance
RUNX2	-1.24145	2.4124e-07	7.5389e-06	abundance
ANKMY2	-1.57399	2.41214e-07	7.5389e-06	translation
CCRL2	-1.49027	2.46733e-07	7.66923e-06	translation
DAAM1	-1.48733	2.52625e-07	7.80987e-06	abundance
ZFP36L2	-1.69331	2.53278e-07	7.80987e-06	translation
FIS1	-1.59532	2.54434e-07	7.82468e-06	abundance
MMACHC	-1.51943	2.68525e-07	8.17134e-06	translation
TMEM243	-1.76798	2.68443e-07	8.17134e-06	abundance
H2BC18	-1.56576	2.70481e-07	8.20931e-06	translation
HIBADH	-1.55519	2.73242e-07	8.27147e-06	abundance
BLVRB	-1.97505	2.95484e-07	8.86401e-06	translation
ZNHIT1	-1.97767	2.95875e-07	8.86401e-06	translation
NRM	-1.78189	2.98425e-07	8.91737e-06	translation
SEL1L3	-1.65556	3.04372e-07	9.05697e-06	abundance
TIMP4	-1.64694	3.21437e-07	9.50464e-06	abundance
SLC12A7	-1.69045	3.22177e-07	9.50464e-06	translation
MRPS11	-1.57237	3.31029e-07	9.741e-06	translation
DLD	-1.29972	3.32178e-07	9.75006e-06	translation
TAGLN2	-1.44262	3.38992e-07	9.89993e-06	translation
ORAI3	-1.5384	3.75908e-07	1.08415e-05	abundance
DHX32	-1.43302	3.83464e-07	1.1032e-05	abundance
TMED8	-1.23202	3.89409e-07	1.11602e-05	translation
ETV1	-1.52415	3.89848e-07	1.11602e-05	translation
LRP8	-1.53056	3.96985e-07	1.13366e-05	abundance
MALSU1	-1.93589	3.9876e-07	1.13593e-05	translation
CCDC126	-1.489	4.0067e-07	1.13857e-05	abundance
VEGFB	-1.49509	4.09531e-07	1.15807e-05	translation
ZMYND8	-1.39032	4.12155e-07	1.16266e-05	abundance
PSMB9	-1.65869	4.14072e-07	1.16523e-05	translation
DUS4L	-1.41662	4.20321e-07	1.17995e-05	translation
ACY1	-1.46464	4.32319e-07	1.2107e-05	translation
SPC24	-1.23921	4.5476e-07	1.26136e-05	abundance
L3HYPDH	-1.667	4.56767e-07	1.2639e-05	translation
H1-5	-1.98918	4.57931e-07	1.26411e-05	translation
PLEKHH1	-1.67613	4.6667e-07	1.28517e-05	translation
PYCR2	-1.48439	4.71974e-07	1.29393e-05	translation
PHB2	-1.49865	4.76345e-07	1.30253e-05	translation
PTGER4	-1.83434	4.78403e-07	1.30508e-05	translation
B4GALNT1	-1.4316	4.89981e-07	1.33041e-05	translation
ORAI1	-1.71113	4.89391e-07	1.33041e-05	abundance
CCDC51	-1.40764	4.92325e-07	1.33365e-05	translation
FASTK	-1.70917	4.96308e-07	1.3413e-05	translation
METTL26	-1.96958	5.0825e-07	1.36721e-05	translation
KRT80	-1.56321	5.1507e-07	1.38234e-05	translation
TYRP1	-1.65082	5.17344e-07	1.38524e-05	abundance
POU2F1	-1.44122	5.25785e-07	1.40137e-05	abundance
ADAMTSL1	-1.32895	5.32601e-07	1.41628e-05	translation
GRK2	-1.45185	5.34129e-07	1.41709e-05	abundance
BRAF	-1.1911	5.40749e-07	1.43138e-05	abundance
RBM42	-1.66476	5.51191e-07	1.45239e-05	translation
TRRAP	-1.62071	5.87756e-07	1.53478e-05	abundance
USP43	-1.58926	6.01623e-07	1.56746e-05	translation
C20orf27	-1.43455	6.05773e-07	1.57474e-05	abundance
H4C2	-1.73117	6.1396e-07	1.59245e-05	translation
TMEM53	-1.96004	6.36748e-07	1.64055e-05	translation
CREG1	-1.25456	6.43333e-07	1.65384e-05	translation
IL6R	-1.4345	6.60001e-07	1.69293e-05	translation
TRAIP	-1.46356	6.79678e-07	1.73572e-05	translation
RFX5	-1.31979	6.83369e-07	1.74131e-05	translation
GSK3A	-1.51322	6.86127e-07	1.74278e-05	translation
ATP6V1F	-1.50905	7.09425e-07	1.79587e-05	translation
HMBS	-1.38875	7.1311e-07	1.80126e-05	translation
TMEM92	-1.40215	7.20099e-07	1.81496e-05	translation
MYG1	-1.2263	7.5459e-07	1.89016e-05	translation
NXN	-1.55868	7.54823e-07	1.89016e-05	translation
AKT1S1	-1.36022	7.62898e-07	1.90626e-05	translation
TAPBPL	-1.24655	7.7903e-07	1.93406e-05	translation
H3C11	-1.90347	7.77287e-07	1.93406e-05	translation
MRPL36	-1.45933	7.83173e-07	1.94019e-05	translation
POLR2J3	-1.5817	7.84972e-07	1.94051e-05	translation
G6PC3	-1.57606	7.90224e-07	1.94933e-05	translation
LEF1	-1.44374	8.00703e-07	1.96761e-05	translation
RRP9	-1.45974	8.01029e-07	1.96761e-05	translation
MELK	-1.28237	8.14141e-07	1.99559e-05	abundance
ACTL6A	-1.18637	8.29988e-07	2.03014e-05	translation
RHNO1	-1.38186	8.51148e-07	2.06881e-05	translation
STEAP3	-1.22604	8.54968e-07	2.07375e-05	translation
CDC20	-1.38777	9.06794e-07	2.1812e-05	translation
TINAGL1	-1.91719	9.16031e-07	2.19431e-05	translation
SRPX2	-1.51508	9.43447e-07	2.25533e-05	abundance
MAP4K2	-1.25283	9.5171e-07	2.2704e-05	translation
PDE4D	-1.19091	9.58042e-07	2.28081e-05	abundance
GAMT	-1.56889	9.63866e-07	2.28997e-05	abundance
PHLDA1	-1.35215	9.73387e-07	2.30786e-05	translation
DSE	-1.23074	9.75413e-07	2.30795e-05	translation
H2BC12	-1.23	9.7874e-07	2.3111e-05	abundance
PAGE5	-1.59356	1.00277e-06	2.36304e-05	abundance
ST3GAL4	-1.61031	1.01177e-06	2.3794e-05	translation
MAP2	-1.35351	1.05086e-06	2.46134e-05	translation
DIO2	-1.3082	1.08672e-06	2.5402e-05	translation
SREBF1	-1.42545	1.12961e-06	2.62985e-05	translation
TLCD1	-1.54292	1.13506e-06	2.63726e-05	translation
GSTZ1	-1.49148	1.1623e-06	2.69515e-05	translation
PTCH1	-1.34095	1.17835e-06	2.7269e-05	abundance
NUDT14	-1.45209	1.18836e-06	2.7446e-05	translation
CA12	-1.22767	1.20049e-06	2.76159e-05	translation
KLHL5	-1.21765	1.20462e-06	2.76562e-05	translation
YIF1A	-1.61177	1.28364e-06	2.92964e-05	translation
ETF1	-1.20018	1.32663e-06	3.00377e-05	translation
AIMP2	-1.457	1.33167e-06	3.00377e-05	translation
CALHM2	-1.72555	1.3307e-06	3.00377e-05	abundance
H3C8	-1.57571	1.33716e-06	3.0103e-05	abundance
NINJ1	-1.50238	1.34712e-06	3.02684e-05	translation
ACAT1	-1.33695	1.37955e-06	3.09372e-05	translation
SLC25A1	-1.32839	1.39066e-06	3.1126e-05	translation
NUBP1	-1.55771	1.40318e-06	3.12856e-05	translation
MDK	-1.64922	1.40233e-06	3.12856e-05	translation
POLR2J	-1.29492	1.41221e-06	3.14264e-05	translation
DBNL	-1.30688	1.43714e-06	3.19055e-05	translation
DNAJC30	-1.47104	1.43924e-06	3.19055e-05	translation
P4HTM	-1.38254	1.47574e-06	3.26522e-05	translation
NDUFS8	-1.6059	1.48112e-06	3.27088e-05	translation
WNT5A	-1.41069	1.48462e-06	3.27238e-05	translation
SLC22A5	-1.18912	1.50154e-06	3.30339e-05	translation
SPR	-1.42253	1.5154e-06	3.32128e-05	translation
TMEM248	-1.2344	1.54715e-06	3.37808e-05	translation
ABHD14A-ACY1	-1.11411	1.5637e-06	3.4014e-05	translation
KIAA1549	-1.57802	1.56286e-06	3.4014e-05	abundance
WASL	-1.41538	1.5676e-06	3.4035e-05	translation
FBXW4	-1.12528	1.57878e-06	3.42137e-05	translation
PIGO	-1.38503	1.62255e-06	3.50313e-05	translation
KRT81	-2.08585	1.64217e-06	3.53891e-05	translation
SNRPB	-1.32574	1.66099e-06	3.57282e-05	translation
PCED1B	-1.36961	1.68589e-06	3.61299e-05	abundance
DCTPP1	-1.83062	1.70248e-06	3.64181e-05	translation
ESYT2	-1.22434	1.72034e-06	3.67085e-05	translation
GSR	-1.47757	1.72239e-06	3.67085e-05	translation
BDH1	-1.35665	1.74823e-06	3.70548e-05	translation
FAH	-1.47651	1.74576e-06	3.70548e-05	translation
MEPCE	-1.20982	1.75359e-06	3.71007e-05	translation
UBE2D4	-1.42533	1.80857e-06	3.81942e-05	translation
CCM2	-1.33992	1.8333e-06	3.8506e-05	abundance
RPUSD3	-1.39985	1.82938e-06	3.8506e-05	translation
RAD23A	-1.3876	1.86241e-06	3.90466e-05	translation
TMX3	-1.17115	1.89254e-06	3.96068e-05	translation
AP4M1	-1.34789	1.93881e-06	4.0429e-05	translation
PSMC2	-1.24754	2.00108e-06	4.16527e-05	translation
UBALD1	-1.38388	2.05741e-06	4.27483e-05	translation
RFX2	-1.12193	2.09059e-06	4.336e-05	abundance
CORO1B	-1.34965	2.10794e-06	4.35958e-05	translation
DKK1	-1.37232	2.11875e-06	4.35958e-05	abundance
ASAH2	-1.40465	2.11555e-06	4.35958e-05	translation
HIGD2A	-1.43984	2.12075e-06	4.35958e-05	translation
HIP1	-1.37543	2.12735e-06	4.3641e-05	translation
FUZ	-1.52285	2.13048e-06	4.3641e-05	abundance
KIF22	-1.4997	2.13478e-06	4.3652e-05	translation
MRPL4	-1.4063	2.13892e-06	4.36595e-05	translation
ACTR3C	-1.30435	2.14461e-06	4.36987e-05	translation
LPCAT3	-1.29542	2.2044e-06	4.4607e-05	translation
MMD	-1.35196	2.20842e-06	4.4607e-05	translation
SGCE	-1.38647	2.20569e-06	4.4607e-05	translation
NAXE	-1.54856	2.20739e-06	4.4607e-05	translation
KIFC1	-1.2275	2.2251e-06	4.48658e-05	translation
ADAM12	-1.27338	2.23982e-06	4.50842e-05	translation
QKI	-1.14445	2.26349e-06	4.54612e-05	translation
RFC2	-1.39537	2.2677e-06	4.54612e-05	translation
FHL2	-1.44534	2.27035e-06	4.54612e-05	translation
CPSF6	-1.13953	2.30502e-06	4.58394e-05	translation
FOXM1	-1.71483	2.30385e-06	4.58394e-05	translation
AMIGO2	-1.33062	2.34577e-06	4.64903e-05	abundance
CYP24A1	-1.64627	2.34178e-06	4.64903e-05	translation
SAYSD1	-1.28044	2.37127e-06	4.69154e-05	translation
TMEM40	-1.73057	2.38653e-06	4.71371e-05	abundance
MIF4GD	-1.46697	2.39915e-06	4.73056e-05	translation
HINT2	-1.52005	2.4425e-06	4.80788e-05	translation
CYB561D2	-1.29122	2.54846e-06	4.99948e-05	translation
DARS1	-1.22666	2.56424e-06	5.00537e-05	abundance
DMKN	-1.41681	2.56766e-06	5.00537e-05	abundance
CD320	-1.52973	2.56874e-06	5.00537e-05	abundance
RAB34	-1.32958	2.58335e-06	5.0254e-05	translation
DUSP10	-1.5614	2.59174e-06	5.03328e-05	translation
FAM20C	-1.75845	2.61257e-06	5.06524e-05	abundance
DHPS	-1.2934	2.64532e-06	5.12016e-05	translation
HSD17B10	-1.31433	2.67508e-06	5.16055e-05	translation
PGLS	-1.59315	2.67211e-06	5.16055e-05	translation
ADPGK	-1.23053	2.69907e-06	5.18097e-05	abundance
PPIA	-1.06494	2.79324e-06	5.35286e-05	translation
LRWD1	-1.51294	2.80193e-06	5.36065e-05	translation
ARRB1	-1.1487	2.91214e-06	5.53498e-05	translation
SEMA3B	-1.32787	2.91123e-06	5.53498e-05	translation
AURKB	-1.28045	2.93894e-06	5.57678e-05	translation
OTUB1	-1.15227	2.99457e-06	5.67304e-05	translation
SLC16A13	-1.95671	3.02159e-06	5.71489e-05	translation
ADRM1	-1.41032	3.04427e-06	5.74157e-05	translation
MRPL43	-1.22974	3.06134e-06	5.76188e-05	translation
PRKRA	-1.03506	3.07322e-06	5.77487e-05	translation
MYRF	-1.10742	3.09947e-06	5.81476e-05	translation
DNAJC4	-1.2058	3.30206e-06	6.17485e-05	translation
ARRDC3	-1.21199	3.35924e-06	6.2646e-05	translation
MPI	-1.24539	3.36086e-06	6.2646e-05	translation
TUBG1	-1.2968	3.39616e-06	6.3101e-05	translation
JADE2	-1.2543	3.55129e-06	6.57726e-05	abundance
EIF2AK1	-1.20162	3.58376e-06	6.62681e-05	abundance
ADCY7	-1.32535	3.59155e-06	6.63064e-05	translation
CHST14	-1.26245	3.59875e-06	6.63338e-05	translation
WBP2	-1.52066	3.70838e-06	6.80473e-05	translation
CBLL1	-1.14886	3.72904e-06	6.83009e-05	translation
PATZ1	-1.32534	3.7569e-06	6.87027e-05	translation
SLC12A9	-1.50757	3.83122e-06	6.98414e-05	translation
PTTG1	-1.66758	3.83906e-06	6.98745e-05	abundance
TIMM50	-0.996055	3.89625e-06	7.0583e-05	translation
CHKB	-1.24056	3.95004e-06	7.14459e-05	translation
ECSIT	-1.15264	3.97679e-06	7.17059e-05	translation
SUN1	-1.34922	3.97127e-06	7.17059e-05	abundance
NIPSNAP2	-1.28947	4.00423e-06	7.20886e-05	translation
ADGRA3	-1.41347	4.17676e-06	7.49618e-05	translation
CBR1	-1.31172	4.18476e-06	7.49893e-05	translation
KLC2	-1.4327	4.23404e-06	7.57553e-05	abundance
UXT	-1.51877	4.24719e-06	7.58736e-05	translation
GALK1	-1.13163	4.28177e-06	7.63735e-05	translation
CREB3L2	-1.26717	4.28934e-06	7.6391e-05	translation
CSGALNACT1	-1.44495	4.30562e-06	7.65635e-05	translation
TNFAIP2	-1.29773	4.38977e-06	7.74919e-05	translation
GSTM2	-1.42795	4.37662e-06	7.74919e-05	translation
LAT	-1.47019	4.37992e-06	7.74919e-05	translation
CALB2	-1.80628	4.39125e-06	7.74919e-05	translation
CCDC34	-1.453	4.41628e-06	7.78152e-05	translation
SMUG1	-1.50333	4.47929e-06	7.86862e-05	abundance
GTSE1	-1.19779	4.51092e-06	7.9122e-05	abundance
GMPPA	-1.2093	4.52436e-06	7.92378e-05	translation
GAS2L3	-1.50621	4.56589e-06	7.98445e-05	translation
GLIS3	-1.25302	4.63409e-06	8.07934e-05	translation
JAGN1	-1.23713	4.71508e-06	8.19589e-05	translation
UBE2S	-1.43386	4.74258e-06	8.23136e-05	abundance
PYCR1	-1.35922	4.7502e-06	8.23226e-05	abundance
ALDH3A1	-1.49945	4.89159e-06	8.41195e-05	abundance
DMAC2	-1.1727	4.91781e-06	8.43448e-05	translation
TRIM4	-1.09791	4.92668e-06	8.43721e-05	translation
UBL7	-1.10516	4.95067e-06	8.4658e-05	translation
MYD88	-1.30939	5.14661e-06	8.7879e-05	translation
ETV5	-1.38745	5.22993e-06	8.91703e-05	translation
NABP2	-1.30684	5.31522e-06	9.04914e-05	translation
TMEM47	-1.34878	5.36867e-06	9.12674e-05	translation
HSPB1	-1.21683	5.38401e-06	9.13941e-05	translation
RCC1L	-1.41833	5.4269e-06	9.19876e-05	translation
RBM47	-1.22012	5.46751e-06	9.24056e-05	translation
CDC23	-1.39182	5.5171e-06	9.3108e-05	abundance
SOD2	-1.38149	5.55868e-06	9.36734e-05	translation
COPZ1	-1.19125	5.58967e-06	9.39227e-05	translation
IGF2BP3	-1.0964	5.6002e-06	9.39634e-05	abundance
BZW2	-1.25936	5.60941e-06	9.3982e-05	abundance
ATP6V0A2	-1.02638	5.63914e-06	9.42077e-05	translation
RTL1	-1.53023	5.63353e-06	9.42077e-05	translation
HLA-DMA	-1.11992	5.82042e-06	9.70963e-05	abundance
PSMB5	-1.18538	5.85251e-06	9.74914e-05	translation
OLR1	-1.18347	5.88042e-06	9.78158e-05	abundance
FOLR1	-1.19156	5.93013e-06	9.85014e-05	abundance
TRIP6	-1.40533	5.95223e-06	9.8727e-05	translation
C1R	-1.43569	6.02191e-06	9.97401e-05	abundance
NDUFB11	-1.71473	6.03368e-06	9.97925e-05	translation
RAB11B	-1.17854	6.05236e-06	9.98166e-05	translation
USE1	-1.28421	6.04442e-06	9.98166e-05	translation
DCXR	-1.43235	6.07964e-06	0.000100124	translation
ADCY1	-1.25192	6.10504e-06	0.00010031	translation
AKIP1	-1.36262	6.21995e-06	0.000102	translation
MAVS	-1.13779	6.28749e-06	0.000102962	translation
SIRT6	-1.12865	6.33378e-06	0.000103574	translation
H4C3	-1.32191	6.39389e-06	0.00010441	translation
IGSF8	-1.14807	6.40744e-06	0.000104484	translation
TCF3	-1.46268	6.47297e-06	0.000105404	translation
NDUFAF4	-1.35392	6.52853e-06	0.000106011	translation
COA1	-1.41729	6.52465e-06	0.000106011	abundance
POLR3D	-1.11054	6.56181e-06	0.000106392	translation
UBE2H	-1.20628	6.57037e-06	0.000106392	translation
RBM24	-1.18266	6.60199e-06	0.000106755	translation
DUSP3	-1.18279	6.61694e-06	0.000106786	translation
PHF19	-1.28059	6.62232e-06	0.000106786	translation
AXIN1	-1.21806	6.74851e-06	0.00010867	translation
GSDME	-1.13642	6.78845e-06	0.000109161	translation
CHCHD2	-1.32678	6.85352e-06	0.000109989	abundance
AURKAIP1	-1.78682	6.85889e-06	0.000109989	translation
NIPSNAP1	-1.46416	6.94773e-06	0.00011126	translation
PCBP4	-1.16781	7.03176e-06	0.000112295	translation
UBE2M	-1.27006	7.04611e-06	0.000112369	translation
CDCA5	-1.35005	7.15757e-06	0.000113834	abundance
BRAT1	-1.26137	7.42697e-06	0.000117957	translation
RHEB	-1.39177	7.46198e-06	0.000118051	abundance
CPNE2	-1.42195	7.46346e-06	0.000118051	translation
SLC3A2	-1.09363	7.67438e-06	0.000121057	translation
CA9	-2.23346	7.73507e-06	0.000121848	abundance
VPS4A	-1.13898	7.75744e-06	0.000122035	translation
CLSTN3	-1.10718	7.80192e-06	0.000122568	abundance
RABGGTA	-1.4055	7.91201e-06	0.00012413	translation
PDHB	-0.992809	8.03573e-06	0.000125783	translation
SELENBP1	-1.31005	8.03912e-06	0.000125783	translation
TXNRD1	-1.32985	8.09272e-06	0.000126451	abundance
SLC66A1	-1.37654	8.12126e-06	0.000126727	translation
RBFA	-1.23011	8.15791e-06	0.000127127	translation
PITX1	-1.1911	8.23993e-06	0.000127902	abundance
ARMC6	-1.28467	8.24073e-06	0.000127902	translation
GSTM1	-1.13033	8.29932e-06	0.00012864	translation
ATP6V0D1	-1.20557	8.41185e-06	0.00013021	translation
CBX3	-1.33987	8.42563e-06	0.000130249	abundance
ZNF655	-1.07774	8.44454e-06	0.000130352	translation
SIL1	-1.34217	8.45475e-06	0.000130352	abundance
DCAKD	-1.22902	8.48223e-06	0.000130602	translation
CCDC97	-1.09333	8.51261e-06	0.000130896	translation
MRPS18B	-1.13937	8.58977e-06	0.000131907	translation
PRDM5	-0.990415	8.62038e-06	0.000132202	translation
ITPRIPL1	-1.10709	8.97665e-06	0.000137302	translation
STMP1	-1.44602	9.12321e-06	0.000138994	abundance
ESS2	-1.26896	9.29564e-06	0.00014125	translation
H2AC12	-1.18977	9.36766e-06	0.000141972	translation
SDHB	-1.2882	9.40978e-06	0.000142424	translation
CIB1	-1.39481	9.43971e-06	0.000142691	translation
MRPL14	-1.66017	9.51276e-06	0.000143608	translation
RAB4B	-1.20721	9.62314e-06	0.000145085	abundance
RNF126	-1.29783	9.73091e-06	0.00014652	translation
GALC	-1.05687	9.85847e-06	0.000148056	abundance
FKBP14	-1.14321	9.94421e-06	0.00014915	translation
GLE1	-1.30043	9.97918e-06	0.000149481	translation
CTSD	-1.29261	1.0068e-05	0.000150618	abundance
RASA1	-1.04023	1.02042e-05	0.000152098	abundance
GNA12	-1.05923	1.02063e-05	0.000152098	abundance
PHACTR4	-1.23406	1.01953e-05	0.000152098	translation
RBL1	-1.09916	1.0252e-05	0.000152582	abundance
NDUFV2	-1.3042	1.03523e-05	0.000153878	translation
MCAT	-1.15268	1.03675e-05	0.000153906	translation
DHFR	-1.07199	1.04203e-05	0.000154492	translation
FIBP	-1.19014	1.04435e-05	0.000154638	translation
COQ6	-1.05874	1.04778e-05	0.000154753	translation
RANGRF	-1.18488	1.04913e-05	0.000154753	translation
SLC4A4	-1.20341	1.04805e-05	0.000154753	abundance
CHTF8	-1.09303	1.05178e-05	0.000154839	translation
PLEK2	-1.10713	1.0524e-05	0.000154839	translation
CDC14A	-1.28533	1.05371e-05	0.000154839	translation
ABCD1	-1.25857	1.06157e-05	0.000155599	translation
H2BC11	-1.4683	1.06064e-05	0.000155599	abundance
NSUN5	-1.30213	1.08121e-05	0.000158278	translation
POLDIP2	-1.06347	1.09363e-05	0.000159893	translation
GNB2	-1.29492	1.10237e-05	0.000160969	translation
CHPF2	-1.15196	1.10881e-05	0.000161502	translation
ALG1	-1.31408	1.10856e-05	0.000161502	abundance
CC2D1A	-1.19891	1.13469e-05	0.000164747	translation
ADORA2B	-1.19735	1.1442e-05	0.000165541	translation
MXD4	-1.43985	1.14511e-05	0.000165541	translation
ARHGAP31	-1.21325	1.15741e-05	0.000167111	abundance
ATG101	-1.24988	1.21687e-05	0.000175478	translation
TMEM60	-1.20317	1.22895e-05	0.000177	abundance
ABR	-1.05009	1.231e-05	0.000177074	translation
EIF6	-1.19487	1.25568e-05	0.000180401	translation
PARP3	-1.0973	1.26075e-05	0.000180536	translation
VEGFC	-1.1106	1.26129e-05	0.000180536	abundance
IFRD1	-1.30842	1.27062e-05	0.000181646	translation
POLR1G	-1.05825	1.29195e-05	0.000184469	translation
QSOX2	-1.15362	1.30287e-05	0.0001858	translation
KBTBD2	-1.05428	1.31302e-05	0.000187017	abundance
H4C4	-2.03418	1.32299e-05	0.000188206	translation
HSPA9	-1.06361	1.33277e-05	0.000189132	abundance
MIEN1	-1.19026	1.34395e-05	0.000190486	translation
ASB1	-1.13257	1.36211e-05	0.000192825	abundance
SLC22A18	-1.15184	1.37098e-05	0.000193844	translation
PSMD8	-0.987886	1.38897e-05	0.000196147	translation
ATP5MF	-1.54747	1.41118e-05	0.000199042	translation
POP7	-1.26393	1.41981e-05	0.000200015	abundance
CETN2	-1.23488	1.42371e-05	0.000200321	translation
SUV39H1	-1.17654	1.44084e-05	0.000202486	translation
NFYC	-1.128	1.44587e-05	0.000202946	translation
PPM1K	-1.17716	1.46101e-05	0.000204823	translation
TMEM51	-1.27141	1.46431e-05	0.000205039	translation
MMP10	-1.47318	1.46964e-05	0.000205537	abundance
DCAF4	-1.10826	1.47209e-05	0.000205632	translation
GPANK1	-1.10366	1.48029e-05	0.000206528	translation
RHOBTB2	-1.24096	1.48396e-05	0.000206791	translation
GPR3	-1.16391	1.51415e-05	0.000210492	translation
APCDD1L	-1.09041	1.52646e-05	0.00021195	translation
SMYD5	-1.1995	1.52879e-05	0.000212019	abundance
H1-4	-1.82835	1.55803e-05	0.000215816	translation
SNX7	-1.12481	1.56105e-05	0.000215976	translation
ZNF746	-1.29714	1.59025e-05	0.000219241	translation
MCOLN1	-1.21447	1.60188e-05	0.00022031	translation
METTL7A	-1.34832	1.60134e-05	0.00022031	translation
TUBG2	-1.1376	1.61309e-05	0.000220821	translation
GCH1	-1.33925	1.60983e-05	0.000220821	translation
TOM1	-1.18325	1.66932e-05	0.000228232	translation
LAMB4	-1.25961	1.6736e-05	0.000228548	translation
GLOD4	-1.06693	1.68225e-05	0.000229459	translation
USP42	-0.960758	1.70308e-05	0.000231755	translation
SLC27A3	-1.24297	1.70281e-05	0.000231755	translation
PPDPF	-1.36074	1.70673e-05	0.000231979	translation
ALDOC	-1.12555	1.71296e-05	0.000232282	translation
RNASEH2C	-1.2619	1.71265e-05	0.000232282	abundance
RANBP1	-1.30728	1.71644e-05	0.000232482	abundance
SHMT1	-1.08951	1.73509e-05	0.000234186	translation
UNG	-1.11254	1.7318e-05	0.000234186	translation
CNPPD1	-1.24288	1.73392e-05	0.000234186	translation
QPCTL	-1.26447	1.74469e-05	0.000235208	translation
AGFG2	-1.02201	1.80353e-05	0.000242304	abundance
PSME3	-1.12929	1.80505e-05	0.000242304	translation
PC	-1.15656	1.80213e-05	0.000242304	translation
TACC3	-1.17813	1.80568e-05	0.000242304	abundance
COX15	-1.07181	1.82766e-05	0.00024497	translation
TNK1	-1.04378	1.85428e-05	0.000248251	abundance
VARS2	-1.14774	1.88102e-05	0.00025125	translation
THTPA	-1.0942	1.89154e-05	0.000252364	translation
DENND1B	-1.08748	1.89434e-05	0.000252449	abundance
YIPF2	-1.03629	1.9276e-05	0.000255997	translation
TBC1D25	-1.24589	1.94816e-05	0.000258137	translation
CENPX	-0.972383	1.95138e-05	0.000258269	translation
ELOB	-1.53016	1.96059e-05	0.000259191	translation
AAAS	-1.39845	1.96303e-05	0.000259218	translation
RELB	-1.28778	1.96838e-05	0.000259629	translation
SCMH1	-1.07651	1.99396e-05	0.000262704	translation
PYGO2	-1.19822	1.99988e-05	0.000262966	translation
GUCD1	-1.16671	2.00364e-05	0.000263083	translation
MRPL40	-1.2101	2.0162e-05	0.000264134	translation
BSDC1	-1.25962	2.01601e-05	0.000264134	translation
MTX1	-1.2272	2.01873e-05	0.000264166	translation
RPLP2	-1.21578	2.02162e-05	0.000264246	translation
MRPL2	-1.18894	2.04048e-05	0.000266412	translation
DDX59	-1.02522	2.08546e-05	0.000271977	translation
EPN1	-1.10666	2.10068e-05	0.000273655	translation
EPHX1	-1.40278	2.12585e-05	0.000276312	abundance
NDC1	-1.07783	2.14168e-05	0.000277747	abundance
TBCB	-1.13965	2.14072e-05	0.000277747	translation
FCGRT	-1.39988	2.15984e-05	0.00027979	abundance
HSPBP1	-1.46247	2.17258e-05	0.000281127	translation
TOX2	-1.54682	2.19037e-05	0.000283112	translation
ZFPL1	-1.23283	2.21133e-05	0.000285185	translation
BICC1	-1.18344	2.22283e-05	0.00028635	abundance
SLC25A13	-1.18957	2.25074e-05	0.000289277	abundance
NRSN2	-1.59315	2.25304e-05	0.000289277	translation
ERF	-1.19132	2.29975e-05	0.000293973	translation
MED27	-1.14196	2.30765e-05	0.000294518	translation
H2AC14	-1.24801	2.3091e-05	0.000294518	translation
H3C7	-1.52998	2.31288e-05	0.000294676	abundance
FAM86B1	-0.948465	2.32289e-05	0.000295626	translation
ABCG2	-1.06355	2.41771e-05	0.000306684	abundance
PROCR	-1.24629	2.41623e-05	0.000306684	translation
ACD	-1.08298	2.42404e-05	0.000307152	translation
TSG101	-1.02491	2.42812e-05	0.000307333	translation
TSPAN13	-1.02226	2.48087e-05	0.000312984	translation
FAM53C	-1.01708	2.48932e-05	0.000313368	translation
ORC5	-1.12549	2.51802e-05	0.000316294	abundance
BET1L	-1.21928	2.51686e-05	0.000316294	translation
MRPS2	-1.04851	2.52085e-05	0.000316307	translation
EIF3I	-1.11532	2.532e-05	0.000317362	translation
ID3	-1.40086	2.5417e-05	0.000318234	translation
FAM72C	-1.17603	2.55211e-05	0.000318848	abundance
FAIM2	-1.15347	2.62615e-05	0.000325991	abundance
GOT1	-0.934081	2.65031e-05	0.000328409	translation
APOO	-1.24403	2.65875e-05	0.000328982	translation
RHOG	-0.968962	2.69404e-05	0.000332284	translation
PSMA2	-1.19122	2.69037e-05	0.000332284	abundance
VAMP5	-1.18515	2.70973e-05	0.000333509	translation
PHF10	-0.934632	2.71493e-05	0.000333795	translation
DGCR2	-1.17527	2.71872e-05	0.000333907	translation
H4C8	-1.4164	2.7234e-05	0.000334128	translation
AK2	-1.16484	2.78384e-05	0.000340822	translation
MDH2	-1.08479	2.80062e-05	0.000342515	translation
MLYCD	-0.923936	2.80771e-05	0.00034302	abundance
NUB1	-0.982621	2.81226e-05	0.000343214	abundance
LGALS9B	-0.933158	2.91999e-05	0.000354495	translation
DTX3	-1.0624	2.91761e-05	0.000354495	translation
KPNA2	-0.964636	2.92987e-05	0.000354582	translation
KLHDC2	-1.23938	2.92833e-05	0.000354582	translation
MRPL23	-1.24073	2.96101e-05	0.000357232	abundance
ROR1	-1.21362	2.97279e-05	0.00035828	abundance
PRCC	-1.1837	3.01507e-05	0.000362998	translation
ECH1	-1.14967	3.07018e-05	0.00036925	translation
FAM72D	-1.19406	3.07396e-05	0.000369321	translation
FAF1	-1.07971	3.17213e-05	0.000379632	translation
GLA	-1.15136	3.17288e-05	0.000379632	translation
WFS1	-1.09673	3.19747e-05	0.00038218	translation
ANKRD54	-1.11469	3.2046e-05	0.000382638	translation
CASP8	-0.974046	3.24221e-05	0.00038554	translation
INAFM1	-1.05646	3.24001e-05	0.00038554	translation
CEP41	-1.28902	3.23464e-05	0.00038554	translation
ETV4	-1.44141	3.23674e-05	0.00038554	abundance
NR1D2	-1.08603	3.26757e-05	0.000388158	abundance
DEDD	-1.0114	3.29759e-05	0.000391323	translation
ZNF76	-1.18733	3.31155e-05	0.000392577	abundance
BUD23	-1.12138	3.34931e-05	0.000396649	translation
PSMB6	-1.18998	3.36113e-05	0.000397237	translation
PIGV	-1.19579	3.36057e-05	0.000397237	abundance
IFT22	-1.02427	3.37451e-05	0.000398412	translation
KAZN	-1.09068	3.38433e-05	0.000399165	translation
NUSAP1	-0.979333	3.39511e-05	0.000399623	abundance
TMEM106C	-1.0285	3.40502e-05	0.000400384	translation
USP36	-1.04978	3.41024e-05	0.000400591	translation
EXOSC7	-1.02741	3.41556e-05	0.00040081	translation
STX17	-0.973038	3.44586e-05	0.000403549	abundance
SSR4	-1.29093	3.44567e-05	0.000403549	translation
PMS2	-0.941134	3.46817e-05	0.000405751	abundance
MRM1	-1.11152	3.50118e-05	0.0004092	translation
WDR77	-1.04817	3.51436e-05	0.000410327	translation
DPH2	-1.35978	3.52385e-05	0.000411021	translation
C16orf89	-1.23067	3.55047e-05	0.00041371	abundance
DPY19L1	-1.16601	3.56426e-05	0.000414484	abundance
MRPS17	-1.13077	3.5794e-05	0.000415827	abundance
BLOC1S3	-1.16769	3.5878e-05	0.000416386	translation
EIF3G	-1.12117	3.60203e-05	0.000417203	translation
TRAPPC1	-1.17866	3.62023e-05	0.000418892	translation
PEX16	-1.01684	3.64737e-05	0.000421611	translation
LMTK2	-1.13376	3.65168e-05	0.000421689	abundance
PHAF1	-1.10139	3.67109e-05	0.000423088	translation
ZDHHC12	-1.44209	3.66926e-05	0.000423088	abundance
ZNF546	-0.956534	3.67786e-05	0.000423447	abundance
C1QL1	-1.45498	3.68402e-05	0.000423735	translation
PEX12	-1.09858	3.69556e-05	0.000424641	translation
FXR2	-1.07375	3.70511e-05	0.000425318	translation
ATP6AP1	-1.14371	3.71433e-05	0.000425533	translation
NUDT1	-1.00644	3.72569e-05	0.000425573	abundance
COX18	-1.33752	3.72463e-05	0.000425573	translation
MND1	-1.34287	3.72328e-05	0.000425573	abundance
GTPBP2	-1.0242	3.73288e-05	0.000425975	abundance
HADH	-1.07167	3.77388e-05	0.000430229	translation
CSTPP1	-1.0135	3.82594e-05	0.000434876	translation
TIMELESS	-1.2216	3.82681e-05	0.000434876	translation
PEF1	-1.23469	3.82009e-05	0.000434876	translation
ROMO1	-1.41646	3.83339e-05	0.000434876	translation
CYB561	-1.18698	3.87937e-05	0.000439662	translation
GET3	-1.14476	3.90322e-05	0.000441502	translation
PRRG1	-1.17128	3.89945e-05	0.000441502	abundance
MIEF1	-1.12992	3.91509e-05	0.000442412	translation
BSCL2	-1.19938	3.92178e-05	0.000442737	translation
ZMYND19	-0.97295	3.9261e-05	0.000442794	translation
EDEM2	-1.01555	3.93735e-05	0.000443632	translation
AIP	-1.27679	3.95477e-05	0.000445162	translation
SDC4	-1.04986	3.97925e-05	0.000446616	translation
TADA3	-1.0772	3.97905e-05	0.000446616	translation
PI4K2A	-0.992487	4.00689e-05	0.000449283	translation
H2AX	-1.3145	4.05323e-05	0.00045404	abundance
GTPBP10	-0.937992	4.07292e-05	0.000454052	abundance
TIMM22	-0.973255	4.07008e-05	0.000454052	abundance
C19orf47	-1.03045	4.07276e-05	0.000454052	translation
TOMM40	-1.10099	4.05891e-05	0.000454052	translation
CLDN12	-1.13985	4.06119e-05	0.000454052	translation
RNH1	-1.10025	4.10111e-05	0.000456755	translation
SLC37A4	-1.27865	4.12943e-05	0.000459027	translation
TMEM62	-1.05449	4.15458e-05	0.000461381	translation
INTS1	-1.56072	4.20773e-05	0.000466837	abundance
WDR74	-0.88408	4.22738e-05	0.000468121	translation
GRWD1	-1.25889	4.22573e-05	0.000468121	translation
ASL	-1.23757	4.23666e-05	0.0004687	translation
CMAS	-1.03555	4.29298e-05	0.000474027	abundance
FAM117B	-1.2703	4.28987e-05	0.000474027	abundance
PLD6	-1.06856	4.30711e-05	0.000475134	translation
INPP5K	-0.998256	4.32721e-05	0.000476531	translation
CHMP2A	-1.0329	4.34325e-05	0.000477757	translation
XRCC3	-1.17754	4.36844e-05	0.000480073	abundance
FAM86B2	-0.890073	4.37535e-05	0.000480377	translation
CLIP4	-1.07221	4.40794e-05	0.000482584	translation
RCVRN	-1.1301	4.40697e-05	0.000482584	abundance
SENP3	-1.01126	4.41563e-05	0.00048297	translation
VPS41	-0.97775	4.44592e-05	0.00048491	translation
SLC25A11	-1.11613	4.45934e-05	0.000485917	translation
NUP37	-1.16644	4.47573e-05	0.000486788	translation
SCARA3	-1.25677	4.47178e-05	0.000486788	abundance
PRORY	-1.13625	4.553e-05	0.000494728	translation
ST7	-0.928256	4.56132e-05	0.000495168	abundance
TOE1	-0.875444	4.56704e-05	0.000495325	translation
SNRPB2	-1.07094	4.60063e-05	0.000498502	translation
ELAVL1	-1.01202	4.66604e-05	0.000503238	translation
P2RY6	-1.03444	4.67837e-05	0.000503953	translation
ALG1L2	-0.960694	4.71041e-05	0.000506609	abundance
BDKRB1	-1.21989	4.74093e-05	0.000509419	translation
NELFCD	-0.947203	4.77054e-05	0.000512127	translation
MTUS1	-1.53161	4.77513e-05	0.000512145	translation
NDUFA4	-1.46361	4.84459e-05	0.000519115	translation
NDUFS2	-1.01064	4.86038e-05	0.000520289	translation
MLF2	-1.34043	4.86453e-05	0.000520289	translation
MFSD2A	-1.31216	4.87569e-05	0.000521002	abundance
TMEM138	-1.10182	4.92994e-05	0.000526314	translation
CXCL3	-1.0403	4.95892e-05	0.000528921	abundance
BCKDHA	-1.23254	4.9975e-05	0.000532546	translation
SPC25	-1.22043	5.07252e-05	0.000539945	abundance
PTN	-1.2784	5.07625e-05	0.000539945	abundance
PGM1	-0.893149	5.09036e-05	0.00053996	abundance
ZNF768	-1.0981	5.08833e-05	0.00053996	translation
TP53I13	-1.30932	5.0858e-05	0.00053996	abundance
ZDHHC24	-1.16922	5.14896e-05	0.000545677	abundance
H2BC9	-1.383	5.16048e-05	0.000546399	translation
NECTIN3	-0.848266	5.1887e-05	0.000547885	translation
PNPLA6	-1.14409	5.22397e-05	0.000551107	translation
SPNS1	-1.03626	5.23e-05	0.000551242	translation
PGAM5	-1.11088	5.26944e-05	0.000554895	translation
FOXK1	-1.23663	5.27972e-05	0.000555031	abundance
OLFML3	-1.3129	5.28031e-05	0.000555031	abundance
FPGS	-1.34422	5.36429e-05	0.000562329	translation
UBE2T	-1.17279	5.37706e-05	0.000563158	translation
TOP1MT	-0.959506	5.38704e-05	0.000563461	translation
CD24	-1.14909	5.38967e-05	0.000563461	abundance
PSAT1	-1.23314	5.42793e-05	0.00056695	translation
TMEM168	-0.968004	5.48325e-05	0.000572029	abundance
MYO19	-1.06885	5.48642e-05	0.000572029	abundance
MFSD11	-0.918532	5.53124e-05	0.000576184	translation
NEDD4L	-1.13676	5.55309e-05	0.00057794	abundance
TRIQK	-1.20951	5.59046e-05	0.000581308	translation
C19orf53	-1.06234	5.63829e-05	0.000585756	abundance
EPB41	-1.10933	5.66121e-05	0.000587085	translation
NFE2L2	-1.21758	5.70052e-05	0.000590633	translation
TOMM7	-1.41199	5.71203e-05	0.000591297	abundance
FGF13	-0.946311	5.75561e-05	0.000594746	abundance
APOBEC3C	-1.22794	5.78565e-05	0.000597319	translation
H4C5	-1.20607	5.84995e-05	0.00060342	translation
RAB1B	-1.17021	5.87381e-05	0.000605341	translation
SCRN1	-0.890923	5.89462e-05	0.000606946	abundance
PA2G4	-0.875474	5.91581e-05	0.000608049	translation
EMG1	-1.03127	5.92971e-05	0.000608628	abundance
AURKA	-1.19003	5.93719e-05	0.000608628	translation
CHMP1A	-1.30855	5.9356e-05	0.000608628	translation
NDUFB2	-1.37219	5.96031e-05	0.000610458	translation
PBX2	-0.859164	6.02306e-05	0.00061542	translation
KCTD2	-1.03149	6.02469e-05	0.00061542	translation
NR1H2	-1.15295	6.03767e-05	0.000616204	translation
PPP3CA	-0.889633	6.06658e-05	0.000618609	abundance
BCL2L12	-1.19973	6.07947e-05	0.000619379	translation
TPX2	-0.949693	6.16795e-05	0.000627292	abundance
POLR3K	-1.29002	6.19563e-05	0.000629002	translation
HDGF	-1.10013	6.22292e-05	0.00063122	translation
MED8	-1.00045	6.26492e-05	0.000634371	translation
MRTFA	-1.01278	6.36948e-05	0.000644396	translation
RASGRF2	-0.973591	6.3821e-05	0.000645109	abundance
FLOT2	-0.97302	6.40536e-05	0.000646334	translation
PCOLCE	-1.42733	6.40426e-05	0.000646334	translation
ELP5	-0.992368	6.4852e-05	0.00065382	translation
DTYMK	-0.934016	6.50009e-05	0.000654753	abundance
PPP1CA	-0.982604	6.51598e-05	0.000655783	translation
SPATA2	-1.10548	6.53301e-05	0.000656927	translation
YWHAG	-1.10688	6.55331e-05	0.000658397	translation
LRP11	-1.07697	6.5642e-05	0.00065892	translation
H2AC13	-1.38441	6.6027e-05	0.000662212	translation
THAP6	-0.989623	6.62151e-05	0.000663525	translation
NSMCE1	-1.02329	6.68389e-05	0.000668403	translation
AGTRAP	-1.48716	6.72479e-05	0.000670975	translation
GPS2	-0.962633	6.75788e-05	0.000673697	translation
C1orf56	-1.18335	6.88862e-05	0.000684963	translation
NDUFAF3	-1.05701	6.91485e-05	0.000686393	translation
NUP42	-1.23946	6.90987e-05	0.000686393	translation
TOR1A	-0.896356	6.93433e-05	0.000687398	translation
TOX	-1.23451	6.96112e-05	0.000688628	abundance
PLK1	-1.1857	6.97724e-05	0.000689634	translation
NEU1	-1.00655	7.04934e-05	0.000696167	translation
SH3BP4	-0.955758	7.06033e-05	0.000696659	abundance
DUSP4	-0.960089	7.11219e-05	0.00070118	translation
YJU2	-0.994889	7.16444e-05	0.000705731	translation
H1-2	-1.75661	7.18612e-05	0.000707265	translation
PDHX	-0.909546	7.31382e-05	0.000719223	translation
PRKACA	-1.01937	7.40589e-05	0.000727044	translation
TMED4	-1.1234	7.4955e-05	0.000734597	abundance
SLC25A22	-1.44238	7.49516e-05	0.000734597	translation
STARD13	-0.992717	7.54708e-05	0.000738416	translation
MAPRE3	-1.035	7.55266e-05	0.000738416	translation
POLR2C	-0.919541	7.60665e-05	0.000742198	translation
GTF2IRD1	-1.00566	7.60476e-05	0.000742198	translation
DEPDC1	-1.23265	7.61146e-05	0.000742198	abundance
SCAMP3	-1.08269	7.63216e-05	0.000743591	translation
SLC25A5	-0.875558	7.65158e-05	0.000744856	translation
SHKBP1	-0.937542	7.70098e-05	0.000748465	translation
ZNF316	-1.13383	7.70156e-05	0.000748465	translation
PINK1	-0.952949	7.73187e-05	0.000750781	translation
MIF	-1.49927	7.77247e-05	0.000754092	translation
NSFL1C	-0.996552	7.85084e-05	0.000761059	translation
LEMD2	-1.04674	7.88167e-05	0.000763409	abundance
MAP2K4	-0.944924	7.90207e-05	0.000764444	translation
CLIC1	-1.03198	8.07431e-05	0.000778815	translation
CHCHD3	-1.19578	8.14273e-05	0.000784761	translation
KCNAB2	-1.0439	8.17179e-05	0.000786908	abundance
PLSCR1	-1.12446	8.18399e-05	0.000787429	translation
ZNF574	-1.10177	8.23515e-05	0.000791695	translation
ARMCX5	-1.08656	8.26662e-05	0.000794062	translation
CUL1	-0.883169	8.29296e-05	0.000795932	abundance
YIPF3	-1.02634	8.30481e-05	0.00079641	abundance
PRPF31	-0.935928	8.31766e-05	0.000796983	translation
INTS11	-1.08326	8.36598e-05	0.000800951	translation
DAZAP2	-1.02208	8.47884e-05	0.000810418	translation
ACTR5	-0.824535	8.57626e-05	0.000819054	translation
DAP	-1.12408	8.64077e-05	0.00082403	abundance
SLX4IP	-1.05055	8.65823e-05	0.000824844	abundance
TOM1L1	-0.918218	8.73923e-05	0.000831195	translation
DNPEP	-1.11793	8.76503e-05	0.000831602	translation
CYC1	-1.14937	8.76485e-05	0.000831602	translation
KIF18B	-0.86149	8.82496e-05	0.000836603	translation
WSB2	-0.886115	8.84012e-05	0.000837356	translation
LY6E	-1.76245	8.90847e-05	0.000843142	translation
PHPT1	-1.35868	8.93501e-05	0.000844963	translation
BAD	-0.921209	8.9513e-05	0.000844982	abundance
EXOSC4	-1.05126	8.9777e-05	0.000846239	translation
PHB1	-0.863665	9.19196e-05	0.00086458	translation
TAF6L	-1.09163	9.22097e-05	0.000865771	translation
H2AC20	-1.09856	9.24241e-05	0.000866962	translation
H2BC10	-1.34929	9.25385e-05	0.000867334	abundance
CYP2R1	-1.13875	9.38955e-05	0.000878632	translation
PPIF	-1.23895	9.38884e-05	0.000878632	translation
CXCL8	-1.26123	9.46456e-05	0.000884224	abundance
POLR2E	-1.05832	9.49935e-05	0.000886759	abundance
PLEKHF1	-1.09863	9.52804e-05	0.000888722	translation
ZNF319	-0.900948	9.57002e-05	0.00089192	translation
TBC1D17	-0.995117	9.62004e-05	0.000895143	translation
XRCC4	-1.16712	9.73976e-05	0.000903382	translation
CTNNAL1	-1.01218	9.74924e-05	0.000903539	translation
MED20	-1.10852	9.77674e-05	0.000905364	translation
PDCD6	-1.09221	9.82591e-05	0.000908466	translation
BRD8	-0.924869	9.83886e-05	0.000908938	abundance
TAFAZZIN	-0.853037	9.86888e-05	0.000910986	translation
TECR	-1.31027	9.88396e-05	0.000911652	translation
ABHD6	-0.971334	9.89411e-05	0.000911863	translation
ZBTB3	-0.996527	0.000101204	0.000931241	translation
EGFR	-0.884297	0.000101795	0.000935936	abundance
NPRL3	-1.03223	0.000102047	0.000937504	translation
RPP25L	-0.917085	0.000102924	0.000944064	abundance
PABIR2	-1.02588	0.000103024	0.000944238	translation
RAC1	-0.850482	0.000103248	0.000945542	translation
CSNK1G2	-0.944939	0.000104911	0.000958498	translation
POM121	-0.948669	0.000105753	0.000965431	translation
CDCA8	-1.23908	0.000106277	0.00096945	abundance
EEFSEC	-1.15607	0.000107222	0.000977301	abundance
CTHRC1	-1.1231	0.00010797	0.000983353	abundance
WIPF1	-0.961126	0.000108382	0.000986328	abundance
MYBL1	-0.840211	0.000109776	0.000996666	translation
TIMM13	-1.08166	0.000109696	0.000996666	translation
CCDC124	-0.982743	0.000110083	0.000998674	translation
AP1G2	-0.978405	0.000110377	0.00100056	translation
FAM3C	-1.03449	0.000110874	0.00100428	translation
DRG1	-0.933192	0.000112796	0.00102009	translation
CASP9	-1.09632	0.000113831	0.00102704	translation
KIF15	-0.968577	0.000114209	0.00102966	none
FANCA	-1.0292	0.000116453	0.00104735	abundance
PFDN6	-1.09747	0.000116688	0.00104793	translation
UROD	-1.11599	0.000117106	0.00105087	translation
EIF4H	-0.78275	0.000117376	0.00105248	translation
KRTCAP2	-0.995411	0.000117911	0.00105565	translation
PFN1	-1.17177	0.000118066	0.00105622	translation
NAA50	-1.02158	0.00011817	0.00105633	translation
TRIB2	-0.953535	0.000118551	0.00105853	translation
AKR7A2	-1.11436	0.000118598	0.00105853	translation
AVL9	-0.939756	0.000119852	0.00106812	abundance
PBK	-1.07505	0.000119931	0.00106812	abundance
MRPS12	-1.13813	0.000120041	0.00106812	translation
NUMB	-0.824542	0.000120245	0.00106911	translation
SUN2	-1.17427	0.000121809	0.00108136	translation
MYEF2	-0.938174	0.000122018	0.00108222	translation
RHOBTB3	-1.3632	0.000122093	0.00108222	translation
EPHB4	-1.15096	0.000122211	0.00108244	translation
CDK20	-0.918374	0.000122436	0.00108361	translation
ANXA4	-0.950888	0.00012255	0.00108379	abundance
DEPDC1B	-0.908156	0.000123278	0.00108939	translation
RBM23	-0.936592	0.000123456	0.00109009	translation
CHST12	-1.02655	0.000123545	0.00109009	abundance
CDK4	-0.883241	0.00012446	0.00109649	translation
MON1B	-1.03505	0.000124371	0.00109649	translation
SNRPA	-1.00771	0.000125137	0.00110079	translation
LPCAT4	-1.26565	0.000125495	0.0011031	abundance
FAM110A	-1.06141	0.000127554	0.00111866	translation
HDHD5	-0.876944	0.000128119	0.00112276	translation
PDE4B	-1.16139	0.000128287	0.00112338	translation
SLC29A3	-1.1753	0.000128814	0.00112545	translation
TMEM205	-1.19664	0.000128752	0.00112545	abundance
DPP3	-1.0122	0.000129086	0.00112698	translation
NCAPH2	-1.03423	0.000129294	0.00112794	abundance
ACP2	-0.993329	0.00012978	0.00113048	translation
LMBR1	-0.904869	0.00013047	0.00113439	translation
ARFIP2	-0.939784	0.000130342	0.00113439	translation
SNAPC2	-1.27823	0.000130522	0.00113439	abundance
SP110	-0.999781	0.000131564	0.00114185	translation
GPR108	-1.12612	0.000131577	0.00114185	translation
AGA	-1.00253	0.000131791	0.00114199	abundance
MRPS35	-0.884229	0.000132479	0.0011471	translation
REEP6	-0.980327	0.000132749	0.00114783	translation
CCDC32	-1.26611	0.000132795	0.00114783	translation
PSMC4	-0.849162	0.000133974	0.00115583	translation
FAU	-1.12794	0.000133986	0.00115583	translation
SLC37A3	-1.02392	0.000135879	0.00117128	translation
LIF	-1.10487	0.000137125	0.00118027	abundance
PARP1	-0.919835	0.000137554	0.00118287	translation
ATG10	-1.02828	0.00013763	0.00118287	translation
DDR1	-1.37565	0.000137874	0.00118408	translation
LYRM4	-0.932334	0.000138546	0.00118897	translation
RAD17	-0.874796	0.000138721	0.00118959	translation
PAFAH1B3	-1.07018	0.000139475	0.00119518	translation
ZNF511	-1.14067	0.00014082	0.00120507	translation
SLC31A2	-0.967292	0.000141393	0.00120815	translation
CKAP2L	-0.892023	0.000142402	0.00121577	translation
DELE1	-0.956925	0.000142781	0.00121638	translation
CHCHD4	-0.964855	0.000142788	0.00121638	abundance
CDIN1	-1.1074	0.00014271	0.00121638	translation
FAM174C	-0.860648	0.000142922	0.00121662	abundance
G6PD	-0.81141	0.00014311	0.00121733	none
NCOA7	-1.52177	0.00014348	0.00121958	abundance
NDUFAB1	-1.14529	0.000144483	0.00122637	translation
CIAO3	-1.20141	0.000144491	0.00122637	translation
GTPBP1	-1.13435	0.000144896	0.00122891	translation
POLR3H	-0.839816	0.000146857	0.00124372	translation
GPN3	-1.09204	0.000147172	0.00124548	translation
TXNDC17	-1.06572	0.000147736	0.00124934	translation
GSTM3	-0.938989	0.000148554	0.0012548	translation
ATP5MF-PTCD1	-0.977409	0.000148598	0.0012548	translation
FIGNL1	-1.00086	0.000152206	0.00128352	translation
PIAS3	-1.07969	0.000152221	0.00128352	translation
C5orf15	-0.986603	0.000152655	0.00128625	translation
SRXN1	-1.03039	0.000153834	0.00129524	translation
SLC43A2	-1.23486	0.000154016	0.00129584	abundance
TRAPPC14	-0.998222	0.000154508	0.00129903	translation
KATNB1	-0.92838	0.000154707	0.00129976	translation
SGSH	-1.106	0.000154876	0.00130024	translation
YIF1B	-1.20302	0.000155056	0.00130081	translation
PPA2	-1.05819	0.000155391	0.00130268	translation
SKA3	-1.04196	0.000156806	0.00131359	abundance
MTERF1	-0.881679	0.000157129	0.00131535	abundance
ELOF1	-1.00746	0.000157407	0.00131672	translation
IRF2BPL	-0.93337	0.00015846	0.00132362	translation
MRPL48	-0.828255	0.000159673	0.00133183	translation
COMMD4	-1.28908	0.000159871	0.00133252	translation
URGCP	-0.875359	0.000160848	0.00133971	abundance
PTMS	-1.03281	0.00016144	0.00134367	translation
GCC1	-0.949676	0.000161865	0.00134549	translation
DHX34	-0.969245	0.000163717	0.00135872	translation
MALT1	-0.81612	0.00016498	0.00136627	none
PRXL2B	-0.834516	0.000165306	0.00136701	translation
CDK2AP1	-1.14552	0.000166278	0.00137408	translation
CNOT7	-1.00449	0.000166506	0.00137409	abundance
CDC25B	-1.05079	0.000166871	0.00137603	translation
TMEM147	-1.05241	0.000168528	0.00138871	translation
AHCY	-1.04753	0.000169308	0.00139415	translation
U2AF2	-0.86438	0.00016988	0.00139687	translation
INO80E	-1.17255	0.000170538	0.00140029	translation
ZSCAN25	-1.14586	0.000171563	0.00140771	translation
SPAG4	-0.909368	0.000171904	0.00140952	translation
AATF	-0.921363	0.000172376	0.00141239	translation
GATAD1	-0.936931	0.00017476	0.00142889	abundance
MSTO1	-0.909329	0.000175506	0.00143323	translation
RNF181	-0.950456	0.000175662	0.00143323	translation
F2RL1	-0.849211	0.000176694	0.00144024	abundance
VKORC1L1	-1.09726	0.000176769	0.00144024	abundance
RAB28	-1.06131	0.000178738	0.00145423	abundance
H2AZ2	-0.958323	0.000179308	0.00145785	translation
FEN1	-0.918235	0.000180145	0.00146363	translation
HBE1	-0.968387	0.000184197	0.0014955	abundance
BAX	-0.971983	0.000184989	0.00150088	abundance
MTPN	-0.930485	0.00018612	0.00150901	translation
UBXN1	-0.995989	0.000186549	0.00151143	translation
CCDC86	-0.939313	0.000186887	0.00151242	translation
POT1	-0.98723	0.000187295	0.00151324	translation
TAF10	-0.981778	0.000187967	0.00151655	abundance
CD2BP2	-1.01077	0.000188254	0.00151676	translation
MCM5	-1.12532	0.000188202	0.00151676	translation
HCFC1	-1.06698	0.000188412	0.00151698	translation
SDC1	-1.0672	0.000189035	0.00152094	abundance
GHITM	-0.86169	0.000189487	0.00152351	none
RIMOC1	-0.899127	0.000189765	0.00152469	translation
EDC4	-1.00422	0.000190344	0.00152829	translation
SRI	-1.08158	0.000190623	0.00152841	abundance
SUPT4H1	-0.894733	0.000191144	0.00153153	translation
CYB5R4	-1.15307	0.000191603	0.00153309	abundance
SLC6A9	-1.46102	0.000191549	0.00153309	translation
VRK3	-0.964098	0.000192472	0.00153898	translation
PPP4R1	-0.812073	0.000196499	0.00156931	translation
PSME1	-0.888828	0.000197787	0.00157532	translation
SYTL5	-0.893164	0.000197832	0.00157532	abundance
FAM3A	-1.15842	0.000198853	0.00158236	translation
TBL2	-0.942163	0.000199392	0.00158556	translation
SFXN2	-0.843072	0.000201558	0.00160032	abundance
MTFP1	-0.919144	0.000201662	0.00160032	abundance
CDK14	-1.10124	0.000201853	0.00160074	abundance
WEE1	-0.925083	0.000202306	0.00160323	translation
CFL1	-0.849539	0.000202754	0.00160502	translation
POLR1F	-1.03188	0.000202808	0.00160502	translation
UBL4A	-0.98173	0.000203229	0.00160726	abundance
DYNLRB1	-0.885976	0.000203662	0.00160958	abundance
TYSND1	-0.908051	0.000204225	0.00161293	abundance
SNX21	-0.91884	0.000206543	0.00162902	translation
EEF1B2	-1.07883	0.000208379	0.00164127	translation
DGUOK	-0.897086	0.000209435	0.00164846	translation
ZNF800	-0.763167	0.000210322	0.00165321	abundance
ARID5A	-1.01993	0.000210899	0.00165662	translation
KMT2E	-0.846385	0.000211633	0.00166013	abundance
TAF9B	-0.90216	0.000211869	0.00166086	translation
ULK3	-0.931042	0.000212496	0.00166458	translation
DBF4B	-0.872228	0.000213217	0.00166804	abundance
THAP11	-0.953914	0.000214914	0.00168018	translation
NDUFV3	-0.82433	0.000215317	0.0016822	translation
DOCK10	-1.12555	0.000217367	0.00169708	abundance
ALDH4A1	-0.953362	0.000218622	0.00170572	translation
SASS6	-0.919904	0.000220061	0.00171464	translation
C1GALT1	-1.02321	0.000223347	0.00173674	abundance
ANTKMT	-1.11642	0.000223288	0.00173674	translation
NMRAL1	-0.806131	0.000223673	0.00173731	translation
TTK	-1.16753	0.000224246	0.00174023	abundance
TMED3	-0.953155	0.000225139	0.00174522	translation
RAD9A	-1.00783	0.00022519	0.00174522	translation
FOXRED2	-0.981464	0.000225368	0.00174544	translation
ISOC2	-1.065	0.000225907	0.00174844	translation
ZNF526	-0.942202	0.000226666	0.00175315	translation
MRPL28	-1.04954	0.000228722	0.00176787	translation
HACD2	-0.842463	0.000230329	0.0017791	abundance
DNAJB9	-0.979567	0.000230886	0.00178222	abundance
SPRYD4	-1.20508	0.000231531	0.00178601	translation
PSMC6	-0.949794	0.000232142	0.00178953	translation
OXA1L	-0.948758	0.000235434	0.0018125	translation
SNX12	-1.02622	0.000237875	0.00182887	translation
SERTAD4	-0.942617	0.000238153	0.00182931	translation
S100A2	-1.3372	0.000238249	0.00182931	abundance
MARCHF9	-0.983036	0.000240399	0.0018446	translation
H2AC15	-1.0466	0.00024056	0.00184461	abundance
CDC42EP1	-1.08743	0.000242035	0.00185347	translation
CYB5R3	-0.956865	0.000243167	0.00186091	translation
KIF3C	-1.01603	0.000243808	0.00186359	translation
RP9	-1.02429	0.000243838	0.00186359	translation
HFE	-1.0758	0.000246792	0.00188367	translation
ATP5PO	-0.988614	0.000247506	0.00188789	translation
SIVA1	-1.03765	0.000247889	0.00188956	translation
CENPB	-1.20813	0.000251037	0.0019123	abundance
DSN1	-0.875348	0.000251411	0.00191389	translation
LYPLA2	-0.936136	0.000253118	0.00192314	translation
TEPSIN	-1.01751	0.000253123	0.00192314	translation
ALDH3A2	-0.94392	0.000255098	0.00193434	translation
EMP2	-1.17383	0.000255596	0.00193685	translation
CT83	-0.984741	0.000256409	0.00194174	abundance
FBXO7	-0.789482	0.00025771	0.00194934	abundance
STX8	-1.00633	0.000257748	0.00194934	translation
SLC25A46	-0.903363	0.000258129	0.00194967	translation
ZNF385D	-1.154	0.000258002	0.00194967	abundance
XRCC2	-1.12368	0.000262055	0.00197675	abundance
CDC25A	-0.831018	0.000264307	0.00199115	translation
FAM111A	-0.814561	0.000265007	0.00199512	abundance
SGTA	-0.94353	0.000265585	0.00199559	translation
CCNB2	-1.13841	0.00026536	0.00199559	translation
FANCF	-0.983293	0.000265947	0.00199702	translation
RNF19B	-1.01368	0.000269296	0.00201746	translation
RASGRP3	-1.04574	0.000269366	0.00201746	abundance
PSENEN	-1.27398	0.000269208	0.00201746	translation
ZNF593	-0.96305	0.000270127	0.00202186	abundance
TMEM131L	-1.00891	0.000271998	0.00203455	abundance
ACADM	-0.822293	0.000273263	0.00204191	translation
ABLIM3	-0.867023	0.000273335	0.00204191	translation
ESRRA	-1.02326	0.000273883	0.00204469	translation
EIF2B2	-0.957472	0.000274564	0.00204719	translation
DCPS	-1.05205	0.000274572	0.00204719	translation
CARNMT1	-0.915819	0.000277177	0.00206131	abundance
ADIPOR2	-1.00643	0.000277042	0.00206131	translation
FAAP20	-1.05347	0.000277047	0.00206131	abundance
FHIP2B	-0.850581	0.000277481	0.00206225	translation
TBC1D10A	-1.23171	0.000277785	0.00206319	translation
NOP16	-0.973629	0.000278711	0.00206874	translation
MOSPD3	-0.795752	0.000278954	0.00206922	none
IL10RB	-0.957273	0.000279253	0.00207012	translation
IMP4	-0.968616	0.000282788	0.00209498	translation
SCFD2	-0.800391	0.000283054	0.00209561	translation
GPSM3	-0.809566	0.000285001	0.00210816	translation
UFL1	-0.931442	0.000285113	0.00210816	none
UFD1	-0.834989	0.000285513	0.00210978	translation
CTBP1	-1.02295	0.000287572	0.00212363	translation
CASP1	-0.933728	0.00028778	0.00212382	translation
SECTM1	-0.965216	0.000289068	0.00213061	translation
MED11	-1.02668	0.000289013	0.00213061	translation
MRPL34	-0.986863	0.000289408	0.00213176	translation
ACAA1	-0.896225	0.000291042	0.00214108	translation
KIF4A	-1.04162	0.000292291	0.00214891	abundance
COASY	-1.10717	0.000292507	0.00214913	abundance
CYP4F11	-0.865852	0.000293401	0.00215433	none
H2BC21	-1.11796	0.000293875	0.00215539	translation
ALKBH6	-1.14481	0.000293917	0.00215539	abundance
SSH3	-1.07307	0.000296326	0.00217169	abundance
ADIPOR1	-0.853868	0.000296671	0.00217284	none
ATP5PD	-1.03007	0.000297376	0.00217553	translation
GPR137	-1.25548	0.000297413	0.00217553	translation
STRN4	-0.951364	0.000297867	0.00217747	translation
DYNC2I2	-0.933232	0.000299583	0.00218588	abundance
OLFM2	-1.01374	0.000299491	0.00218588	translation
RITA1	-0.90861	0.000301953	0.0022004	abundance
SLC1A5	-0.885951	0.000302879	0.00220577	abundance
TOR1B	-0.796273	0.000303296	0.00220741	translation
SOD1	-1.02482	0.000303859	0.00221012	translation
FLAD1	-0.991844	0.000304315	0.00221206	translation
SHISA5	-0.93657	0.000306272	0.00222489	none
NT5DC1	-0.845655	0.000307107	0.00222816	translation
H4C11	-0.975432	0.000307534	0.00222986	translation
MPV17L2	-1.23541	0.000308668	0.00223529	abundance
BPGM	-1.35338	0.000308499	0.00223529	translation
LIX1L	-1.01524	0.000309406	0.0022387	translation
CFL2	-0.932621	0.000310475	0.00224417	translation
RIPK2	-1.08041	0.000310818	0.00224525	abundance
MUL1	-1.01203	0.000312188	0.00225234	abundance
EXOSC1	-0.965235	0.000315267	0.00227314	translation
NOB1	-0.769575	0.000315676	0.00227467	translation
TMEM223	-1.04935	0.000317308	0.0022836	translation
CKLF	-1.05022	0.000320344	0.00230401	abundance
AAMP	-0.902465	0.000322546	0.00231841	translation
ATP6V1E1	-0.95084	0.000325053	0.00233474	translation
SLC35B2	-0.959307	0.000325221	0.00233474	abundance
TMEM175	-1.14878	0.000327063	0.00234651	abundance
EFNA1	-0.998716	0.000327551	0.00234856	translation
NADSYN1	-0.925391	0.000328745	0.00235276	translation
CNNM3	-0.971622	0.000328397	0.00235276	translation
CDK7	-0.992523	0.000328552	0.00235276	translation
ARG2	-0.940764	0.000329849	0.0023592	abundance
NPRL2	-0.933707	0.00033393	0.00238545	translation
METTL1	-0.816305	0.000335377	0.00239431	translation
LAMTOR1	-1.11995	0.000335909	0.00239664	translation
ENC1	-0.88818	0.000337176	0.00240419	translation
BUB1	-0.895387	0.000338889	0.00241372	none
GABARAP	-0.936821	0.000344244	0.002448	translation
PRC1	-0.948911	0.000344586	0.002448	abundance
PDCL	-1.01669	0.000344341	0.002448	translation
NADK2	-0.867192	0.00034516	0.00245057	translation
REEP5	-0.781682	0.000350326	0.00248269	translation
SMAD7	-0.867648	0.000350158	0.00248269	translation
TMEM199	-0.903043	0.000350659	0.00248353	translation
ZC3HC1	-0.7781	0.000353658	0.00250325	translation
ACTR6	-1.02156	0.000357741	0.00252905	abundance
SLC39A11	-0.831995	0.000359884	0.00254111	translation
PCCB	-0.850979	0.000364817	0.00257124	none
DAGLB	-0.930288	0.000365939	0.00257602	translation
MRPL19	-0.802291	0.000367349	0.00258437	translation
ZNRD2	-0.926468	0.000368483	0.00259078	translation
RUSF1	-0.994877	0.000368865	0.00259189	translation
TRIR	-0.936916	0.000369544	0.00259352	translation
TXNL1	-0.943845	0.00037118	0.00260343	translation
SETD1A	-0.847855	0.000372043	0.0026079	translation
GCLM	-1.25884	0.00037272	0.00261107	translation
IBTK	-0.74025	0.000376071	0.00263295	translation
FOXP1	-0.984841	0.000376419	0.0026338	translation
PHF1	-1.14167	0.000377458	0.00263947	abundance
COPS8	-0.901395	0.000379379	0.00265131	translation
PAIP1	-0.856922	0.000379908	0.00265245	translation
YARS1	-0.850801	0.000383688	0.00267336	translation
IDH3A	-0.869105	0.000383476	0.00267336	translation
UBQLN4	-0.862915	0.000386214	0.00268477	translation
LONRF3	-0.872669	0.000386252	0.00268477	abundance
TBC1D14	-0.88871	0.000388338	0.00269766	abundance
TRIM2	-0.911488	0.000389834	0.00270643	translation
USP40	-0.906363	0.000392426	0.00272117	translation
EIF2A	-1.01681	0.000393095	0.00272417	translation
FAM219A	-0.869241	0.000394378	0.0027298	abundance
NIT1	-0.812647	0.000394936	0.00273203	translation
CRELD2	-0.953449	0.000398376	0.00275371	abundance
SNU13	-0.89183	0.000403488	0.00278621	translation
NDUFA11	-1.08729	0.00040445	0.00279119	translation
RPS26	-0.952113	0.000405323	0.00279388	translation
CLN6	-1.09051	0.000405949	0.00279558	translation
CLTA	-1.00054	0.000409057	0.00281293	translation
NUP85	-0.874567	0.000409528	0.0028145	translation
DPP7	-1.2321	0.000409832	0.00281493	translation
ALKBH7	-0.826329	0.000410212	0.00281587	abundance
DHX30	-0.835227	0.000412979	0.00283319	translation
BRI3BP	-0.861363	0.000414209	0.00283515	translation
L1CAM	-1.41609	0.000414244	0.00283515	abundance
TMEM63A	-0.807586	0.00041462	0.00283605	abundance
THEM4	-1.01895	0.000415168	0.00283812	abundance
SQSTM1	-1.0058	0.000415897	0.00284143	abundance
C19orf25	-0.741172	0.000417944	0.00285374	abundance
NSUN4	-0.759519	0.000420009	0.00286446	translation
HSPA13	-0.712846	0.000421353	0.00286892	translation
C1orf43	-0.764177	0.00042141	0.00286892	translation
FBXL17	-0.776243	0.000421582	0.00286892	abundance
OGG1	-0.905464	0.000421652	0.00286892	abundance
GPD2	-0.943237	0.000422906	0.00287408	abundance
DPAGT1	-0.889144	0.000426783	0.00289873	translation
SRGN	-1.04349	0.000429309	0.00291247	translation
C7orf31	-0.944345	0.000430569	0.00291931	abundance
ARMCX6	-0.878851	0.000437385	0.00296075	translation
TMEM161A	-0.950236	0.000437447	0.00296075	abundance
ARAF	-1.02207	0.000438457	0.00296585	translation
PCIF1	-1.10369	0.000439399	0.00297049	translation
JUNB	-1.24784	0.000441829	0.00297997	translation
GID4	-0.921414	0.000444498	0.00299623	abundance
PTPA	-1.22412	0.000445245	0.00299952	abundance
RPP40	-0.969533	0.000446658	0.00300729	translation
SOCS3	-0.935798	0.000449715	0.00302611	translation
IMPDH1	-0.878368	0.000458274	0.00307835	abundance
ZNF174	-0.869723	0.000460384	0.00309073	translation
SHISA4	-1.13234	0.000462235	0.00309957	abundance
SERPINB6	-0.847013	0.000463873	0.00310875	none
FKBP4	-1.01611	0.000464159	0.00310887	translation
RRM2	-1.01033	0.000464966	0.00311215	translation
POLR2G	-0.983082	0.000469478	0.00313725	translation
SLC4A2	-0.955092	0.00047364	0.0031596	abundance
GALM	-1.0036	0.000473515	0.0031596	translation
KIF23	-0.837129	0.000474458	0.00316323	abundance
RAVER1	-1.06137	0.000476126	0.00317253	abundance
ASF1B	-0.900382	0.00047695	0.0031762	abundance
MBNL3	-0.993119	0.000479105	0.00318689	translation
DDX11	-0.763284	0.000480628	0.00319122	translation
LIG3	-0.898733	0.000480858	0.00319122	translation
C1orf159	-0.965579	0.000480409	0.00319122	abundance
GRB10	-0.96989	0.000480685	0.00319122	abundance
OSER1	-1.00349	0.000484432	0.0032131	translation
CCDC85B	-0.830873	0.000487524	0.00322992	abundance
CISD3	-0.924308	0.000487274	0.00322992	abundance
ERAL1	-0.834523	0.000488634	0.00323542	translation
ABCB8	-0.761164	0.000493694	0.00325961	abundance
SCAF1	-0.750422	0.000496307	0.00327128	none
HTRA1	-0.79856	0.000497033	0.0032742	translation
EXT1	-0.761804	0.000497418	0.00327488	translation
SCLT1	-1.0217	0.00049834	0.00327909	abundance
SNX13	-0.736879	0.000499953	0.00328784	translation
RNPEP	-0.921263	0.000500911	0.00329227	translation
PIMREG	-0.996928	0.000503824	0.00330954	translation
SLC2A6	-0.983636	0.000505023	0.00331553	none
MRPS26	-0.764289	0.000507841	0.00333215	translation
SNRPC	-1.001	0.000508949	0.00333753	translation
SAMM50	-0.738845	0.000511262	0.00334891	translation
E2F4	-0.864414	0.000515513	0.00337294	translation
TRAPPC4	-0.98382	0.000516057	0.0033746	translation
AGMAT	-0.953258	0.000518662	0.00338972	abundance
RNGTT	-0.752965	0.000521974	0.00340753	translation
NDUFB7	-1.09097	0.00053084	0.00346346	translation
PIN1	-0.991447	0.000531722	0.00346726	translation
ATP5F1C	-0.975074	0.000534031	0.00348035	translation
ELP4	-0.920117	0.0005363	0.00349318	translation
GDF15	-1.0374	0.000537043	0.00349606	abundance
CNPY3	-1.05275	0.000538371	0.00350274	abundance
SCAMP2	-1.03536	0.000539207	0.00350621	abundance
MTG1	-0.778401	0.000540552	0.00351298	translation
CANT1	-0.929496	0.000543463	0.00352992	translation
PREB	-0.89601	0.000546999	0.0035509	translation
CDIPT	-1.02434	0.000547814	0.0035542	translation
CDK1	-1.17797	0.000548316	0.00355547	abundance
SIPA1L1	-0.705408	0.000548638	0.00355557	translation
GTF3C5	-0.881131	0.000550488	0.00356556	translation
ELOVL1	-0.979484	0.000551623	0.00357092	abundance
NELFA	-0.838368	0.000554961	0.00358652	abundance
PLPP5	-0.928763	0.000554658	0.00358652	translation
C4orf46	-1.0274	0.000554675	0.00358652	abundance
SAE1	-0.737412	0.000555487	0.00358792	translation
ZFYVE27	-0.959931	0.00055638	0.00358969	translation
REEP4	-1.03869	0.000558116	0.00359889	abundance
BRIX1	-0.800819	0.000561491	0.00361863	abundance
RALY	-0.886528	0.000564787	0.00363774	translation
ANKRD37	-1.08336	0.000570721	0.00367199	abundance
C6orf136	-1.07162	0.000571446	0.00367462	translation
JKAMP	-0.935783	0.000573154	0.00368357	none
TSC22D2	-0.75901	0.000573976	0.00368641	abundance
KLHDC10	-0.888707	0.000574233	0.00368641	translation
ATPAF1	-0.794579	0.000576036	0.00369594	translation
H2AC8	-1.4827	0.000578148	0.00370744	translation
HTR7	-0.84304	0.000582517	0.00373339	translation
PPP4C	-0.821683	0.000587911	0.0037638	translation
ZNRF3	-0.801275	0.000590586	0.00377806	abundance
SMG9	-0.817175	0.000591116	0.00377806	translation
NAGLU	-1.19275	0.00059088	0.00377806	abundance
CPSF4	-1.02382	0.000592619	0.00378558	translation
CSGALNACT2	-0.838778	0.000593012	0.003786	translation
GPS1	-0.900496	0.000593715	0.0037884	translation
PRR3	-1.01173	0.000597196	0.00380643	translation
C1RL	-0.856314	0.000597977	0.00380902	translation
SF3B4	-0.977255	0.00059826	0.00380902	translation
CZIB	-0.835737	0.000598872	0.00381082	translation
B3GALNT1	-0.958649	0.000602213	0.00382998	translation
MGST2	-0.941562	0.000603575	0.00383654	translation
FAM72B	-0.992788	0.000605639	0.00384544	abundance
IDH3G	-0.849641	0.00060644	0.00384695	translation
TBC1D22A	-0.9207	0.00060654	0.00384695	translation
UCKL1	-0.800112	0.00060689	0.00384707	translation
TSFM	-0.840847	0.000608652	0.00385613	translation
ERI2	-0.882307	0.000610572	0.00386618	translation
WBP11	-0.77223	0.000611549	0.00387025	translation
PIGU	-0.932787	0.000613392	0.0038798	translation
CIAO1	-0.73256	0.000614238	0.00388303	translation
CPSF7	-0.973048	0.000617342	0.00390052	translation
PDCD7	-0.728068	0.000618982	0.00390876	translation
C11orf24	-0.903214	0.000620363	0.00391534	translation
URM1	-1.00631	0.000623466	0.00393065	translation
PRMT1	-0.790791	0.000624843	0.00393678	translation
TEAD3	-0.798581	0.000625549	0.00393736	translation
HNRNPUL1	-0.715054	0.000626359	0.00394032	translation
CEP20	-1.05022	0.000627839	0.00394749	translation
ADCK1	-0.718142	0.000632324	0.00396934	abundance
PAIP2	-0.917792	0.00063177	0.00396934	abundance
OPA3	-0.817746	0.000633411	0.0039739	abundance
RPUSD1	-1.03637	0.000634193	0.00397665	translation
COQ9	-0.802373	0.000640137	0.00400959	translation
SCYL2	-0.68256	0.000642735	0.00402369	translation
GTPBP6	-0.801869	0.000643889	0.00402657	translation
RRP7A	-0.831187	0.000644353	0.0040273	abundance
IFI6	-0.891162	0.000650021	0.00405671	translation
HROB	-0.962458	0.00065011	0.00405671	translation
SPATS2L	-0.859844	0.00065201	0.0040642	abundance
TAF8	-0.797239	0.000653279	0.00406992	translation
APEH	-0.976123	0.000660858	0.00410831	translation
DUSP15	-1.04482	0.000660785	0.00410831	translation
MPP1	-0.830738	0.000662309	0.00411482	translation
EXOSC8	-1.01578	0.000662616	0.00411482	translation
INCENP	-0.941773	0.000664933	0.004127	abundance
ZC3H8	-0.927789	0.000672659	0.00416603	abundance
MIDN	-1.15269	0.000672552	0.00416603	translation
DUSP2	-0.687518	0.00067308	0.00416641	translation
CYP4F2	-0.815589	0.000684444	0.00423223	abundance
TAF5	-0.893743	0.000688445	0.00425471	translation
PITPNM2	-1.00309	0.000689888	0.00425908	translation
MFSD5	-1.05034	0.000691296	0.0042634	translation
SPATC1L	-0.864948	0.000693419	0.00427405	abundance
MTMR4	-0.831381	0.000695625	0.00428083	abundance
CTCFL	-0.944744	0.000703411	0.00432645	translation
ABHD11	-0.755859	0.000704813	0.00432663	abundance
MFSD8	-0.808928	0.000704691	0.00432663	translation
TRIM29	-0.847509	0.000704934	0.00432663	abundance
TMEM120B	-0.809821	0.00070598	0.00432735	abundance
PHF23	-0.89238	0.00070617	0.00432735	translation
NADK	-0.980911	0.000705497	0.00432735	translation
PPP2R1A	-1.36127	0.000709448	0.00434284	translation
DHRS4	-0.696222	0.000712495	0.00435184	translation
ANLN	-0.794662	0.000713171	0.00435184	abundance
MBNL2	-0.844967	0.000712917	0.00435184	translation
DNAJC2	-0.909638	0.000716199	0.00436802	abundance
ARF1	-0.707619	0.000718708	0.00437642	translation
TRIP13	-0.810605	0.000718527	0.00437642	abundance
H2AC4	-1.26665	0.000717971	0.00437642	abundance
PHTF2	-0.748003	0.000728532	0.00442926	abundance
TNFSF18	-1.39262	0.000732098	0.00444861	abundance
PNPLA2	-1.16563	0.000733403	0.0044542	translation
CNP	-0.753591	0.000734688	0.00445734	translation
ARHGDIA	-0.778012	0.000738656	0.00447438	translation
AGK	-0.900593	0.000739567	0.00447757	translation
KCTD18	-0.736005	0.000741149	0.0044848	translation
MYC	-0.935445	0.00074366	0.0044953	translation
ALKBH2	-0.946367	0.000746254	0.00450629	abundance
SLAIN2	-0.754337	0.00074997	0.00452636	translation
PRDX5	-1.1116	0.000766334	0.00461792	translation
VPS25	-0.874823	0.000767575	0.0046225	translation
SCYL1	-0.861687	0.00077927	0.00468127	translation
NTPCR	-0.955295	0.00077924	0.00468127	translation
ECHS1	-0.820459	0.000789227	0.00473765	translation
HIKESHI	-0.915785	0.000789473	0.00473765	translation
PGAP4	-0.938864	0.000791429	0.00474694	abundance
RANBP3	-0.802976	0.000792311	0.00474977	translation
HERPUD2	-0.739211	0.000806256	0.00482822	abundance
DARS2	-0.813358	0.000806906	0.00482822	abundance
MAGEF1	-0.77678	0.000810762	0.00484571	abundance
POLA2	-0.825202	0.000810823	0.00484571	abundance
TOX4	-0.848556	0.000813919	0.00486171	translation
LIMK1	-0.893116	0.000822508	0.00490291	translation
LCP2	-1.12408	0.000822222	0.00490291	translation
FANCI	-0.847942	0.000823402	0.00490571	abundance
RAD21	-0.775129	0.000825199	0.0049139	translation
ANKRD42	-0.680771	0.000827976	0.0049279	translation
NDUFS3	-0.855453	0.000830127	0.00493699	translation
H2BC14	-1.26439	0.000830355	0.00493699	abundance
POLR2K	-0.939504	0.000831266	0.00493987	translation
DERA	-0.831608	0.000837754	0.00497079	translation
NDC80	-0.899791	0.000841495	0.00498599	abundance
KDSR	-0.710756	0.000843271	0.0049933	none
PSME3IP1	-0.944583	0.00084424	0.00499394	abundance
C1D	-1.13715	0.000843915	0.00499394	abundance
PATJ	-1.0343	0.000845315	0.00499775	abundance
AEN	-0.73347	0.000856627	0.00505689	translation
PEPD	-0.805447	0.000857445	0.00505914	translation
TPGS2	-0.799757	0.000862935	0.00508895	translation
DYM	-0.752107	0.000868467	0.00511377	translation
ALDH6A1	-0.784607	0.000869806	0.00511386	translation
KYAT1	-0.795754	0.00086923	0.00511386	translation
DDRGK1	-0.973656	0.000869596	0.00511386	translation
JMJD4	-0.76188	0.0008749	0.00513859	translation
EID1	-0.973174	0.00087629	0.00514416	translation
PPP2R5D	-0.760645	0.000877063	0.00514608	abundance
KPTN	-0.846066	0.000881568	0.00516524	translation
CNNM4	-0.86247	0.000880897	0.00516524	translation
WDR83OS	-0.959265	0.00088663	0.00519171	translation
AP1M1	-0.81184	0.000887727	0.00519551	translation
RAB6A	-0.796986	0.000894498	0.0052325	abundance
MTX2	-0.919541	0.000911487	0.00532114	translation
GGA1	-0.891819	0.000912679	0.00532541	translation
RDH11	-0.676801	0.000915222	0.00533757	translation
NXPH4	-0.916792	0.000916007	0.00533791	translation
CPE	-0.979834	0.000916202	0.00533791	abundance
DYNC1LI1	-0.783392	0.000918035	0.00534461	translation
FRS3	-1.05015	0.000918274	0.00534461	abundance
ACTB	-1.04634	0.000919771	0.00535064	translation
PIGS	-0.920002	0.000921753	0.00535948	translation
CXorf38	-0.765788	0.00092252	0.00536125	none
COLGALT1	-0.854759	0.000928161	0.00538593	translation
LSS	-0.784438	0.000930065	0.00539428	abundance
SARM1	-0.89377	0.000930655	0.005395	translation
TIMMDC1	-0.840017	0.000934106	0.00541231	translation
TESK1	-0.846762	0.000937552	0.00542414	none
CIAO2B	-1.01662	0.000937375	0.00542414	translation
TCTN3	-0.756404	0.000940223	0.00543417	translation
TMEM38B	-0.860035	0.000941404	0.00543828	none
NR1D1	-0.81407	0.000943439	0.00544461	translation
CNOT3	-0.763721	0.000944546	0.00544829	abundance
SPINDOC	-0.920742	0.000945366	0.00545031	translation
SRA1	-0.821619	0.00096195	0.00553766	translation
SDR39U1	-0.861453	0.000968798	0.00556879	translation
OSGIN1	-0.828857	0.00097105	0.00557897	abundance
PPIL2	-0.838221	0.000972305	0.00558341	translation
SF3B5	-1.0929	0.000973902	0.00558981	translation
FAM189B	-0.871603	0.000978508	0.0056107	abundance
BCL7C	-0.822203	0.000980709	0.00562053	abundance
UQCC2	-1.14682	0.000982859	0.00563007	translation
GULP1	-0.958863	0.000986387	0.00564384	translation
NCAPH	-0.993402	0.000986723	0.00564384	abundance
ACO1	-0.732249	0.000987931	0.00564518	abundance
GCLC	-0.990308	0.000987507	0.00564518	translation
NDRG1	-0.907563	0.000991428	0.0056522	translation
KDM6B	-1.0282	0.000991598	0.0056522	abundance
MANEA	-1.07534	0.000990844	0.0056522	abundance
POLDIP3	-0.72491	0.000993807	0.00566201	translation
PARD6B	-0.891888	0.000994916	0.00566555	abundance
MAPRE2	-1.03055	0.00099685	0.00567377	abundance
PSMA5	-0.799958	0.00100639	0.00571964	translation
SCAND1	-0.95048	0.00100769	0.00572425	abundance
FXN	-0.84064	0.0010086	0.0057266	translation
MRPL57	-0.853054	0.00101052	0.0057347	translation
ARL2	-0.920114	0.00101971	0.00578401	translation
CYP2S1	-0.922854	0.00102125	0.00578992	translation
BRCA1	-0.732824	0.00102221	0.0057925	none
PTPRE	-0.867784	0.00102522	0.00580392	translation
CROT	-1.1762	0.0010281	0.00581737	abundance
SPRYD7	-0.85589	0.00103213	0.00583259	translation
TMEM129	-0.795002	0.00103336	0.00583512	abundance
PNPLA3	-0.809191	0.00103375	0.00583512	abundance
XRCC1	-1.00949	0.00104875	0.005916	abundance
R3HDM4	-1.03966	0.00105088	0.00592313	translation
ITGB3BP	-1.01762	0.00105203	0.00592674	abundance
CISD2	-0.836408	0.00105719	0.0059529	abundance
PPIC	-0.787945	0.00106124	0.00597282	translation
TMEM43	-0.799201	0.00106545	0.00599069	translation
FBXL5	-0.815132	0.00106663	0.00599441	translation
KIAA0895	-0.717229	0.00107646	0.00604089	translation
B4GALT4	-0.762106	0.0010797	0.00605027	abundance
CDCA3	-0.813262	0.00108101	0.00605473	abundance
IKBKG	-1.09416	0.00108325	0.00606142	translation
PSME2	-0.806774	0.00108863	0.00608472	translation
SUMF2	-0.817916	0.00108821	0.00608472	translation
CAPZA2	-1.17106	0.00108899	0.00608472	translation
MRFAP1L1	-0.770014	0.00109054	0.00609041	translation
PEX14	-0.733582	0.00109458	0.00610417	translation
APRT	-0.972508	0.0010941	0.00610417	abundance
MMP12	-1.12055	0.00109817	0.00612122	abundance
OGFOD2	-0.725771	0.00109947	0.00612556	translation
CDCA7L	-0.752891	0.00110902	0.00617283	none
NPEPL1	-0.717299	0.00112368	0.00624543	translation
THAP5	-1.13304	0.00113322	0.00629244	abundance
RAB14	-0.706349	0.00113843	0.00631829	translation
SRGAP2C	-0.677987	0.00114134	0.0063284	abundance
PFDN5	-0.942993	0.00114332	0.00633637	translation
TJP2	-0.845688	0.00114394	0.00633676	abundance
ASAH2B	-0.709664	0.00114552	0.00634248	translation
ASCC1	-0.844156	0.00114634	0.00634397	translation
FARSA	-0.791067	0.00115026	0.00635962	translation
BANF1	-1.05726	0.00115281	0.00637069	none
DTX2	-0.642212	0.00116097	0.00640964	abundance
KIF2C	-0.765808	0.00116355	0.00642087	abundance
UCHL1	-0.662395	0.00116723	0.00643375	translation
AACS	-0.684814	0.00116841	0.00643452	translation
ECI2	-0.695443	0.00116936	0.00643452	translation
ATP6V1C1	-0.728049	0.00116882	0.00643452	translation
MCRS1	-0.725243	0.00117872	0.00647683	translation
CLPP	-0.986177	0.00118165	0.00648367	translation
NAXD	-0.703946	0.00118499	0.00649731	translation
LENG1	-0.744873	0.00118525	0.00649731	translation
RPTOR	-0.756551	0.00118651	0.00650111	translation
RBM38	-0.653781	0.00118748	0.00650338	translation
TMX4	-0.734222	0.00119378	0.0065317	translation
NLRX1	-0.754912	0.00119903	0.00655732	abundance
ADAM22	-0.780534	0.00120102	0.00656514	abundance
RCC1	-0.887516	0.00120529	0.00658537	translation
MRPL12	-0.881937	0.00120614	0.00658693	abundance
DUS3L	-0.797384	0.00121895	0.00664755	translation
SRM	-0.850649	0.00121954	0.00664755	translation
C1orf122	-0.764079	0.00122193	0.00665121	abundance
FADS3	-0.957556	0.00122107	0.00665121	translation
CARD19	-0.881537	0.00122482	0.00666265	none
MPP2	-0.78739	0.00122791	0.00667437	translation
WIPI1	-0.765264	0.00123059	0.00668577	translation
MRPL10	-0.895229	0.00123315	0.00669656	translation
NFIB	-0.758801	0.00123886	0.00672129	translation
APOBEC3D	-0.892591	0.00123859	0.00672129	translation
XPNPEP3	-0.952792	0.00123994	0.00672396	translation
TMEM229B	-0.749467	0.00124493	0.0067479	abundance
CNOT9	-0.739747	0.00124633	0.00675234	translation
NRG1	-0.949863	0.00124845	0.00676063	abundance
DUSP16	-0.808178	0.00125102	0.00677137	abundance
MRPS18A	-1.03756	0.00125248	0.00677613	abundance
HPF1	-0.877979	0.00125608	0.00679243	translation
CDC6	-0.818849	0.00125996	0.00680708	translation
ARHGAP1	-0.725603	0.00126343	0.00682264	none
RINT1	-0.770665	0.00126762	0.00683887	abundance
BHLHE40	-0.864519	0.00126705	0.00683887	abundance
APEX2	-0.759307	0.00127601	0.00688095	abundance
SNX17	-0.800225	0.0012785	0.00689118	translation
ZNF691	-0.791485	0.00127991	0.00689557	translation
ZNF747	-0.822629	0.00128096	0.006898	abundance
WDR18	-0.891025	0.00128879	0.00693699	abundance
SWSAP1	-0.961841	0.0012966	0.00697254	translation
ATG2A	-1.31542	0.00130788	0.00702669	abundance
MAGEA1	-0.908242	0.00131428	0.00705776	translation
ANGEL1	-0.709117	0.00131916	0.0070683	abundance
BICRAL	-0.806277	0.00131929	0.0070683	translation
NAA38	-1.01915	0.00132746	0.00710883	abundance
PTP4A1	-0.730899	0.00133332	0.00713028	abundance
RBM41	-0.720239	0.00133677	0.00714546	translation
NR2C2AP	-0.950124	0.00134278	0.00716767	abundance
NBN	-0.755672	0.00134409	0.00717137	translation
TRAPPC9	-0.719048	0.00135296	0.00721206	abundance
NDFIP1	-0.818275	0.00135261	0.00721206	abundance
TP53INP2	-0.905971	0.00136103	0.00725173	translation
RFC5	-0.857992	0.00136227	0.00725501	translation
RUVBL2	-0.776702	0.00137132	0.00729987	translation
SLC14A1	-0.599205	0.00137419	0.00731177	none
RTL6	-0.782588	0.00137486	0.00731196	translation
NAP1L4	-0.73605	0.00137869	0.00732561	translation
PAX9	-0.839459	0.00137834	0.00732561	translation
ZDHHC4	-0.849171	0.00138141	0.00733667	translation
SCO1	-0.790213	0.00138305	0.0073387	translation
PACSIN3	-0.796512	0.00138835	0.00736346	translation
FUNDC2	-0.785123	0.00139217	0.00737696	translation
ZNF3	-0.726767	0.00140691	0.00744829	translation
RETREG2	-0.810612	0.00142137	0.00752138	abundance
PARVB	-0.861931	0.00142469	0.00753208	abundance
RUSC1	-0.662618	0.00143542	0.00757701	translation
SERPINB1	-0.74609	0.0014358	0.00757701	abundance
INO80B	-0.833537	0.00143533	0.00757701	translation
ZCCHC14	-0.741091	0.00143725	0.00758121	none
LMAN2	-0.703186	0.00144274	0.00759977	none
ATP5F1A	-0.80946	0.0014426	0.00759977	translation
ALG3	-0.878705	0.00144193	0.00759977	none
EBAG9	-0.946886	0.00144387	0.00760229	abundance
ERI3	-0.949977	0.00144793	0.00762018	translation
SLC25A32	-0.748314	0.00145326	0.00764133	none
ACOT8	-0.871885	0.00145564	0.00765035	translation
SP2	-0.908011	0.00145708	0.00765448	translation
FKBP9	-0.71695	0.00146	0.00766631	none
RMC1	-0.80669	0.00146165	0.0076715	abundance
DPP9	-0.620987	0.00146436	0.00768224	translation
CNOT6L	-0.721262	0.00146592	0.00768695	translation
TUSC2	-0.834412	0.00147206	0.00771216	abundance
UBE2D2	-0.887428	0.00147492	0.00772369	abundance
DNAJC17	-0.709222	0.00148601	0.00777124	translation
CA13	-0.908758	0.00149009	0.00778904	translation
PEX10	-0.686792	0.00149175	0.0077942	abundance
MVK	-0.802239	0.001496	0.0078126	translation
HAGH	-1.0192	0.00149662	0.0078126	translation
COL1A2	-0.877082	0.00150138	0.00783042	abundance
ATPAF2	-1.00592	0.00150104	0.00783042	translation
PEBP1	-0.854887	0.00150299	0.00783527	translation
CRAT	-0.846435	0.00150541	0.00784435	translation
MAPK3	-0.857692	0.00150642	0.00784612	translation
POLR2I	-0.852513	0.00150859	0.00785389	translation
TKT	-0.926263	0.00151438	0.00788049	abundance
C2CD2	-0.715096	0.00151988	0.00789848	abundance
OSBPL2	-0.779645	0.00151878	0.00789848	translation
GALNS	-0.79647	0.00151942	0.00789848	abundance
WASF2	-0.682254	0.00152234	0.00790638	translation
H3C13	-0.934654	0.00152277	0.00790638	abundance
CREB5	-1.09575	0.0015278	0.00792898	abundance
ZNF653	-0.681598	0.00153001	0.00793688	translation
TPRN	-0.817032	0.00153171	0.00794213	translation
FBL	-0.767552	0.00153471	0.00795414	translation
RAD1	-0.761168	0.00153745	0.00796461	translation
MADD	-0.904596	0.0015381	0.00796461	abundance
MZT2B	-0.843954	0.0015441	0.00799211	abundance
DDX54	-0.753518	0.00154724	0.00800477	translation
PATL1	-0.726366	0.00155126	0.00802199	translation
CD9	-0.803435	0.00156595	0.00809434	translation
ARNT2	-0.793178	0.00156835	0.00810317	translation
RNF5	-1.0266	0.00157571	0.00813756	abundance
HGH1	-0.879028	0.00157743	0.00814076	translation
MBOAT7	-1.00981	0.00157774	0.00814076	translation
DHODH	-0.688593	0.00158157	0.00815689	translation
TRABD	-0.733583	0.00158351	0.00815772	translation
CCDC12	-0.772927	0.00158384	0.00815772	translation
CSRNP1	-0.895064	0.00158246	0.00815772	translation
BTRC	-0.659203	0.00158875	0.00817358	abundance
HAUS4	-0.733215	0.00158836	0.00817358	abundance
KICS2	-0.803001	0.00158942	0.00817358	abundance
GLRB	-0.773643	0.0015927	0.00818156	translation
TCEANC2	-0.760798	0.00159497	0.00818957	translation
CDCP1	-0.841456	0.00160429	0.00823377	translation
XPO7	-0.834228	0.0016071	0.00824276	translation
TCAIM	-0.837682	0.00160787	0.00824276	abundance
EPHX4	-0.828457	0.00161525	0.00827537	abundance
CAPNS1	-0.637582	0.00162134	0.00830294	translation
ANAPC5	-0.676457	0.00162528	0.00831945	none
SLC9B2	-0.633567	0.00162685	0.0083201	abundance
IPO13	-0.836376	0.00162661	0.0083201	translation
HNRNPA2B1	-0.684686	0.00163498	0.00835435	abundance
SOS2	-0.793893	0.00163805	0.00836634	translation
SLC29A4	-1.4123	0.0016441	0.00838984	translation
TCF7L2	-0.72172	0.00164642	0.0083952	translation
ILVBL	-0.746182	0.0016466	0.0083952	translation
TCF7	-0.839263	0.00164833	0.00840032	translation
HPS4	-0.815961	0.00164917	0.00840091	abundance
WDR13	-0.731332	0.00165431	0.00841233	translation
ACAD9	-0.746325	0.00165372	0.00841233	translation
RAB11A	-0.774565	0.00165428	0.00841233	translation
NDFIP2	-0.822577	0.00165229	0.00841233	translation
BET1	-0.992769	0.00165916	0.00843327	abundance
CFAP97	-0.743063	0.00166169	0.00844244	translation
TMEM258	-1.03039	0.0016625	0.00844287	none
TMPO	-0.741314	0.00166433	0.00844788	abundance
GINS1	-0.833885	0.00166495	0.00844788	abundance
CCDC90B	-0.980766	0.00167438	0.00849202	abundance
LRRC1	-0.721027	0.00167928	0.00850571	translation
CHN1	-0.805257	0.00167871	0.00850571	translation
CHMP4C	-0.806876	0.00168069	0.00850914	translation
PEX11B	-0.845664	0.00168538	0.00852914	translation
ZFP64	-0.687693	0.00169246	0.00856037	abundance
MAT2B	-0.971007	0.00170485	0.00861639	translation
GBA	-0.749396	0.00170995	0.00863841	translation
PSMD13	-0.639275	0.0017154	0.00866218	translation
IER3IP1	-1.01085	0.00172544	0.00870908	abundance
PARS2	-0.779286	0.00173532	0.00875132	translation
DIS3L	-0.843623	0.0017363	0.00875245	abundance
ETFB	-0.807346	0.00174365	0.00878571	translation
CDK5RAP3	-0.727088	0.00175034	0.00881559	translation
PELP1	-0.834494	0.00176475	0.0088766	abundance
DNAJB5	-0.728575	0.00177458	0.00892217	translation
STAT5B	-0.637309	0.00177745	0.0089327	none
TXNRD2	-0.950653	0.00178232	0.00895328	abundance
HLA-A	-0.733907	0.00178693	0.00896869	abundance
RHBDD3	-0.789507	0.00179055	0.00898296	translation
FAM102A	-0.81847	0.00180885	0.00906303	translation
PTRH2	-0.767157	0.00181049	0.00906733	translation
ZNF358	-0.794779	0.00181382	0.00908008	none
DPH6	-0.768904	0.00181636	0.00908238	translation
TACO1	-0.903632	0.00181663	0.00908238	translation
WDTC1	-0.799359	0.00181939	0.00908833	translation
UQCC3	-0.829778	0.00182245	0.00909971	abundance
RNF4	-0.759789	0.00182667	0.00911682	translation
MAD2L2	-0.963502	0.0018327	0.009143	abundance
CKS2	-1.14169	0.00183706	0.0091608	translation
TMEM94	-0.809081	0.00184646	0.0091958	translation
PPTC7	-0.682464	0.00185271	0.009223	translation
TRIM21	-0.697071	0.0018577	0.00924386	abundance
PEDS1-UBE2V1	-0.685861	0.00186062	0.0092544	none
DNM1	-0.672975	0.00186797	0.00928301	abundance
USP5	-0.705515	0.0018719	0.00929853	none
STARD7	-0.744855	0.00187559	0.00931291	translation
AP3S2	-0.671869	0.00188284	0.00934292	translation
GPT2	-0.988582	0.00188631	0.00935409	none
PSMB2	-0.679572	0.00189511	0.00938969	none
ASNS	-1.13395	0.00189795	0.00939977	abundance
AASS	-0.775735	0.00190808	0.00944589	none
ZC3H4	-0.718516	0.00190973	0.00945002	translation
TRMT2B	-0.758039	0.00191528	0.00946745	translation
FGGY	-0.764307	0.00191509	0.00946745	translation
PAFAH2	-0.831071	0.00192035	0.00948636	abundance
INSIG1	-0.795904	0.00192122	0.00948664	translation
MRPS23	-0.897791	0.00192287	0.00948901	translation
NR2F6	-0.85751	0.00193025	0.00951908	translation
PSMB8	-0.859311	0.00193584	0.00954258	translation
SH3BGRL3	-0.977502	0.00193878	0.009553	translation
RACGAP1	-0.821582	0.0019481	0.00959483	abundance
ANKIB1	-0.695736	0.00197092	0.00970312	none
CDC25C	-0.80733	0.00197455	0.00971686	abundance
SLC52A2	-0.99988	0.00197554	0.00971762	abundance
OR3A2	-0.72346	0.00197976	0.00973423	translation
FDFT1	-0.787492	0.00198128	0.00973758	translation
MPDU1	-0.987093	0.00198247	0.00973929	translation
CXXC1	-0.768889	0.00199126	0.00977422	translation
RAB5C	-0.752357	0.00199468	0.00977494	translation
GYPC	-0.760337	0.00199318	0.00977494	translation
ISOC1	-0.785334	0.00199279	0.00977494	abundance
RNF187	-0.785018	0.00200391	0.00981347	none
RBPJ	-0.857437	0.00201045	0.00983924	abundance
PXMP4	-0.925197	0.00201232	0.00984422	translation
KANSL3	-0.82977	0.00203985	0.00997473	translation
FTL	-1.18708	0.00204389	0.00999026	none
CYCS	-1.05104	0.00204683	0.0100004	abundance
H1-3	-0.998187	0.0020528	0.0100253	abundance
TMED1	-0.994507	0.00205562	0.0100349	translation
TMEM127	-0.820561	0.00206377	0.0100662	translation
STX10	-0.730808	0.00206571	0.0100714	abundance
COX7A2	-1.09581	0.00207579	0.0101163	abundance
SIK2	-0.70968	0.00207678	0.0101169	abundance
ALYREF	-0.985379	0.00208157	0.0101317	translation
B4GALT2	-0.813658	0.00208363	0.0101366	abundance
MTMR14	-0.838506	0.00208432	0.0101366	translation
PRKAR1A	-0.742307	0.00210359	0.0102174	translation
RNF26	-0.976513	0.00210317	0.0102174	translation
SUCLG1	-0.784498	0.00212031	0.01029	translation
CENPO	-0.707027	0.00212313	0.0102994	translation
BCAT2	-0.792375	0.00212541	0.0103062	translation
TSPAN15	-0.819022	0.00213062	0.0103236	translation
DDX39A	-0.692259	0.00213342	0.0103277	none
ARPC4	-0.831052	0.00213293	0.0103277	translation
MICOS10	-0.722105	0.00213487	0.0103304	none
SLC35A2	-0.670983	0.00214286	0.0103634	translation
POM121C	-0.721847	0.00214347	0.0103634	abundance
RABL2A	-0.691485	0.00214534	0.0103681	translation
STK36	-0.688539	0.00214776	0.0103711	translation
KEAP1	-0.851402	0.00215197	0.0103871	translation
SLC38A7	-0.783566	0.00215295	0.0103876	translation
TMEM116	-0.953373	0.00215682	0.0104019	abundance
ADSL	-0.865755	0.00217579	0.0104891	translation
TRAP1	-0.744902	0.00218743	0.0105364	translation
YTHDF1	-0.821637	0.00219405	0.0105639	translation
NECAP1	-0.839657	0.00220494	0.0106119	translation
TMEM160	-0.737469	0.00221047	0.0106331	translation
TMEM106A	-0.766004	0.00221301	0.0106331	abundance
ROGDI	-0.861209	0.00221194	0.0106331	abundance
ACOT7	-0.769836	0.00221819	0.0106492	translation
LDLR	-0.963361	0.00223538	0.0107272	translation
METAP1	-0.664503	0.00223981	0.010744	translation
HAX1	-0.853699	0.00224091	0.0107449	translation
MED19	-0.75863	0.00224401	0.0107553	translation
PIP4K2C	-0.665681	0.00224716	0.0107659	abundance
CHPF	-0.908957	0.00224904	0.0107673	abundance
H2BC5	-0.926807	0.0022493	0.0107673	translation
WDR55	-0.768878	0.00225109	0.0107714	translation
HMGB1	-0.844599	0.0022541	0.0107769	none
LYSMD2	-0.853422	0.00225342	0.0107769	abundance
TEX264	-0.88878	0.00225565	0.0107799	translation
MAP2K7	-0.769549	0.00225783	0.0107858	translation
PLAGL2	-0.704484	0.00226002	0.0107919	none
PTCD1	-0.728238	0.00226936	0.0108276	abundance
VDR	-0.962735	0.00227548	0.0108523	translation
SERTAD3	-0.991213	0.00228631	0.010895	translation
CKS1B	-0.990025	0.00232132	0.0110437	abundance
C7orf25	-0.703076	0.00232457	0.0110546	translation
LAMTOR4	-0.672376	0.0023424	0.0111257	abundance
COPRS	-0.767906	0.00234473	0.0111322	abundance
ZDHHC8	-0.821985	0.00234782	0.0111423	translation
MAST2	-0.669759	0.00235099	0.0111482	translation
SEC13	-0.80901	0.00235082	0.0111482	translation
COX6B1	-0.795651	0.00235539	0.0111645	none
RMND5B	-0.666184	0.0023679	0.0112192	none
TAS1R3	-0.712081	0.00237052	0.0112271	none
ORAI2	-0.897508	0.00237328	0.0112309	abundance
NCKIPSD	-0.593913	0.00238855	0.0112986	none
ATL2	-0.687804	0.00239884	0.0113426	abundance
FANCG	-0.62058	0.00240177	0.0113492	translation
SLC19A1	-0.875565	0.00240218	0.0113492	none
TLE5	-0.651736	0.0024064	0.0113552	translation
PHKG2	-0.827319	0.00240575	0.0113552	translation
RNF115	-0.637233	0.0024086	0.0113575	translation
RPA3	-1.22747	0.00240885	0.0113575	abundance
PSG9	-0.686701	0.00241301	0.0113679	translation
TNFRSF12A	-0.848998	0.00241286	0.0113679	abundance
AVPI1	-0.619145	0.00243126	0.0114353	translation
ASB6	-0.814224	0.0024305	0.0114353	translation
P2RX4	-0.729088	0.0024426	0.0114793	translation
THOC3	-0.761792	0.00245706	0.0115414	translation
ATP6V0E2	-0.845323	0.0024578	0.0115414	abundance
ARID3A	-0.654518	0.00246239	0.0115583	translation
DVL1	-0.700221	0.00246629	0.0115719	translation
FDPS	-0.744126	0.00248282	0.01164	abundance
TBC1D5	-0.667925	0.00249217	0.0116792	abundance
EIF4EBP1	-1.10332	0.00249468	0.0116862	translation
COQ8B	-0.733204	0.00250865	0.0117469	translation
PTPN9	-0.630755	0.00251418	0.011768	translation
MRRF	-0.866527	0.0025168	0.0117756	translation
DERL2	-0.966359	0.00252259	0.0117979	translation
LRRC59	-0.672883	0.00253359	0.0118413	translation
PLIN3	-0.758077	0.00253392	0.0118413	translation
UBE2L6	-0.885629	0.00253668	0.0118494	translation
H2BC4	-0.881177	0.00253918	0.0118516	abundance
ADCK2	-0.701809	0.00255208	0.011907	abundance
RBM34	-0.746716	0.0025699	0.0119756	translation
PAK4	-0.791593	0.0025802	0.012014	translation
ANKS1A	-0.635163	0.00258492	0.0120304	abundance
PSMB10	-0.794594	0.00258951	0.012038	translation
POMGNT1	-0.917951	0.00259782	0.012067	abundance
TYW3	-0.629133	0.00262857	0.0121951	translation
TERF1	-0.777647	0.00262847	0.0121951	abundance
RTL8B	-0.968054	0.00262711	0.0121951	abundance
MCM8	-1.14808	0.00263016	0.0121977	abundance
KRT18	-0.715608	0.00263343	0.0122079	translation
AMACR	-0.732477	0.00264012	0.012234	none
TMEM201	-0.848515	0.00265163	0.0122727	abundance
CLPTM1	-0.752385	0.00265716	0.0122934	none
KDELR2	-0.622587	0.00267434	0.0123531	none
SRGAP2	-0.648575	0.00267359	0.0123531	none
BTF3L4	-0.795726	0.00268754	0.0124042	none
TMEM25	-0.718422	0.00269003	0.0124108	translation
TTYH3	-0.856513	0.00269904	0.0124474	abundance
TXN2	-0.958557	0.00270757	0.0124817	translation
ZNF777	-0.775488	0.00271644	0.0125127	translation
SAP30	-0.792657	0.00271803	0.012515	translation
TFPI	-0.708309	0.00272157	0.0125264	abundance
FUOM	-0.673743	0.00272786	0.0125503	translation
NFYB	-0.790998	0.0027337	0.0125722	translation
RNF167	-0.779933	0.00274016	0.0125919	translation
MFF	-0.684464	0.00274881	0.0126183	none
U2AF1L4	-0.781028	0.00274916	0.0126183	translation
CDK2	-0.951684	0.00275271	0.0126296	translation
NR4A1	-0.653763	0.00275387	0.0126299	abundance
DXO	-0.789488	0.00275811	0.0126444	translation
PTOV1	-0.987341	0.00276441	0.0126682	translation
RNF157	-0.615075	0.00276807	0.01268	abundance
TUBB	-0.670644	0.00277244	0.0126849	translation
GKAP1	-0.936073	0.00277234	0.0126849	abundance
H3C3	-1.09333	0.00277228	0.0126849	translation
RPL32	-0.739057	0.00277566	0.0126897	translation
TBL1X	-0.657411	0.00278294	0.0127179	translation
CST3	-0.958281	0.00278622	0.0127279	translation
CFAP20	-0.724222	0.00279926	0.0127824	translation
PPIP5K2	-0.641971	0.00281305	0.0128271	abundance
BCL9	-0.688556	0.00281255	0.0128271	translation
HAUS1	-0.73224	0.00281346	0.0128271	none
ARRDC1	-0.860045	0.00281777	0.0128375	abundance
MMS22L	-0.762596	0.00282552	0.0128618	abundance
TTPAL	-0.775233	0.00283427	0.0128915	translation
SHPK	-0.678739	0.00285337	0.0129682	translation
DDX28	-0.693623	0.00286282	0.0130061	translation
SYVN1	-0.841163	0.00287192	0.0130401	abundance
IL6	-1.18273	0.00287255	0.0130401	abundance
GALK2	-0.661169	0.00287774	0.0130585	translation
ZYX	-0.914015	0.00289229	0.013114	translation
LAMB3	-0.726847	0.00290402	0.0131572	abundance
PEMT	-0.834977	0.00292036	0.0132261	translation
ADSS1	-0.629673	0.00292723	0.0132365	translation
DNAJA3	-0.71144	0.00292502	0.0132365	translation
SGF29	-0.866955	0.00292564	0.0132365	translation
BCKDK	-0.896909	0.00292616	0.0132365	translation
OTUD6B	-0.805088	0.0029372	0.0132764	none
TROAP	-0.60741	0.00293908	0.0132797	translation
ARFGAP2	-0.778026	0.00294224	0.0132888	translation
CCDC71	-0.741593	0.00294611	0.0133011	translation
ARL8A	-0.770302	0.00295746	0.0133368	translation
SLC35C1	-0.844554	0.00295722	0.0133368	translation
NPLOC4	-0.669557	0.00296168	0.0133506	none
MKRN1	-0.597612	0.00296295	0.0133511	abundance
SLC35F6	-0.672325	0.00296428	0.0133519	translation
UBE2I	-0.780943	0.0029822	0.0134222	translation
MMAB	-0.981851	0.00298924	0.0134487	translation
COG7	-0.709061	0.00299254	0.0134494	translation
MFSD3	-0.739431	0.00299168	0.0134494	abundance
MRPL38	-0.764256	0.00299288	0.0134494	translation
MAD2L1	-1.00262	0.0030161	0.013538	abundance
IL4R	-0.651585	0.00302543	0.0135548	abundance
PYCR3	-0.729631	0.00302369	0.0135548	none
MRPL49	-0.833913	0.00302443	0.0135548	translation
CDKN1A	-1.1343	0.00302126	0.0135548	translation
SCLY	-0.592187	0.00303624	0.0135929	none
CCPG1	-0.662264	0.00304385	0.0136204	none
RAB27A	-0.671006	0.00305602	0.0136643	abundance
ACP6	-0.637206	0.00305732	0.0136648	translation
CITED2	-0.816477	0.0030589	0.0136666	translation
TSPAN14	-0.775843	0.00307487	0.0137274	abundance
WRAP73	-0.729086	0.00309505	0.0138069	translation
SAP130	-0.79619	0.00310512	0.0138464	translation
VPS50	-0.836132	0.00311439	0.0138825	translation
CHMP4B	-0.704067	0.00311871	0.0138964	translation
LMBRD2	-0.6423	0.00312151	0.0139035	translation
CDC42SE1	-0.72181	0.00314069	0.0139728	none
MED16	-0.799803	0.00314208	0.0139736	none
CMSS1	-0.698441	0.00314884	0.0139983	none
GFM2	-0.628847	0.00315361	0.0140142	none
MIOS	-0.743616	0.00317376	0.0140875	translation
HDHD3	-0.780683	0.00319377	0.0141709	translation
ARL4A	-0.846882	0.00320113	0.0141927	abundance
DHDDS	-0.695373	0.0032081	0.0142127	translation
LRIG1	-0.781392	0.00321138	0.0142218	abundance
MIIP	-0.607748	0.0032172	0.0142422	none
B3GAT3	-0.893107	0.00322121	0.0142545	translation
MOCS2	-0.701303	0.00323951	0.01433	abundance
PSMD10	-0.6777	0.00325456	0.0143856	translation
KREMEN1	-0.749942	0.00326253	0.0144098	none
CLPB	-0.665616	0.00326395	0.0144106	translation
POMZP3	-0.629797	0.00326984	0.0144311	none
HECTD3	-0.850165	0.00327584	0.0144521	abundance
TNRC18	-0.801255	0.00327943	0.0144624	abundance
MYORG	-0.679488	0.00328122	0.0144629	abundance
TPI1	-0.829789	0.00328203	0.0144629	translation
ZBTB14	-0.644667	0.00328871	0.0144868	translation
ATP5MC1	-0.913503	0.0033047	0.0145517	translation
HTR1D	-0.678504	0.00330936	0.0145631	none
IMP3	-0.853525	0.00330978	0.0145631	translation
MTHFR	-0.665628	0.00331283	0.0145709	none
TGM3	-0.673945	0.00331598	0.0145763	translation
NR3C1	-0.67934	0.00331656	0.0145763	translation
VOPP1	-0.797177	0.00332233	0.0145961	abundance
MRPS14	-0.661356	0.0033294	0.0146216	translation
TLCD3A	-0.717497	0.00333269	0.0146305	translation
ZFP36L1	-0.768101	0.00334735	0.0146893	none
UBXN11	-0.761059	0.00335615	0.0147224	translation
VEGFA	-0.736851	0.0033643	0.0147525	none
UTP11	-0.896513	0.00336789	0.014755	translation
CHCHD10	-0.903684	0.00336867	0.014755	translation
COMMD9	-0.809829	0.00337068	0.0147582	translation
SIPA1L2	-0.627685	0.00338885	0.0148321	abundance
TRUB2	-0.728783	0.00339672	0.0148554	translation
MORN5	-0.796739	0.00339617	0.0148554	translation
TRIM14	-0.621117	0.0033992	0.0148606	abundance
SORD	-0.708499	0.00341304	0.0149111	translation
IRF1	-1.10224	0.00341332	0.0149111	translation
AP2A1	-0.627824	0.00342283	0.014947	translation
ALKBH1	-0.805099	0.00344086	0.0150144	translation
ARL13A	-0.875896	0.00344018	0.0150144	abundance
FARS2	-0.698618	0.00345474	0.015058	translation
MAN2C1	-0.768425	0.00346419	0.0150935	none
PRUNE1	-0.688173	0.00347315	0.0151269	none
H2AZ1	-0.975131	0.00347835	0.0151438	none
RAB40C	-0.730699	0.00347978	0.0151444	none
LYN	-0.752793	0.0034835	0.0151549	translation
GPRIN1	-0.776832	0.00348628	0.0151612	translation
ATP5ME	-0.784296	0.00349606	0.0151981	abundance
HDAC4	-0.600356	0.00350368	0.0152198	translation
KNSTRN	-0.706724	0.00353725	0.0153426	translation
FGF7	-0.97178	0.00354838	0.0153679	abundance
MOSPD2	-0.708311	0.00355581	0.0153918	translation
[truncated: 430 more rows]
