# Supplementary material for: RSK1 and RSK2 modulate the translatome of glioblastoma cells in an isoform-specific and mTORC1 independent manner
Source: Neurooncol Adv. 2025 Jul 11;7(1):vdaf144. doi: 10.1093/noajnl/vdaf144 (PMC12536492; doi:10.1093/noajnl/vdaf144)
Supplement: vdaf144_suppl_Supplementary_Figures_S1-S18_Tables_S2_Files_S1-S8 [file vdaf144_suppl_supplementary_figures_s1-s18_tables_s2_files_s1-s8.zip › Supplementary File S2.xlsx]

## Sheet: RSK1-WT
Downregulated Biological Processes in contrast RSK1KO/WT (translatome)
GOBPID	Pvalue	Count	Size	Term
GO:0006334	7.09208e-13	35	84	nucleosome assembly
GO:0000280	2.10567e-11	59	217	nuclear division
GO:0051301	5.07883e-10	81	367	cell division
GO:0006335	1.01896e-09	16	26	DNA replication-dependent chromatin assembly
GO:0000278	1.17323e-09	77	354	mitotic cell cycle
GO:0033046	2.60778e-08	18	38	negative regulation of sister chromatid segregation
GO:2000816	2.60778e-08	18	38	negative regulation of mitotic sister chromatid separation
GO:0051276	3.44131e-08	112	618	chromosome organization
GO:0044839	5.0898e-08	37	130	cell cycle G2/M phase transition
GO:0051783	7.03128e-08	32	105	regulation of nuclear division
GO:0045839	1.07505e-07	19	45	negative regulation of mitotic nuclear division
GO:1905818	1.27583e-07	23	63	regulation of chromosome separation
GO:0098813	1.3045e-07	36	131	nuclear chromosome segregation
GO:1902100	1.81953e-07	17	38	negative regulation of metaphase/anaphase transition of cell cycle
GO:0000070	1.93652e-07	21	56	mitotic sister chromatid segregation
GO:0006338	3.76427e-07	49	210	chromatin remodeling
GO:1901991	5.52219e-07	27	88	negative regulation of mitotic cell cycle phase transition
GO:0007093	8.7042e-07	32	116	mitotic cell cycle checkpoint signaling
GO:0045653	1.28574e-06	9	13	negative regulation of megakaryocyte differentiation
GO:0007346	2.86601e-06	55	265	regulation of mitotic cell cycle
GO:0006260	6.21339e-06	51	243	DNA replication
GO:1901987	6.46434e-06	47	220	regulation of cell cycle phase transition
GO:0006270	7.38108e-06	14	34	DNA replication initiation
GO:0007127	7.6355e-06	20	62	meiosis I
GO:0033047	7.783e-06	12	26	regulation of mitotic sister chromatid segregation
GO:0033044	1.07903e-05	42	190	regulation of chromosome organization
GO:0051256	1.76464e-05	5	5	mitotic spindle midzone assembly
GO:0007094	1.88877e-05	10	20	mitotic spindle assembly checkpoint signaling
GO:0031577	3.24547e-05	10	21	spindle checkpoint signaling
GO:0006336	3.26679e-05	10	21	DNA replication-independent chromatin assembly
GO:0006695	3.7039e-05	15	43	cholesterol biosynthetic process
GO:0051302	3.8136e-05	31	131	regulation of cell division
GO:0008608	4.02441e-05	13	34	attachment of spindle microtubules to kinetochore
GO:0043467	4.12934e-05	26	102	regulation of generation of precursor metabolites and energy
GO:0007059	4.35366e-05	16	50	chromosome segregation
GO:0030071	6.18044e-05	14	40	regulation of mitotic metaphase/anaphase transition
GO:0000725	7.0342e-05	31	135	recombinational repair
GO:0010639	8.00776e-05	51	266	negative regulation of organelle organization
GO:0010389	9.12022e-05	5	6	regulation of G2/M transition of mitotic cell cycle
GO:0051303	9.49986e-05	19	67	establishment of chromosome localization
GO:0051225	9.67917e-05	25	101	spindle assembly
GO:0090329	0.000157289	14	43	regulation of DNA-templated DNA replication
GO:0007057	0.000157751	4	4	spindle assembly involved in female meiosis I
GO:0071840	0.000201053	550	4390	cellular component organization or biogenesis
GO:0071364	0.000205992	13	39	cellular response to epidermal growth factor stimulus
GO:0044772	0.000273858	40	208	mitotic cell cycle phase transition
GO:0006544	0.000277335	6	10	glycine metabolic process
GO:1902652	0.000304076	23	96	secondary alcohol metabolic process
GO:0051231	0.000304842	5	7	spindle elongation
GO:0085020	0.000304842	5	7	protein K6-linked ubiquitination
GO:0000226	0.000339732	74	447	microtubule cytoskeleton organization
GO:1901989	0.000357106	23	97	positive regulation of cell cycle phase transition
GO:1903046	0.00035792	15	52	meiotic cell cycle process
GO:0000076	0.000369707	7	14	DNA replication checkpoint signaling
GO:0007052	0.000404466	25	110	mitotic spindle organization
GO:0007080	0.000446034	14	47	mitotic metaphase plate congression
GO:0000727	0.000552236	6	11	double-strand break repair via break-induced replication
GO:0002227	0.000552236	6	11	innate immune response in mucosa
GO:0022607	0.000559007	272	2041	cellular component assembly
GO:0070371	0.000580709	36	184	ERK1 and ERK2 cascade
GO:0034501	0.000594327	8	19	protein localization to kinetochore
GO:0002251	0.000626324	7	15	organ or tissue specific immune response
GO:0010948	0.000628567	36	187	negative regulation of cell cycle process
GO:0000079	0.000670686	19	77	regulation of cyclin-dependent protein serine/threonine kinase activity
GO:0016321	0.000718169	4	5	female meiosis chromosome segregation
GO:0034080	0.000718169	4	5	CENP-A containing chromatin assembly
GO:1901993	0.000718169	4	5	regulation of meiotic cell cycle phase transition
GO:1903801	0.000718169	4	5	L-leucine import across plasma membrane
GO:0035066	0.000744367	9	24	positive regulation of histone acetylation
GO:0007276	0.000786013	65	393	gamete generation
GO:0045931	0.000879558	23	103	positive regulation of mitotic cell cycle
GO:0007098	0.000972774	24	110	centrosome cycle
GO:0009070	0.00100625	7	16	serine family amino acid biosynthetic process
GO:0050994	0.00110115	11	35	regulation of lipid catabolic process
GO:0070192	0.00110115	11	35	chromosome organization involved in meiotic cell cycle
GO:0033260	0.00110843	10	30	nuclear DNA replication
GO:0006302	0.0011206	42	232	double-strand break repair
GO:0006974	0.00117159	101	673	cellular response to DNA damage stimulus
GO:0051174	0.00118652	135	941	regulation of phosphorus metabolic process
GO:0044283	0.0011901	62	377	small molecule biosynthetic process
GO:0051347	0.0012064	64	392	positive regulation of transferase activity
GO:0016125	0.00120649	22	99	sterol metabolic process
GO:0055086	0.00128818	64	393	nucleobase-containing small molecule metabolic process
GO:0006268	0.00130328	8	21	DNA unwinding involved in DNA replication
GO:0045071	0.00133627	12	41	negative regulation of viral genome replication
GO:0045787	0.00138747	28	140	positive regulation of cell cycle
GO:0021678	0.00140917	3	3	third ventricle development
GO:0031536	0.00140917	3	3	positive regulation of exit from mitosis
GO:0061888	0.00140917	3	3	regulation of astrocyte activation
GO:0110032	0.00140917	3	3	positive regulation of G2/MI transition of meiotic cell cycle
GO:0009113	0.00150642	5	9	purine nucleobase biosynthetic process
GO:0039692	0.00154622	7	17	single stranded viral RNA replication via double stranded DNA intermediate
GO:0051382	0.00154622	7	17	kinetochore assembly
GO:0006796	0.00158599	250	1891	phosphate-containing compound metabolic process
GO:0006271	0.00168156	6	13	DNA strand elongation involved in DNA replication
GO:0007100	0.00168156	6	13	mitotic centrosome separation
GO:0051984	0.00168156	6	13	positive regulation of chromosome segregation
GO:0032504	0.00186391	72	459	multicellular organism reproduction
GO:0009972	0.00196248	4	6	cytidine deamination
GO:0015820	0.00196248	4	6	leucine transport
GO:0016554	0.00196248	4	6	cytidine to uridine editing
GO:0044557	0.00196248	4	6	relaxation of smooth muscle
GO:0046087	0.00196248	4	6	cytidine metabolic process
GO:0051593	0.00196248	4	6	response to folic acid
GO:0070383	0.00196248	4	6	DNA cytosine deamination
GO:0010972	0.00200315	14	54	negative regulation of G2/M transition of mitotic cell cycle
GO:0035556	0.00210253	88	601	intracellular signal transduction
GO:0007143	0.00224925	7	18	female meiotic nuclear division
GO:0007076	0.0022875	7	18	mitotic chromosome condensation
GO:1902531	0.00230264	157	1135	regulation of intracellular signal transduction
GO:0016572	0.00231692	11	38	histone phosphorylation
GO:0045132	0.00253586	12	44	meiotic chromosome segregation
GO:0000212	0.00266545	6	14	meiotic spindle organization
GO:0002237	0.00269035	33	179	response to molecule of bacterial origin
GO:0046034	0.0026962	37	207	ATP metabolic process
GO:0032392	0.00281088	18	80	DNA geometric change
GO:0060079	0.00290586	11	39	excitatory postsynaptic potential
GO:0070542	0.00290586	11	39	response to fatty acid
GO:0007049	0.0029446	43	271	cell cycle
GO:0006468	0.00342233	142	1030	protein phosphorylation
GO:0009968	0.0034371	120	847	negative regulation of signal transduction
GO:0045859	0.00357753	71	463	regulation of protein kinase activity
GO:0000003	0.00357896	58	371	reproduction
GO:0006259	0.0038582	79	537	DNA metabolic process
GO:0006213	0.00402487	6	15	pyrimidine nucleoside metabolic process
GO:0090231	0.00402487	6	15	regulation of spindle checkpoint
GO:0090266	0.00402487	6	15	regulation of mitotic cell cycle spindle assembly checkpoint
GO:0006694	0.004025	23	115	steroid biosynthetic process
GO:0046890	0.004025	23	115	regulation of lipid biosynthetic process
GO:0032308	0.00417265	4	7	positive regulation of prostaglandin secretion
GO:0046133	0.00417265	4	7	pyrimidine ribonucleoside catabolic process
GO:0150172	0.00417265	4	7	regulation of phosphatidylcholine metabolic process
GO:0051726	0.00429122	55	358	regulation of cell cycle
GO:0042325	0.00436294	119	845	regulation of phosphorylation
GO:0035825	0.00438181	9	30	homologous recombination
GO:0065004	0.00438266	15	66	protein-DNA complex assembly
GO:0071222	0.00450187	23	116	cellular response to lipopolysaccharide
GO:2000191	0.00455742	7	20	regulation of fatty acid transport
GO:0010971	0.00460531	8	25	positive regulation of G2/M transition of mitotic cell cycle
GO:0032467	0.00460531	8	25	positive regulation of cytokinesis
GO:1901264	0.00480853	13	53	carbohydrate derivative transport
GO:0008652	0.00481992	14	59	cellular amino acid biosynthetic process
GO:0031399	0.00499977	150	1100	regulation of protein modification process

## Sheet: RSK2-WT
Downregulated Biological Processes in contrast RSK2KO/WT (translatome)
GOBPID	Pvalue	Count	Size	Term
GO:0006334	3.86634e-09	4.36495	9.45902	30	89	nucleosome assembly
GO:0071824	9.40416e-08	2.76948	19.2369	44	181	protein-DNA complex subunit organization
GO:0061844	1.25455e-05	7.17532	2.55075	11	24	antimicrobial humoral immune response mediated by antimicrobial peptide
GO:0071398	5.51662e-05	6.51721	2.44447	10	23	cellular response to fatty acid
GO:0006338	8.02726e-05	2.07914	22.319	41	210	chromatin remodeling
GO:0045333	8.28103e-05	2.16927	19.4494	37	183	cellular respiration
GO:0065003	0.000142729	1.42464	116.272	153	1094	protein-containing complex assembly
GO:0045653	0.000144767	9.86533	1.38165	7	13	negative regulation of megakaryocyte differentiation
GO:0006335	0.000190061	5.29356	2.76331	10	26	DNA replication-dependent chromatin assembly
GO:0042759	0.000448066	7.39744	1.59422	7	15	long-chain fatty acid biosynthetic process
GO:0062012	0.00046279	1.90049	23.3818	40	220	regulation of small molecule metabolic process
GO:0090199	0.000499705	3.76667	4.14496	12	39	regulation of release of cytochrome c from mitochondria
GO:0008152	0.000695865	1.26154	811.244	857	7633	metabolic process
GO:0000028	0.00072386	6.57481	1.7005	7	16	ribosomal small subunit assembly
GO:0010829	0.000746321	8.44849	1.27537	6	12	negative regulation of glucose transmembrane transport
GO:0032543	0.000832679	2.72311	7.43968	17	70	mitochondrial translation
GO:0098869	0.000837412	2.82885	6.80199	16	64	cellular oxidant detoxification
GO:0006119	0.000853869	3.2687	4.95788	13	47	oxidative phosphorylation
GO:1903320	0.000921035	1.85465	22.6379	38	213	regulation of protein modification by small protein conjugation or removal
GO:1901564	0.00107746	1.21699	468.275	517	4406	organonitrogen compound metabolic process
GO:0097237	0.00112678	2.54731	8.28993	18	78	cellular response to toxic substance
GO:0008637	0.0012499	2.44503	9.03389	19	85	apoptotic mitochondrial changes
GO:0051457	0.00129666	4.83223	2.33818	8	22	maintenance of protein location in nucleus
GO:0042362	0.00159618	16.8741	0.637687	4	6	fat-soluble vitamin biosynthetic process
GO:0099171	0.00159618	16.8741	0.637687	4	6	presynaptic modulation of chemical synaptic transmission
GO:1902600	0.00167225	2.37262	9.24646	19	87	proton transmembrane transport
GO:0019646	0.00172104	2.70634	6.58943	15	62	aerobic electron transport chain
GO:2000756	0.00173573	2.82558	5.95174	14	56	regulation of peptidyl-lysine acetylation
GO:0016567	0.00194066	1.42877	68.7639	92	647	protein ubiquitination
GO:0071222	0.00226881	2.10204	12.3286	23	116	cellular response to lipopolysaccharide
GO:0000083	0.00239518	4.92956	2.01934	7	19	regulation of transcription involved in G1/S transition of mitotic cell cycle
GO:0007006	0.00242558	2.17533	10.947	21	103	mitochondrial membrane organization
GO:0035066	0.00245875	4.22731	2.55075	8	24	positive regulation of histone acetylation
GO:0006352	0.00249705	2.1241	11.6909	22	110	DNA-templated transcription, initiation
GO:0032981	0.0025053	2.82395	5.52662	13	52	mitochondrial respiratory chain complex I assembly
GO:0051205	0.0025053	2.82395	5.52662	13	52	protein insertion into membrane
GO:0006091	0.00294559	1.66777	27.3019	42	259	generation of precursor metabolites and energy
GO:0044260	0.00300173	1.21347	333.372	373	3214	cellular macromolecule metabolic process
GO:0051881	0.00300331	2.75306	5.6329	13	53	regulation of mitochondrial membrane potential
GO:0032270	0.00322339	1.32567	105.643	132	994	positive regulation of cellular protein metabolic process
GO:0002227	0.00358568	7.03416	1.16909	5	11	innate immune response in mucosa
GO:0010867	0.00358568	7.03416	1.16909	5	11	positive regulation of triglyceride biosynthetic process
GO:0031640	0.00358568	7.03416	1.16909	5	11	killing of cells of another organism
GO:0048585	0.00409646	1.30707	111.808	138	1052	negative regulation of response to stimulus
GO:0002237	0.00415953	1.78278	19.0243	31	179	response to molecule of bacterial origin
GO:0044265	0.00416368	1.32444	99.1603	124	933	cellular macromolecule catabolic process
GO:0098754	0.00421627	2.14958	9.99042	19	94	detoxification
GO:0051443	0.00430873	3.75682	2.76331	8	26	positive regulation of ubiquitin-protein transferase activity
GO:0090313	0.00430873	3.75682	2.76331	8	26	regulation of protein targeting to membrane
GO:1901078	0.00440973	25.2914	0.425124	3	4	negative regulation of relaxation of muscle
GO:0030163	0.00455803	1.34534	85.0249	108	800	protein catabolic process
GO:0002181	0.00479313	1.89682	14.5605	25	137	cytoplasmic translation
GO:0043467	0.004849	2.06988	10.8407	20	102	regulation of generation of precursor metabolites and energy

## Sheet: DKO-WT
Downregulated Biological Processes in contrast DKO/WT (translatome)
GOBPID	Pvalue	Count	Size	Term
GO:0009060	1.1254e-10	3.01843	31.9812	67	152	aerobic respiration
GO:0022900	8.63884e-08	2.84168	24.6171	50	117	electron transport chain
GO:0015980	9.50189e-07	1.99589	50.9175	83	242	energy derivation by oxidation of organic compounds
GO:0006334	3.07546e-06	2.82718	18.7258	38	89	nucleosome assembly
GO:0042773	3.14477e-06	3.19154	14.7282	32	70	ATP synthesis coupled electron transport
GO:0043436	3.45712e-06	1.54013	129.819	176	617	oxoacid metabolic process
GO:0006754	4.66846e-06	4.14245	9.25772	23	44	ATP biosynthetic process
GO:1901293	4.86434e-06	2.10497	37.2413	63	177	nucleoside phosphate biosynthetic process
GO:0009145	8.12086e-06	3.63788	10.7305	25	51	purine nucleoside triphosphate biosynthetic process
GO:0009117	1.46176e-05	1.6982	70.4849	103	335	nucleotide metabolic process
GO:0009260	1.65905e-05	2.20882	28.6148	50	136	ribonucleotide biosynthetic process
GO:0009201	1.85192e-05	3.27886	11.7826	26	56	ribonucleoside triphosphate biosynthetic process
GO:0044283	2.03086e-05	1.6385	79.3218	113	377	small molecule biosynthetic process
GO:0046034	2.03237e-05	2.06111	34.0845	57	163	ATP metabolic process
GO:0006164	4.21989e-05	2.14372	27.9836	48	133	purine nucleotide biosynthetic process
GO:0000280	5.45677e-05	1.82543	45.4124	70	217	nuclear division
GO:0055086	5.4676e-05	1.58229	82.6883	115	393	nucleobase-containing small molecule metabolic process
GO:0071824	9.0346e-05	1.88457	38.0829	60	181	protein-DNA complex subunit organization
GO:0032787	0.00010046	1.56511	80.3739	111	382	monocarboxylic acid metabolic process
GO:0006749	0.000106304	3.30529	9.46813	21	45	glutathione metabolic process
GO:0000070	0.00010791	2.20762	22.8479	40	109	mitotic sister chromatid segregation
GO:0044597	0.000118334	26.3487	1.68322	7	8	daunorubicin metabolic process
GO:1902850	0.000158085	2.02842	27.7732	46	132	microtubule cytoskeleton organization involved in mitosis
GO:0006120	0.000168124	3.41586	8.41611	19	40	mitochondrial electron transport, NADH to ubiquinone
GO:0051301	0.00017363	1.46735	104.781	138	498	cell division
GO:0002251	0.000175377	7.53474	3.15604	10	15	organ or tissue specific immune response
GO:0042776	0.000175377	7.53474	3.15604	10	15	proton motive force-driven mitochondrial ATP synthesis
GO:0009205	0.000211935	2.65631	13.2554	26	63	purine ribonucleoside triphosphate metabolic process
GO:0140053	0.00021724	2.18922	21.2507	37	101	mitochondrial gene expression
GO:0019693	0.000220316	1.63203	58.9128	84	280	ribose phosphate metabolic process
GO:0045653	0.000247886	8.47379	2.73524	9	13	negative regulation of megakaryocyte differentiation
GO:0098813	0.000304161	1.73146	43.6753	65	208	nuclear chromosome segregation
GO:0097237	0.000318032	2.36375	16.4114	30	78	cellular response to toxic substance
GO:0008315	0.00041089	Inf	1.05201	5	5	G2/MI transition of meiotic cell cycle
GO:0051256	0.00041089	Inf	1.05201	5	5	mitotic spindle midzone assembly
GO:0009150	0.000413105	1.6269	54.0735	77	257	purine ribonucleotide metabolic process
GO:0032981	0.000421202	2.76942	10.9409	22	52	mitochondrial respiratory chain complex I assembly
GO:0044598	0.000435052	13.1728	1.89363	7	9	doxorubicin metabolic process
GO:0033615	0.000495384	22.5745	1.47282	6	7	mitochondrial proton-transporting ATP synthase complex assembly
GO:0051231	0.000495384	22.5745	1.47282	6	7	spindle elongation
GO:0031468	0.000563119	4.52221	4.62886	12	22	nuclear membrane reassembly
GO:0070071	0.000564318	6.77823	2.94564	9	14	proton-transporting two-sector ATPase complex assembly
GO:0051881	0.000578715	2.67976	11.1513	22	53	regulation of mitochondrial membrane potential
GO:1901565	0.000728806	1.28646	211.665	252	1006	organonitrogen compound catabolic process
GO:0006091	0.000749968	2.13255	18.6156	32	90	generation of precursor metabolites and energy
GO:0072521	0.000759862	1.5591	59.3336	82	282	purine-containing compound metabolic process
GO:0033046	0.000873441	3.05355	7.99531	17	38	negative regulation of sister chromatid segregation
GO:2000816	0.000873441	3.05355	7.99531	17	38	negative regulation of mitotic sister chromatid separation
GO:0009083	0.000876564	4.60443	4.20806	11	20	branched-chain amino acid catabolic process
GO:0000278	0.000929053	1.32963	151.911	186	722	mitotic cell cycle
GO:0070129	0.000953245	4.11061	4.83926	12	23	regulation of mitochondrial translation
GO:0006335	0.00098697	3.76885	5.47047	13	26	DNA replication-dependent chromatin assembly
GO:0045839	0.00105379	2.75732	9.46813	19	45	negative regulation of mitotic nuclear division
GO:0009141	0.00106579	2.13947	17.4634	30	83	nucleoside triphosphate metabolic process
GO:0044282	0.00107081	1.60774	48.0814	68	229	small molecule catabolic process
GO:0006520	0.00109979	1.66126	41.4493	60	197	cellular amino acid metabolic process
GO:0006998	0.00117322	2.5568	10.9409	21	52	nuclear envelope organization
GO:0001676	0.00120102	2.92665	8.17884	17	39	long-chain fatty acid metabolic process
GO:0046395	0.00126269	1.75121	32.6124	49	155	carboxylic acid catabolic process
GO:0006338	0.00127902	1.62593	44.1846	63	210	chromatin remodeling
GO:0051291	0.00136687	4.70753	3.78725	10	18	protein heterooligomerization
GO:0006766	0.00142209	2.23185	14.7282	26	70	vitamin metabolic process
GO:1905818	0.00142802	2.32358	13.2554	24	63	regulation of chromosome separation
GO:0051726	0.00149837	1.2944	171.689	206	816	regulation of cell cycle
GO:0019369	0.00153994	3.49923	5.68088	13	27	arachidonic acid metabolic process
GO:0042537	0.0016138	11.3061	1.68085	6	8	benzene-containing compound metabolic process
GO:0051303	0.00161639	2.24772	14.097	25	67	establishment of chromosome localization
GO:0007144	0.00162653	11.2859	1.68322	6	8	female meiosis I
GO:0050651	0.00162653	11.2859	1.68322	6	8	dermatan sulfate proteoglycan biosynthetic process
GO:0044242	0.00165002	1.74485	31.35	47	149	cellular lipid catabolic process
GO:2000379	0.00175063	2.78736	8.41611	17	40	positive regulation of reactive oxygen species metabolic process
GO:0098869	0.00183625	2.26522	13.4658	24	64	cellular oxidant detoxification
GO:2000377	0.00186438	2.57242	9.85091	19	47	regulation of reactive oxygen species metabolic process
GO:0018916	0.00195563	Inf	0.841611	4	4	nitrobenzene metabolic process
GO:1905448	0.00195563	Inf	0.841611	4	4	positive regulation of mitochondrial ATP synthesis coupled electron transport
GO:2000121	0.00195563	Inf	0.841611	4	4	regulation of removal of superoxide radicals
GO:0042407	0.00213555	4.84044	3.36644	9	16	cristae formation
GO:0098754	0.0023017	1.9505	19.7779	32	94	detoxification
GO:0010458	0.00232654	3.26556	5.89128	13	28	exit from mitosis
GO:0006310	0.00234828	1.54461	49.4447	68	235	DNA recombination
GO:1901661	0.00235743	3.4875	5.24807	12	25	quinone metabolic process
GO:0033047	0.00241242	2.6709	8.62651	17	41	regulation of mitotic sister chromatid segregation
GO:0090307	0.00262073	2.33563	11.5518	21	55	mitotic spindle assembly
GO:1902100	0.00266129	2.74174	7.99531	16	38	negative regulation of metaphase/anaphase transition of cell cycle
GO:0002227	0.00266848	6.58483	2.31443	7	11	innate immune response in mucosa
GO:0042182	0.00266848	6.58483	2.31443	7	11	ketone catabolic process
GO:0042574	0.00266848	6.58483	2.31443	7	11	retinal metabolic process
GO:0071391	0.00266848	6.58483	2.31443	7	11	cellular response to estrogen stimulus
GO:2000341	0.00266848	6.58483	2.31443	7	11	regulation of chemokine (C-X-C motif) ligand 2 production
GO:0030071	0.00268061	2.33037	11.5722	21	55	regulation of mitotic metaphase/anaphase transition
GO:0010498	0.00279088	1.38191	90.0524	114	428	proteasomal protein catabolic process
GO:0007094	0.00291752	2.82682	7.3641	15	35	mitotic spindle assembly checkpoint signaling
GO:0007006	0.00304531	1.86228	21.6715	34	103	mitochondrial membrane organization
GO:0009056	0.00326692	1.19585	337.248	379	1621	catabolic process
GO:0006635	0.00337678	2.16986	13.2554	23	63	fatty acid beta-oxidation
GO:1901657	0.00337678	2.16986	13.2554	23	63	glycosyl compound metabolic process
GO:0031058	0.00347588	1.95578	17.8842	29	85	positive regulation of histone modification
GO:0034440	0.00347588	1.95578	17.8842	29	85	lipid oxidation
GO:0016226	0.00376951	3.45209	4.83926	11	23	iron-sulfur cluster assembly
GO:0071398	0.00376951	3.45209	4.83926	11	23	cellular response to fatty acid
GO:1903046	0.00396751	1.77035	24.4067	37	116	meiotic cell cycle process
GO:0042178	0.0040095	7.52304	1.89363	6	9	xenobiotic catabolic process
GO:0031577	0.00404275	2.69189	7.5745	15	36	spindle checkpoint signaling
GO:0051783	0.00430337	1.80939	22.0923	34	105	regulation of nuclear division
GO:0051276	0.00454386	1.25417	174.634	205	830	chromosome organization
GO:0010389	0.00483711	1.92203	17.4634	28	83	regulation of G2/M transition of mitotic cell cycle
GO:0055072	0.00485567	2.12803	12.8346	22	61	iron ion homeostasis
