# Supplementary material for: RSK1 and RSK2 modulate the translatome of glioblastoma cells in an isoform-specific and mTORC1 independent manner
Source: Neurooncol Adv. 2025 Jul 11;7(1):vdaf144. doi: 10.1093/noajnl/vdaf144 (PMC12536492; doi:10.1093/noajnl/vdaf144)
Supplement: vdaf144_suppl_Supplementary_Figures_S1-S18_Tables_S2_Files_S1-S8 [file vdaf144_suppl_supplementary_figures_s1-s18_tables_s2_files_s1-s8.zip › Supplementary File S3.xlsx]

## Sheet: RSK1 stringent
Downregulated in the translatome when RSK1 is absent (stringent)
Name	RSK1KO/WT	P	Padj	Regulatory Mode	RSK2KO/WT	DKO/WT	RSK2KO/RSK1KO	DKO/RSK1KO	RSK1KO/RSK2KO	DKO/RSK2KO	WT Torin1	RSK1KO Torin1	RSK2KO Torin1	DKO Torin1
L1CAM	-3.23586	6.78916e-10	2.91532e-07	translation	FALSE	TRUE	FALSE	FALSE	TRUE	TRUE	FALSE	FALSE	FALSE	FALSE
GRPR	-2.36641	2.52213e-09	9.138e-07	translation	FALSE	TRUE	FALSE	FALSE	TRUE	TRUE	FALSE	FALSE	FALSE	FALSE
CDC45	-2.04761	3.4605e-09	1.10252e-06	translation	FALSE	TRUE	FALSE	FALSE	TRUE	TRUE	FALSE	FALSE	FALSE	FALSE
PCOLCE	-2.43596	1.02876e-08	2.83987e-06	translation	FALSE	TRUE	FALSE	FALSE	TRUE	TRUE	FALSE	FALSE	FALSE	FALSE
AURKB	-1.64944	3.62332e-08	8.40175e-06	translation	FALSE	TRUE	FALSE	FALSE	TRUE	TRUE	FALSE	FALSE	FALSE	FALSE
CA9	-2.84758	1.41426e-07	2.44378e-05	abundance	FALSE	TRUE	FALSE	FALSE	TRUE	TRUE	TRUE	TRUE	TRUE	TRUE
CCNA2	-1.55404	1.50657e-07	2.53147e-05	translation	FALSE	TRUE	FALSE	FALSE	TRUE	TRUE	FALSE	FALSE	FALSE	FALSE
PLK1	-1.65807	4.61988e-07	6.37654e-05	translation	FALSE	TRUE	FALSE	FALSE	TRUE	TRUE	FALSE	FALSE	FALSE	FALSE
HJURP	-1.38795	5.03608e-07	6.78933e-05	abundance	FALSE	TRUE	FALSE	FALSE	TRUE	TRUE	FALSE	FALSE	FALSE	FALSE
PHGDH	-1.89698	7.08465e-07	8.83219e-05	abundance	FALSE	TRUE	FALSE	FALSE	TRUE	TRUE	FALSE	FALSE	FALSE	FALSE
MELK	-1.26857	9.7523e-07	0.000113068	abundance	FALSE	TRUE	FALSE	FALSE	TRUE	TRUE	FALSE	FALSE	FALSE	FALSE
KIFC1	-1.2879	1.01874e-06	0.000116943	abundance	FALSE	TRUE	FALSE	FALSE	TRUE	TRUE	FALSE	FALSE	FALSE	FALSE
CKAP2L	-1.24512	1.25992e-06	0.000137807	translation	FALSE	TRUE	FALSE	FALSE	TRUE	TRUE	FALSE	FALSE	FALSE	FALSE
CDC6	-1.39743	1.34481e-06	0.000144368	translation	FALSE	TRUE	FALSE	FALSE	TRUE	TRUE	TRUE	TRUE	TRUE	TRUE
CBR1	-1.39067	1.66216e-06	0.000161942	translation	FALSE	TRUE	FALSE	FALSE	TRUE	TRUE	TRUE	TRUE	TRUE	TRUE
DUSP10	-1.55311	2.81893e-06	0.000237322	abundance	FALSE	TRUE	FALSE	FALSE	TRUE	TRUE	FALSE	FALSE	FALSE	FALSE
TPX2	-1.17114	3.1117e-06	0.000248346	abundance	FALSE	TRUE	FALSE	FALSE	TRUE	TRUE	FALSE	FALSE	FALSE	FALSE
CENPF	-1.17269	3.59865e-06	0.000280018	abundance	FALSE	TRUE	FALSE	FALSE	TRUE	TRUE	FALSE	FALSE	FALSE	FALSE
ADCY1	-1.27669	4.53237e-06	0.000341223	translation	FALSE	TRUE	FALSE	FALSE	TRUE	TRUE	FALSE	FALSE	FALSE	FALSE
SHMT1	-1.19112	4.67456e-06	0.000348905	translation	FALSE	TRUE	FALSE	FALSE	TRUE	TRUE	TRUE	FALSE	TRUE	FALSE
IGSF8	-1.17186	4.6946e-06	0.000348905	translation	FALSE	TRUE	FALSE	FALSE	TRUE	TRUE	FALSE	FALSE	FALSE	FALSE
RRM2	-1.41394	6.31467e-06	0.000433209	translation	FALSE	TRUE	FALSE	FALSE	TRUE	TRUE	TRUE	FALSE	TRUE	FALSE
DMKN	-1.3265	7.07306e-06	0.000468601	abundance	FALSE	TRUE	FALSE	FALSE	TRUE	TRUE	FALSE	FALSE	FALSE	FALSE
INCENP	-1.29822	1.30943e-05	0.000726392	abundance	FALSE	TRUE	FALSE	FALSE	TRUE	TRUE	FALSE	FALSE	FALSE	FALSE
S100A2	-1.66399	1.44695e-05	0.000787602	abundance	FALSE	TRUE	FALSE	FALSE	TRUE	TRUE	TRUE	TRUE	TRUE	TRUE
FANCA	-1.20152	1.50981e-05	0.000811271	abundance	FALSE	TRUE	FALSE	FALSE	TRUE	TRUE	FALSE	FALSE	FALSE	FALSE
ALDOC	-1.13553	1.51142e-05	0.000811271	translation	FALSE	TRUE	FALSE	FALSE	TRUE	TRUE	FALSE	FALSE	FALSE	FALSE
PRC1	-1.21163	1.60567e-05	0.000843757	abundance	FALSE	TRUE	FALSE	FALSE	TRUE	TRUE	TRUE	FALSE	TRUE	FALSE
TTK	-1.42929	1.69247e-05	0.000870435	abundance	FALSE	TRUE	FALSE	FALSE	TRUE	TRUE	FALSE	FALSE	FALSE	FALSE
EPB41	-1.21268	1.69673e-05	0.000870435	translation	FALSE	TRUE	FALSE	FALSE	TRUE	TRUE	FALSE	FALSE	FALSE	FALSE
MYBL1	-0.959655	1.92072e-05	0.000972438	translation	FALSE	TRUE	FALSE	FALSE	TRUE	TRUE	FALSE	FALSE	FALSE	FALSE
UBE2T	-1.26118	2.02079e-05	0.00100554	abundance	FALSE	TRUE	FALSE	FALSE	TRUE	TRUE	FALSE	FALSE	FALSE	FALSE
GALK1	-1.00425	2.44257e-05	0.0011654	translation	FALSE	TRUE	FALSE	FALSE	TRUE	TRUE	TRUE	FALSE	FALSE	FALSE
GLRB	-1.11526	2.50319e-05	0.00118457	abundance	FALSE	TRUE	FALSE	FALSE	TRUE	TRUE	FALSE	FALSE	FALSE	FALSE
KIF20A	-1.10934	2.58985e-05	0.00120589	abundance	FALSE	TRUE	FALSE	FALSE	TRUE	TRUE	FALSE	FALSE	FALSE	FALSE
KIF4A	-1.26471	2.63123e-05	0.00122026	abundance	FALSE	TRUE	FALSE	FALSE	TRUE	TRUE	FALSE	FALSE	FALSE	FALSE
MCM5	-1.29337	3.27993e-05	0.00144044	translation	FALSE	TRUE	FALSE	FALSE	TRUE	TRUE	FALSE	FALSE	FALSE	FALSE
KIF22	-1.24392	3.35019e-05	0.00144659	translation	FALSE	TRUE	FALSE	FALSE	TRUE	TRUE	FALSE	FALSE	FALSE	FALSE
KIF2C	-1.04447	3.35634e-05	0.00144659	abundance	FALSE	TRUE	FALSE	FALSE	TRUE	TRUE	FALSE	FALSE	FALSE	FALSE
FAM72C	-1.15076	3.42838e-05	0.00146135	translation	FALSE	TRUE	FALSE	FALSE	TRUE	TRUE	FALSE	FALSE	FALSE	FALSE
KRT80	-1.18579	3.50786e-05	0.00147969	translation	FALSE	TRUE	FALSE	FALSE	TRUE	TRUE	FALSE	TRUE	FALSE	TRUE
CDC25C	-1.15867	3.68254e-05	0.0015358	translation	FALSE	TRUE	FALSE	FALSE	TRUE	TRUE	FALSE	FALSE	FALSE	FALSE
CCNB2	-1.33373	3.79454e-05	0.00157684	abundance	FALSE	TRUE	FALSE	FALSE	TRUE	TRUE	FALSE	FALSE	FALSE	FALSE
SRPX2	-1.18317	3.84158e-05	0.00158685	translation	FALSE	TRUE	FALSE	FALSE	TRUE	TRUE	FALSE	FALSE	FALSE	FALSE
RACGAP1	-1.1735	3.846e-05	0.00158685	abundance	FALSE	TRUE	FALSE	FALSE	TRUE	TRUE	FALSE	FALSE	FALSE	FALSE
C2CD2	-0.99315	3.86693e-05	0.00158798	abundance	FALSE	TRUE	FALSE	FALSE	TRUE	TRUE	TRUE	TRUE	TRUE	TRUE
XRCC2	-1.31071	3.96346e-05	0.00160113	abundance	FALSE	TRUE	FALSE	FALSE	TRUE	TRUE	FALSE	FALSE	FALSE	FALSE
HSPA13	-0.865778	4.11564e-05	0.00165683	abundance	FALSE	TRUE	FALSE	FALSE	TRUE	TRUE	FALSE	FALSE	FALSE	FALSE
SEMA3B	-1.09877	4.48818e-05	0.00176393	translation	FALSE	TRUE	FALSE	FALSE	TRUE	TRUE	FALSE	FALSE	FALSE	FALSE
NUSAP1	-0.957982	4.55171e-05	0.00177963	abundance	FALSE	TRUE	FALSE	FALSE	TRUE	TRUE	FALSE	FALSE	FALSE	FALSE
SPAG4	-1.01105	4.60143e-05	0.00179023	abundance	FALSE	TRUE	FALSE	FALSE	TRUE	TRUE	TRUE	TRUE	TRUE	TRUE
RNH1	-1.0897	4.65686e-05	0.00180447	translation	FALSE	TRUE	FALSE	FALSE	TRUE	TRUE	TRUE	FALSE	FALSE	FALSE
KIF18A	-1.16404	5.11401e-05	0.00192506	translation	FALSE	TRUE	FALSE	FALSE	TRUE	TRUE	FALSE	FALSE	FALSE	FALSE
BRCA1	-0.953774	5.21302e-05	0.00195232	abundance	FALSE	TRUE	FALSE	FALSE	TRUE	TRUE	FALSE	FALSE	FALSE	FALSE
AP4M1	-1.07469	5.2201e-05	0.00195232	translation	FALSE	TRUE	FALSE	FALSE	TRUE	TRUE	FALSE	FALSE	FALSE	FALSE
AURKA	-1.17503	6.98334e-05	0.00237434	abundance	FALSE	TRUE	FALSE	FALSE	TRUE	TRUE	FALSE	FALSE	FALSE	FALSE
RFC2	-1.08886	7.79483e-05	0.002538	translation	FALSE	TRUE	FALSE	FALSE	TRUE	TRUE	FALSE	FALSE	FALSE	FALSE
FGF13	-0.923879	7.81496e-05	0.002538	abundance	FALSE	TRUE	FALSE	FALSE	TRUE	TRUE	FALSE	FALSE	FALSE	FALSE
MND1	-1.26777	7.85426e-05	0.00254314	abundance	FALSE	TRUE	FALSE	FALSE	TRUE	TRUE	FALSE	FALSE	FALSE	FALSE
FANCD2	-1.20904	9.12948e-05	0.00283524	translation	FALSE	TRUE	FALSE	FALSE	TRUE	TRUE	FALSE	FALSE	FALSE	FALSE
CDCA8	-1.2442	0.000101024	0.00302747	abundance	FALSE	TRUE	FALSE	FALSE	TRUE	TRUE	FALSE	FALSE	FALSE	FALSE
KIF23	-0.95536	0.000105038	0.00311877	abundance	FALSE	TRUE	FALSE	FALSE	TRUE	TRUE	FALSE	FALSE	FALSE	FALSE
NDC80	-1.07756	0.000115655	0.00338612	abundance	FALSE	TRUE	FALSE	FALSE	TRUE	TRUE	FALSE	FALSE	FALSE	FALSE
TIMELESS	-1.11359	0.000124105	0.00355277	translation	FALSE	TRUE	FALSE	FALSE	TRUE	TRUE	TRUE	FALSE	TRUE	FALSE
SLC37A4	-1.15333	0.000150882	0.00409935	translation	FALSE	TRUE	FALSE	FALSE	TRUE	TRUE	TRUE	TRUE	FALSE	TRUE
CEP128	-1.26652	0.000222639	0.00548042	translation	FALSE	TRUE	FALSE	FALSE	TRUE	TRUE	FALSE	FALSE	FALSE	FALSE
AGA	-0.9577	0.000225386	0.00552381	abundance	FALSE	TRUE	FALSE	FALSE	TRUE	TRUE	FALSE	FALSE	FALSE	FALSE
SLC16A13	-1.41976	0.000231867	0.00561226	translation	FALSE	TRUE	FALSE	FALSE	TRUE	TRUE	FALSE	FALSE	FALSE	FALSE
ROR1	-1.02298	0.000249143	0.00583548	translation	FALSE	TRUE	FALSE	FALSE	TRUE	TRUE	TRUE	TRUE	FALSE	FALSE
NCAPH	-1.12073	0.000280748	0.00644552	abundance	FALSE	TRUE	FALSE	FALSE	TRUE	TRUE	FALSE	FALSE	FALSE	FALSE
OLFML3	-1.10092	0.000424605	0.00872385	abundance	FALSE	TRUE	FALSE	FALSE	TRUE	TRUE	FALSE	FALSE	FALSE	FALSE
TMEM47	-0.941713	0.000529821	0.0103066	translation	FALSE	TRUE	FALSE	FALSE	TRUE	TRUE	TRUE	TRUE	FALSE	FALSE
GAS2L3	-1.03383	0.000566671	0.0107528	abundance	FALSE	TRUE	FALSE	FALSE	TRUE	TRUE	FALSE	FALSE	FALSE	FALSE
NSUN5	-0.943986	0.000584561	0.0109313	translation	FALSE	TRUE	FALSE	FALSE	TRUE	TRUE	FALSE	FALSE	FALSE	FALSE
VARS1	-1.1192	0.000601084	0.0110971	translation	FALSE	TRUE	FALSE	FALSE	TRUE	TRUE	FALSE	FALSE	FALSE	FALSE
RBL1	-0.787591	0.000634761	0.0115351	translation	FALSE	TRUE	FALSE	FALSE	TRUE	TRUE	FALSE	FALSE	FALSE	FALSE
FAM111A	-0.750079	0.000641709	0.0116254	abundance	FALSE	TRUE	FALSE	FALSE	TRUE	TRUE	FALSE	FALSE	FALSE	FALSE
SPC25	-0.9798	0.000647756	0.0116959	abundance	FALSE	TRUE	FALSE	FALSE	TRUE	TRUE	FALSE	FALSE	FALSE	FALSE
MMS22L	-0.884606	0.000722908	0.012593	abundance	FALSE	TRUE	FALSE	FALSE	TRUE	TRUE	FALSE	FALSE	FALSE	FALSE
FEN1	-0.807162	0.000730454	0.012659	translation	FALSE	TRUE	FALSE	FALSE	TRUE	TRUE	TRUE	TRUE	TRUE	FALSE
FDFT1	-0.86559	0.000818438	0.0138828	abundance	FALSE	TRUE	FALSE	FALSE	TRUE	TRUE	FALSE	FALSE	FALSE	FALSE
NUF2	-1.10485	0.000894294	0.0146383	abundance	FALSE	TRUE	FALSE	FALSE	TRUE	TRUE	FALSE	FALSE	FALSE	FALSE
GOT1	-0.68497	0.00098352	0.0156205	none	FALSE	TRUE	FALSE	FALSE	TRUE	TRUE	TRUE	TRUE	TRUE	FALSE
PBK	-0.88187	0.00103047	0.0159509	abundance	FALSE	TRUE	FALSE	FALSE	TRUE	TRUE	FALSE	FALSE	FALSE	FALSE
KIF15	-0.790798	0.00103733	0.0160143	none	FALSE	TRUE	FALSE	FALSE	TRUE	TRUE	FALSE	FALSE	FALSE	FALSE
ASNS	-1.19	0.00122147	0.017881	abundance	FALSE	TRUE	FALSE	FALSE	TRUE	TRUE	TRUE	TRUE	TRUE	TRUE
MBOAT7	-1.03644	0.00124029	0.0180425	translation	FALSE	TRUE	FALSE	FALSE	TRUE	TRUE	TRUE	TRUE	TRUE	TRUE
CEP55	-0.974366	0.00125029	0.0180972	abundance	FALSE	TRUE	FALSE	FALSE	TRUE	TRUE	FALSE	FALSE	FALSE	FALSE
BUB1B	-0.839966	0.00148534	0.0204282	abundance	FALSE	TRUE	FALSE	FALSE	TRUE	TRUE	FALSE	FALSE	FALSE	FALSE
BUB1	-0.760899	0.00171373	0.0222085	abundance	FALSE	TRUE	FALSE	FALSE	TRUE	TRUE	FALSE	FALSE	FALSE	FALSE
NUP37	-0.82889	0.00188969	0.0236089	translation	FALSE	TRUE	FALSE	FALSE	TRUE	TRUE	FALSE	FALSE	FALSE	FALSE
TMPO	-0.724771	0.00203431	0.0249321	abundance	FALSE	TRUE	FALSE	FALSE	TRUE	TRUE	TRUE	FALSE	TRUE	FALSE
IDH1	-0.765227	0.00216126	0.0259396	abundance	FALSE	TRUE	FALSE	FALSE	TRUE	TRUE	TRUE	TRUE	TRUE	TRUE
KNTC1	-0.668579	0.00220798	0.0262827	none	FALSE	TRUE	FALSE	FALSE	TRUE	TRUE	FALSE	FALSE	FALSE	FALSE
MCM8	-1.16708	0.00228684	0.0268356	abundance	FALSE	TRUE	FALSE	FALSE	TRUE	TRUE	FALSE	FALSE	FALSE	FALSE
GORASP1	-0.739128	0.00239357	0.0275582	translation	FALSE	TRUE	FALSE	FALSE	TRUE	TRUE	FALSE	FALSE	FALSE	FALSE
SLC43A2	-0.922551	0.00287172	0.0311456	none	FALSE	TRUE	FALSE	FALSE	TRUE	TRUE	FALSE	TRUE	FALSE	TRUE
UBE2C	-0.845913	0.00298186	0.0318466	abundance	FALSE	TRUE	FALSE	FALSE	TRUE	TRUE	FALSE	FALSE	FALSE	FALSE
SLC8A1	-0.872356	0.00308018	0.03257	abundance	FALSE	TRUE	FALSE	FALSE	TRUE	TRUE	FALSE	FALSE	FALSE	FALSE
APEH	-0.824889	0.00309628	0.0326942	translation	FALSE	TRUE	FALSE	FALSE	TRUE	TRUE	FALSE	FALSE	FALSE	FALSE
CCNB1	-0.824237	0.00364894	0.0371429	abundance	FALSE	TRUE	FALSE	FALSE	TRUE	TRUE	FALSE	FALSE	FALSE	FALSE
LCP2	-0.949206	0.0037155	0.0375566	translation	FALSE	TRUE	FALSE	FALSE	TRUE	TRUE	FALSE	FALSE	FALSE	FALSE
H4C13	-1.0499	0.00372621	0.0376057	abundance	FALSE	TRUE	FALSE	FALSE	TRUE	TRUE	FALSE	FALSE	FALSE	FALSE
IL10RB	-0.722355	0.00402254	0.0393707	none	FALSE	TRUE	FALSE	FALSE	TRUE	TRUE	FALSE	FALSE	FALSE	FALSE
HAUS4	-0.646345	0.00456863	0.0424428	abundance	FALSE	TRUE	FALSE	FALSE	TRUE	TRUE	FALSE	FALSE	FALSE	FALSE
HMGB2	-0.893249	0.00516414	0.045938	abundance	FALSE	TRUE	FALSE	FALSE	TRUE	TRUE	FALSE	FALSE	FALSE	FALSE
GINS1	-0.722262	0.00543056	0.0474111	abundance	FALSE	TRUE	FALSE	FALSE	TRUE	TRUE	FALSE	TRUE	FALSE	FALSE
FOLR1	-0.630651	0.0063879	0.0533583	abundance	FALSE	TRUE	FALSE	FALSE	TRUE	TRUE	FALSE	FALSE	TRUE	FALSE
ZYX	-0.82404	0.00646171	0.0537811	translation	FALSE	TRUE	FALSE	FALSE	TRUE	TRUE	FALSE	FALSE	FALSE	FALSE
WDR62	-0.829279	0.00658607	0.0544643	translation	FALSE	TRUE	FALSE	FALSE	TRUE	TRUE	FALSE	FALSE	FALSE	FALSE
NUAK2	-0.654254	0.00664444	0.0548296	none	FALSE	TRUE	FALSE	FALSE	TRUE	TRUE	FALSE	FALSE	FALSE	FALSE
NEK2	-0.683571	0.00666395	0.0548734	none	FALSE	TRUE	FALSE	FALSE	TRUE	TRUE	FALSE	FALSE	FALSE	FALSE
USP54	-0.784949	0.0082701	0.0637177	translation	FALSE	TRUE	FALSE	FALSE	TRUE	TRUE	TRUE	FALSE	TRUE	FALSE
TMEM50B	-0.685353	0.00898431	0.0670297	none	FALSE	TRUE	FALSE	FALSE	TRUE	TRUE	FALSE	TRUE	TRUE	TRUE
DEPDC1	-0.746168	0.00905666	0.0671804	abundance	FALSE	TRUE	FALSE	FALSE	TRUE	TRUE	FALSE	FALSE	FALSE	FALSE
ELFN2	-0.750106	0.00977242	0.0702426	none	FALSE	TRUE	FALSE	FALSE	TRUE	TRUE	FALSE	TRUE	FALSE	FALSE

## Sheet: CCLE_RSK1 stringent
Correlation of protein levels of RSK1-dependent genes (stringent) with RSK1 protein in 12 GBM cell lines (CCLE)
Uniprot	Name	Pearson's correlation	Pval	Cells with detected expression
P39748	FEN1	0.86882	0.000244453	12
Q9UJA3-4	MCM8	0.832547	0.00147034	11
Q14807	KIF22	0.795009	0.0019975	12
Q9NS87	KIF15	0.793536	0.00206478	12
Q9H6D7	HAUS4	0.756765	0.0112812	10
Q9ULW0	TPX2	0.752439	0.00474833	12
P17174	GOT1	0.739253	0.00600724	12
Q9NQS7	INCENP	0.722373	0.00796705	12
Q8NFH4	NUP37	0.712828	0.00926767	12
Q99661	KIF2C	0.708036	0.0099774	12
O95239	KIF4A	0.705045	0.0104403	12
Q9BXS6	NUSAP1	0.651614	0.0216912	12
O60566-3	BUB1B	0.645653	0.0233431	12
P20248	CCNA2	0.64048	0.024849	12
P35250	RFC2	0.639934	0.0250122	12
O95067	CCNB2	0.639682	0.0463988	10
Q53HL2	CDCA8	0.626303	0.0293367	12
Q9UNS1	TIMELESS	0.619916	0.0315378	12
P33992	MCM5	0.609403	0.0354156	12
P42166	TMPO	0.608877	0.0356185	12
P29034	S100A2	0.606923	0.0627952	10
P08243	ASNS	0.598532	0.0397725	12
P34896	SHMT1	0.587874	0.0444007	12
P38398	BRCA1	0.578455	0.0487971	12
O43379-4	WDR62	0.571253	0.0664006	11
P14635	CCNB1	0.566575	0.0547682	12
P13798	APEH	0.558853	0.058912	12
O43683	BUB1	0.554545	0.0613167	12
Q9BWT6	MND1	0.536819	0.0886301	11
P31350-2	RRM2	0.535731	0.0726165	12
Q14691	GINS1	0.533993	0.0737278	12
O00762	UBE2C	0.531895	0.0921647	11
Q9BW19	KIFC1	0.530042	0.0762971	12
O75419-3	CDC45	0.508087	0.198594	8
P09972	ALDOC	0.50418	0.0946359	12
Q13094	LCP2	0.490463	0.105471	12
Q9NPD8	UBE2T	0.490333	0.105577	12
Q9BXW9	FANCD2	0.48233	0.112269	12
P53350	PLK1	0.482063	0.112497	12
Q96GD4	AURKB	0.476828	0.117029	12
Q15003	NCAPH	0.46007	0.132339	12
Q9BZD4	NUF2	0.459185	0.133182	12
Q16790	CA9	0.44969	0.263607	8
Q9HBM1	SPC25	0.441419	0.150845	12
Q8NCD3	HJURP	0.423231	0.170409	12
O14777	NDC80	0.407833	0.188163	12
Q9H0H5	RACGAP1	0.402768	0.194244	12
Q96P11-2	NSUN5	0.396297	0.202186	12
O14965	AURKA	0.394949	0.203865	12
O75874	IDH1	0.361787	0.247854	12
Q02241	KIF23	0.360447	0.249739	12
P26583	HMGB2	0.342548	0.27573	12
Q8IYA6	CKAP2L	0.320866	0.309203	12
P48723	HSPA13	0.31953	0.311337	12
Q96KB5	PBK	0.308729	0.328877	12
P49454	CENPF	0.294903	0.352097	12
P33981	TTK	0.290044	0.360461	12
Q6ZU80	CEP128	0.266452	0.402516	12
P32004	L1CAM	0.252841	0.427851	12
P51570	GALK1	0.240005	0.452438	12
P51955	NEK2	0.206431	0.694752	6
Q53EZ4	CEP55	0.200764	0.53154	12
P50748	KNTC1	0.18216	0.570966	12
P11171	EPB41	0.159092	0.621401	12
Q5R3F8	ELFN2	0.157265	0.766047	6
P30307	CDC25C	0.157264	0.625466	12
O43175	PHGDH	0.141223	0.661536	12
O43663	PRC1	0.136824	0.671548	12
P16152	CBR1	0.133321	0.679557	12
O95235	KIF20A	0.121214	0.707467	12
P13489	RNH1	0.0956583	0.76744	12
Q15942	ZYX	0.0792405	0.806617	12
Q969P0	IGSF8	0.0569878	0.860362	12
Q6ZRQ5	MMS22L	0.0143898	0.968529	10
P20933	AGA	0.00169397	0.995831	12
P37268	FDFT1	-0.076696	0.812728	12
Q9Y426	C2CD2	-0.090739	0.790757	11
Q70EL1	USP54	-0.191158	0.551752	12
O43826-2	SLC37A4	-0.211806	0.508705	12
Q01973	ROR1	-0.281966	0.400888	11
Q9BQQ3	GORASP1	-0.311848	0.323758	12
Q96PZ2	FAM111A	-0.340109	0.306125	11
Q96N66	MBOAT7	-0.459795	0.132601	12

## Sheet: RSK2 stringent
Downregulated in the translatome when RSK2 is absent (stringent)
Name	RSK2KO/WT	P	Padj	Regulatory Mode	RSK1KO/WT	DKO/WT	RSK2KO/RSK1KO	DKO/RSK1KO	RSK1KO/RSK2KO	DKO/RSK2KO	WT Torin1	RSK1KO Torin1	RSK2KO Torin1	DKO Torin1
OTUB1	-1.38198	1.38956e-07	7.32298e-05	translation	FALSE	TRUE	TRUE	TRUE	FALSE	FALSE	TRUE	TRUE	FALSE	FALSE
ELOF1	-1.41572	1.29607e-06	0.000368946	translation	FALSE	TRUE	TRUE	TRUE	FALSE	FALSE	TRUE	TRUE	FALSE	TRUE
DNAJC4	-1.21632	2.8819e-06	0.000596657	translation	FALSE	TRUE	TRUE	TRUE	FALSE	FALSE	FALSE	TRUE	FALSE	FALSE
THTPA	-1.16416	7.7281e-06	0.00113934	translation	FALSE	TRUE	TRUE	TRUE	FALSE	FALSE	FALSE	FALSE	FALSE	FALSE
TRAPPC1	-1.21864	2.29921e-05	0.00207085	translation	FALSE	TRUE	TRUE	TRUE	FALSE	FALSE	TRUE	TRUE	FALSE	TRUE
ARFIP2	-1.06432	2.62804e-05	0.00216081	translation	FALSE	TRUE	TRUE	TRUE	FALSE	FALSE	TRUE	TRUE	FALSE	TRUE
USE1	-1.11509	4.44468e-05	0.00284705	translation	FALSE	TRUE	TRUE	TRUE	FALSE	FALSE	TRUE	TRUE	FALSE	FALSE
CXCL3	-0.980937	0.000104409	0.00458531	translation	FALSE	TRUE	TRUE	TRUE	FALSE	FALSE	TRUE	FALSE	FALSE	FALSE
ADGRA3	-1.11044	0.000116172	0.00495502	none	FALSE	TRUE	TRUE	TRUE	FALSE	FALSE	TRUE	TRUE	FALSE	TRUE
POLR2J3	-1.11468	0.000123176	0.00495867	translation	FALSE	TRUE	TRUE	TRUE	FALSE	FALSE	FALSE	TRUE	FALSE	FALSE
NDUFAF4	-1.0637	0.000165029	0.00576445	translation	FALSE	TRUE	TRUE	TRUE	FALSE	FALSE	FALSE	FALSE	FALSE	FALSE
ATP6V1F	-1.01859	0.000191261	0.006304	translation	FALSE	TRUE	TRUE	TRUE	FALSE	FALSE	FALSE	TRUE	FALSE	FALSE
BDKRB1	-1.07408	0.000225873	0.00674941	translation	FALSE	TRUE	TRUE	TRUE	FALSE	FALSE	TRUE	TRUE	TRUE	TRUE
STX8	-0.970762	0.000383568	0.00889417	translation	FALSE	TRUE	TRUE	TRUE	FALSE	FALSE	TRUE	TRUE	FALSE	FALSE
MAPRE3	-0.844139	0.000755625	0.0132337	translation	FALSE	TRUE	TRUE	TRUE	FALSE	FALSE	TRUE	TRUE	FALSE	TRUE
ZNF385D	-1.03341	0.000829316	0.0140162	abundance	FALSE	TRUE	TRUE	TRUE	FALSE	FALSE	FALSE	FALSE	FALSE	FALSE
MAP2	-0.813306	0.000856654	0.0142089	abundance	FALSE	TRUE	TRUE	TRUE	FALSE	FALSE	FALSE	FALSE	FALSE	FALSE
RTL8B	-1.08484	0.000933677	0.0149724	translation	FALSE	TRUE	TRUE	TRUE	FALSE	FALSE	TRUE	TRUE	FALSE	TRUE
SDR39U1	-0.863598	0.000945667	0.0150399	translation	FALSE	TRUE	TRUE	TRUE	FALSE	FALSE	FALSE	FALSE	FALSE	FALSE
PYGO2	-0.820557	0.00154524	0.0197308	translation	FALSE	TRUE	TRUE	TRUE	FALSE	FALSE	FALSE	FALSE	FALSE	FALSE
SPRY1	-1.00725	0.00178549	0.0212972	translation	FALSE	TRUE	TRUE	TRUE	FALSE	FALSE	FALSE	FALSE	FALSE	FALSE
CXCL8	-0.955067	0.0018084	0.0214822	translation	FALSE	TRUE	TRUE	TRUE	FALSE	FALSE	TRUE	TRUE	TRUE	TRUE
NOP16	-0.793828	0.00211479	0.0235985	translation	FALSE	TRUE	TRUE	TRUE	FALSE	FALSE	TRUE	TRUE	TRUE	FALSE
PFDN5	-0.835979	0.00330178	0.0310973	translation	FALSE	TRUE	TRUE	TRUE	FALSE	FALSE	TRUE	TRUE	FALSE	FALSE
TMEM199	-0.657823	0.00614263	0.0460348	translation	FALSE	TRUE	TRUE	TRUE	FALSE	FALSE	FALSE	FALSE	FALSE	FALSE
EID1	-0.744008	0.00815812	0.0549707	none	FALSE	TRUE	TRUE	TRUE	FALSE	FALSE	FALSE	FALSE	FALSE	FALSE
TMEM175	-0.792688	0.00861	0.0570438	abundance	FALSE	TRUE	TRUE	TRUE	FALSE	FALSE	FALSE	TRUE	FALSE	TRUE
MGRN1	-0.640222	0.00869031	0.0574317	translation	FALSE	TRUE	TRUE	TRUE	FALSE	FALSE	FALSE	FALSE	FALSE	FALSE

## Sheet: CCLE_RSK2 stringent
Correlation of protein levels of RSK2-dependent genes (stringent) with RSK2 protein in 12 GBM cell lines (CCLE)
Uniprot	Name	Pearson's correlation	Pval	Cells with detected expression
Q96FW1	OTUB1	0.410113	0.185465	12
P53365	ARFIP2	0.389184	0.211142	12
Q99471	PFDN5	0.304189	0.336408	12
Q9UNK0	STX8	0.225138	0.481726	12
Q8N511	TMEM199	0.221059	0.513614	11
Q9BU02	THTPA	0.21907	0.493925	12
Q9UPY8	MAPRE3	0.0834087	0.796629	12
P11137	MAP2	-0.00608832	0.985018	12
Q9Y3C1	NOP16	-0.0506641	0.875745	12
Q16864-2	ATP6V1F	-0.105516	0.744148	12
Q9NZ43	USE1	-0.174635	0.587237	12
Q9BRQ0	PYGO2	-0.201736	0.529511	12
Q9Y5R8	TRAPPC1	-0.390035	0.265176	10
Q9NRG7-2	SDR39U1	-0.534157	0.0736223	12
Q9P032	NDUFAF4	-0.553219	0.0620703	12
O60291-2	MGRN1	-0.670254	0.0170735	12
K7EPC8	ELOF1	-0.899729	0.0145773	6
