# Supplementary material for: RSK1 and RSK2 modulate the translatome of glioblastoma cells in an isoform-specific and mTORC1 independent manner
Source: Neurooncol Adv. 2025 Jul 11;7(1):vdaf144. doi: 10.1093/noajnl/vdaf144 (PMC12536492; doi:10.1093/noajnl/vdaf144)
Supplement: vdaf144_suppl_Supplementary_Figures_S1-S18_Tables_S2_Files_S1-S8 [file vdaf144_suppl_supplementary_figures_s1-s18_tables_s2_files_s1-s8.zip › Supplementary File S4.xlsx]

## Sheet: RSK1-WT
Downregulated in translation efficiency (TE) for the contrast RSK1KO/WT
Name	TE	P	Padj
CIART	-2.19787	2.3246e-08	3.0089e-05
NCAM1	-4.56708	2.43557e-08	3.0089e-05
MAP3K14	-1.3279	4.18798e-07	0.000369088
CDC45	-1.56451	8.82239e-07	0.000538351
MAP4K2	-1.30817	1.30938e-06	0.000740898
TP53	-1.3632	1.70102e-06	0.000826331
SOX9	-1.84907	1.80769e-06	0.000838335
H2BC7	-1.56316	2.13686e-06	0.000921456
CDC6	-1.53716	2.84886e-06	0.00106548
KIF18B	-1.21088	3.03618e-06	0.00110005
WT1	-1.24147	3.28159e-06	0.00115293
SUSD2	-1.97599	3.61393e-06	0.00123235
PADI3	-1.3673	4.40416e-06	0.00141838
DUSP5	-1.0963	4.95868e-06	0.00151292
FBXO27	-1.42489	6.89818e-06	0.00190124
TMEM184A	-1.50083	7.09932e-06	0.00190124
POLD2	-1.47169	7.21535e-06	0.00190124
TMEM92	-1.59805	8.91519e-06	0.00224702
INAFM1	-1.256	9.16244e-06	0.0022602
H2BC17	-2.44233	1.03365e-05	0.0024967
SULF2	-1.64475	1.23213e-05	0.00285707
RHOBTB2	-1.3661	1.33136e-05	0.00302662
TIAM1	-1.15045	1.48384e-05	0.00330839
CKAP2L	-0.971387	1.51799e-05	0.00332067
GSTM4	-1.33054	1.61606e-05	0.00346975
LRRC23	-1.09392	1.8868e-05	0.00372219
JUND	-1.39638	1.93321e-05	0.00372219
KAZN	-1.2028	1.9751e-05	0.00372219
ADCY1	-1.3746	2.15667e-05	0.00396896
PHF19	-1.32395	2.43862e-05	0.00440382
IGSF8	-1.06004	2.46894e-05	0.00440382
KIF3C	-1.31283	2.53191e-05	0.00444772
MYBL1	-0.973462	2.91719e-05	0.00489202
CENPM	-1.50208	2.95361e-05	0.00489202
TMEM200A	-1.40924	3.08154e-05	0.00496214
PPDPF	-1.58962	3.19897e-05	0.00508066
TCN2	-1.11131	4.08869e-05	0.0061564
ASS1	-1.27653	4.25231e-05	0.00632067
TTLL12	-1.20918	4.35221e-05	0.00638728
SEPHS1	-1.02374	4.43881e-05	0.00638926
H3C2	-1.54412	4.67616e-05	0.00649534
RGS10	-1.30557	4.69855e-05	0.00649534
CBR1	-1.49543	4.77419e-05	0.00649534
ABHD14A-ACY1	-0.941005	4.80543e-05	0.00649534
H2BC18	-1.58191	4.81896e-05	0.00649534
SLC25A1	-1.17287	5.13413e-05	0.00675609
RBM38	-0.900477	5.43143e-05	0.00691391
CDYL2	-1.19158	5.59098e-05	0.00691391
QPCTL	-1.30085	5.59532e-05	0.00691391
TMEM130	-0.98846	5.60555e-05	0.00691391
GALK1	-0.994971	6.04163e-05	0.00714762
INPP5K	-1.00534	6.2274e-05	0.00722005
MAMLD1	-1.11064	6.3039e-05	0.00723637
PLPP4	-1.68946	6.70242e-05	0.00740075
SNX8	-0.913093	7.48032e-05	0.00788426
FIBP	-1.1651	7.99612e-05	0.00835199
TUBG2	-0.953855	8.08968e-05	0.00837426
ACSS2	-1.32242	8.6612e-05	0.00873199
FAXC	-1.01354	8.79371e-05	0.00878916
GPANK1	-1.05397	8.90676e-05	0.00882607
NXPH4	-1.28664	9.13799e-05	0.00886545
CDC25C	-0.996123	9.23359e-05	0.00886545
AURKB	-1.20139	9.51374e-05	0.00895959
TK1	-1.88754	9.65972e-05	0.00895959
SHMT1	-1.07443	0.000100415	0.00923982
MYO19	-1.20989	0.000106	0.00954765
CDC20	-1.06645	0.000106231	0.00954765
GMPPA	-1.05703	0.000109728	0.00971679
RHBDD1	-0.937905	0.000110027	0.00971679
SARM1	-1.01522	0.000110628	0.00971679
EPB41	-1.15759	0.000114776	0.0100053
AP4M1	-1.06139	0.000117777	0.0101148
UFD1	-0.938409	0.000118857	0.0101326
H2AC20	-1.18711	0.000124515	0.0105374
KATNB1	-0.986904	0.0001342	0.0111137
FAM72D	-1.0033	0.000138265	0.011289
EPS8L2	-1.20872	0.000145542	0.0118001
ATP5F1D	-1.33327	0.000147353	0.011864
H2BC5	-1.3122	0.000150349	0.0120217
AUTS2	-0.999834	0.000151537	0.0120337
KDM2B	-0.954934	0.000164245	0.012695
GRPR	-2.1443	0.000171859	0.0131728
CIZ1	-0.857242	0.000172698	0.0131728
RAB36	-1.15475	0.000173926	0.0131797
COX8A	-0.956494	0.000183497	0.0137218
SEMA3B	-0.962245	0.000184629	0.0137218
MVD	-1.59986	0.000205611	0.0149928
ASB1	-1.07432	0.000210481	0.015252
HOXC10	-1.06702	0.000216172	0.0155671
P2RX7	-1.2035	0.00022397	0.0158336
DTL	-1.1663	0.00023693	0.016351
MGAT5B	-0.988757	0.000238631	0.0163709
ZNF768	-1.09055	0.000248775	0.0169665
CSTPP1	-0.990388	0.00025964	0.017348
UBL7	-0.881943	0.000260354	0.017348
IRX3	-1.00503	0.000266744	0.0174984
UCP2	-1.26983	0.000267139	0.0174984
RABL2A	-0.870056	0.000272714	0.0176533
C19orf47	-0.955267	0.000273819	0.0176533
H2AC11	-1.65193	0.000275687	0.0176592
FAM86B1	-0.795339	0.000280175	0.0177582
POP7	-1.09611	0.000280295	0.0177582
SNAI1	-0.974466	0.000300834	0.0189186
PIK3CD	-0.93582	0.000303984	0.0189186
MRPL43	-0.93087	0.000305139	0.0189186
ROR1	-1.06641	0.000320893	0.0192164
ITSN1	-0.989851	0.000323201	0.0192164
RBCK1	-0.930583	0.000329819	0.0193712
RNH1	-1.02104	0.000330818	0.0193712
HASPIN	-1.19494	0.000340917	0.0198622
OST4	-0.94889	0.000354007	0.0205
SVIP	-0.862781	0.000357167	0.0205
XPNPEP3	-1.00331	0.00036197	0.0205403
TIMELESS	-1.08078	0.000368129	0.0205542
GAS6	-1.06313	0.000368749	0.0205542
SLC37A4	-1.03889	0.000386643	0.0213464
NMRAL1	-0.798863	0.000390943	0.0214815
ITGB4	-0.98274	0.000394343	0.021548
MYG1	-0.783858	0.000395871	0.021548
TMEM106A	-0.985181	0.00040651	0.0218393
CDK4	-0.870143	0.000408004	0.0218393
IGFBP4	-1.06561	0.000409257	0.0218393
KCTD2	-0.945972	0.000410641	0.0218393
TNFRSF10D	-0.942522	0.000426675	0.0224858
SKA3	-1.03109	0.000432604	0.0226951
FANCD2	-1.14436	0.000444551	0.0232168
CSGALNACT1	-0.971835	0.000452305	0.0233069
B4GALNT1	-0.943404	0.00045503	0.0233069
HDHD5	-0.760999	0.000460239	0.0233118
STAP2	-1.08969	0.000461283	0.0233118
SUV39H1	-0.939742	0.00046864	0.0235213
SLC9A3R1	-1.03194	0.000473558	0.0235641
UBE2D4	-1.00578	0.000480835	0.0235641
IL1B	-1.42379	0.000483137	0.0235641
SLC43A1	-0.992255	0.000483739	0.0235641
TMEM25	-0.791336	0.000486197	0.0235641
RHNO1	-1.01801	0.000495982	0.023677
COL1A2	-1.27247	0.000497169	0.023677
PIR	-0.78347	0.000498292	0.023677
FHL3	-0.980696	0.000502877	0.0237414
TMEM185B	-0.825212	0.000503741	0.0237414
POLE	-0.912659	0.000508147	0.023852
RFC2	-0.974265	0.000524414	0.0243202
KIF18A	-0.936672	0.000533605	0.0246479
TENM2	-1.41837	0.000542543	0.024793
NRBP1	-0.787024	0.000543161	0.024793
TLCD1	-0.958903	0.000550617	0.0248399
SLC22A18	-0.936351	0.000555944	0.0248664
AKT1S1	-0.979201	0.000557301	0.0248664
NABP2	-0.935127	0.00056061	0.0249031
ARRB2	-1.1952	0.000574985	0.0252653
ACD	-0.865013	0.000577749	0.0252653
CHTF8	-0.828591	0.00057966	0.0252653
H4C8	-1.43678	0.000586508	0.0254681
WSB2	-0.711189	0.00058942	0.0254835
ULK3	-0.890027	0.000593456	0.0254835
HMGCS1	-0.818847	0.000611373	0.0260598
CDK2AP2	-0.972458	0.000616561	0.0261846
CNNM4	-0.934549	0.000627936	0.0265704
CIB1	-1.08337	0.000633794	0.0266685
LDLR	-1.18077	0.000640456	0.0268067
MAD2L1BP	-0.843772	0.000652113	0.0270344
RAD18	-0.694692	0.000652891	0.0270344
PDE4B	-1.14623	0.000664464	0.0273184
CNPPD1	-0.956407	0.000675783	0.0276479
H1-5	-1.48161	0.000679464	0.0276479
FAM219A	-0.858044	0.000688068	0.027796
CACNA1G	-0.935851	0.000692553	0.0278801
STX3	-0.919859	0.000707484	0.0283826
KPTN	-0.864669	0.000717281	0.028583
PRKACA	-0.847451	0.000719876	0.028583
ZNF66	-0.847829	0.000723757	0.028639
SWSAP1	-0.871672	0.000733811	0.02884
HDAC3	-0.819345	0.000739647	0.0289712
RFX2	-0.73531	0.000743781	0.029035
TRAF7	-1.01715	0.000747933	0.0290991
CTCFL	-1.01256	0.000758336	0.029308
ADAMTSL1	-0.742928	0.000771289	0.0295126
RELB	-0.977338	0.000780273	0.0295617
VRK3	-0.850299	0.000783493	0.0295617
MOCS1	-1.01398	0.000791939	0.0295617
PODNL1	-0.849783	0.000794144	0.0295617
WWTR1	-1.04942	0.00079669	0.0295617
NCS1	-0.843589	0.000800222	0.0295617
SLC35C1	-1.178	0.000805666	0.0295617
NPRL3	-0.805932	0.000807825	0.0295617
CEP78	-0.78386	0.000810684	0.0295617
GORASP1	-0.788349	0.00081235	0.0295617
EMC10	-0.778712	0.000827725	0.0298173
DCPS	-1.0189	0.000828115	0.0298173
NAPA	-0.969607	0.000831409	0.0298432
H4C11	-0.920599	0.000850389	0.0302436
CCNA2	-0.851753	0.0008618	0.0304625
FAM72C	-0.846114	0.000878685	0.0308711
CEP128	-1.24731	0.000881793	0.0308867
HINT2	-1.15126	0.000894709	0.0312448
TUBB	-0.719144	0.000910108	0.031687
HCFC1R1	-0.996587	0.000918958	0.0318994
INSIG1	-0.969454	0.000928199	0.032116
KRT80	-0.925223	0.000930738	0.032116
NPC2	-1.14335	0.000952974	0.0325923
CDIN1	-1.02164	0.000968989	0.0329456
DGKZ	-0.709526	0.000981031	0.0330483
WASF2	-0.738164	0.000983411	0.0330483
AHCY	-0.84217	0.000987016	0.0330736
RBPMS2	-1.10124	0.000992061	0.0330741
IL11	-0.958413	0.000992738	0.0330741
LAT	-1.12647	0.000999369	0.0331048
DHRS13	-1.12925	0.00101347	0.0333822
H2AC8	-1.75509	0.00101804	0.0334366
ELK1	-0.947218	0.00102695	0.0334453
APOBEC3F	-0.799736	0.00103613	0.0335557
MOK	-0.77929	0.00104566	0.0337014
ETV5	-0.923537	0.00105206	0.0337882
MYORG	-0.869507	0.00105875	0.0339093
MAST3	-0.758431	0.00107991	0.0341158
ATP5F1C	-0.985363	0.00109044	0.0343548
SASS6	-0.822994	0.00110859	0.0347378
PIGH	-0.740855	0.00111369	0.0347476
PGLS	-1.14565	0.00111657	0.0347476
NKX6-1	-0.685126	0.00111789	0.0347476
SNRPD2	-1.12843	0.00113075	0.0349985
BLM	-0.680885	0.001132	0.0349985
METTL26	-1.48982	0.00113755	0.0350764
SLC27A3	-0.968641	0.00115265	0.0353301
PTTG1	-1.29663	0.00115555	0.0353301
DDX59	-0.750378	0.00116101	0.0353301
ALDOC	-0.970751	0.00118024	0.0358213
ZFP36L2	-0.968494	0.00118502	0.0358723
HROB	-1.02949	0.00121298	0.0364267
PLXNC1	-0.680884	0.00122047	0.0364267
AKR7A2	-0.961404	0.00122218	0.0364267
ZSCAN5A	-0.872249	0.0012622	0.0373168
AGPAT2	-0.776423	0.00126492	0.0373168
DUSP3	-0.888288	0.00127799	0.037446
TIMM17B	-0.855843	0.00129201	0.0377056
RBL1	-0.792678	0.0013043	0.0377056
CCNF	-0.94712	0.00130737	0.0377056
CXXC1	-0.873463	0.00131206	0.0377418
UBA52	-0.74539	0.00131609	0.0377418
RHOG	-0.662485	0.00131941	0.0377418
STYXL1	-0.812493	0.00132816	0.0377418
PEG10	-1.5353	0.0013328	0.0377811
ATP5PO	-1.20183	0.00138216	0.0389897
POLR2I	-0.980949	0.00139068	0.0390793
NSUN5	-1.00521	0.00139556	0.0390823
VPS37B	-0.907503	0.00141656	0.0393851
MAVS	-0.752068	0.00143069	0.0396828
PSMD8	-0.698305	0.00144212	0.0398094
TCTN3	-0.678594	0.00145357	0.0400303
TTC7B	-0.614056	0.00146535	0.0402589
PATZ1	-0.86636	0.00146994	0.0402897
NFYC	-0.814354	0.00147778	0.0404089
TMEM97	-0.78958	0.00150341	0.0409152
TICRR	-0.854137	0.00151041	0.0409152
PELI1	-0.734819	0.00152295	0.0411586
POR	-0.822988	0.00153261	0.0413233
MBD3	-0.838399	0.00155933	0.0418493
SPNS1	-0.748911	0.00157108	0.0420671
ABCB8	-0.704217	0.00157588	0.0420985
NPRL2	-0.810918	0.00158374	0.0422113
PLEKHO2	-0.802661	0.0015878	0.0422223
ZNF592	-0.627964	0.00161241	0.0427786
RFX5	-0.751393	0.00161842	0.0427897
BSCL2	-0.925272	0.00162164	0.0427897
RNF181	-0.777363	0.00162508	0.0427897
ETV1	-0.829443	0.00162759	0.0427897
SNRPB2	-0.839706	0.00164089	0.0429115
ANO8	-0.801288	0.0016589	0.0429437
NDC1	-0.79096	0.00166506	0.0429437
PIM2	-0.866684	0.00166578	0.0429437
HACL1	-0.8948	0.00166663	0.0429437
MEIS3	-0.677967	0.00167875	0.0430606
TIMM50	-0.614474	0.00169234	0.0431093
SPIDR	-0.832403	0.00170425	0.0431659
TUBGCP2	-0.659881	0.00171383	0.0431659
IRS1	-0.880147	0.00173365	0.0435064
MRPL11	-1.01058	0.00175635	0.0439399
NBEAL2	-0.916303	0.00175889	0.0439399
UNG	-0.794176	0.0017623	0.0439399
CHN1	-0.930069	0.0018007	0.0442882
CYB5A	-0.829257	0.001803	0.0442882
NAXE	-0.960446	0.00182172	0.0444653
DHPS	-0.859005	0.00182755	0.044514
C12orf57	-0.977372	0.00184131	0.044699
CDK20	-0.742925	0.00184286	0.044699
CSK	-0.680343	0.00184763	0.0447212
ECSIT	-0.72839	0.0018552	0.0447362
VEGFB	-0.841756	0.00186474	0.0448545
PRKRA	-0.627052	0.00187072	0.0449051
POLR2C	-0.723751	0.00189189	0.0452986
PSMB3	-0.726575	0.00189611	0.0452986
TOE1	-0.614346	0.00189884	0.0452986
TPGS2	-0.945898	0.00191055	0.0453817
NUP210	-1.13688	0.00191365	0.0453817
PPFIA4	-0.840743	0.00193385	0.0455539
SH3BGRL3	-1.6194	0.00194097	0.0455539
KRTCAP2	-0.722659	0.00195687	0.0456498
MRPS11	-0.871279	0.00196178	0.0456725
FTSJ1	-0.771031	0.00198755	0.0461017
SNX33	-0.670138	0.00200023	0.0461504
PLSCR1	-0.933894	0.00200221	0.0461504
DPCD	-0.848826	0.00201317	0.0462356
PHLDA1	-0.7755	0.00201388	0.0462356
C11orf24	-0.827834	0.00204162	0.0467798
SLC25A10	-0.903456	0.00206046	0.0471182
BCL9	-0.701836	0.00207726	0.0472689
NADSYN1	-0.787233	0.00207928	0.0472689
H3C7	-1.25554	0.00209648	0.0473848
TEAD3	-0.709191	0.00209663	0.0473848
RNPEP	-0.799837	0.00211426	0.0476412
ATAD5	-0.792413	0.0021162	0.0476412
VARS1	-0.921966	0.00216083	0.0483641
TMEM47	-0.897831	0.00221761	0.0493493
PLEKHF1	-0.840175	0.00224662	0.0497108
SNRPC	-0.857799	0.00226526	0.0500257
DVL2	-0.721116	0.00227351	0.0500424
CARD19	-0.88738	0.00227465	0.0500424
ZFYVE1	-0.847468	0.00228574	0.0500962
LPCAT1	-0.825385	0.00230788	0.050227
EIF6	-0.799865	0.00232341	0.0503506
ABCD1	-0.817397	0.00234096	0.0505171
HIGD2A	-1.01484	0.00234568	0.0505171
ANAPC15	-1.02086	0.00234852	0.0505171
NR1D1	-0.76283	0.00239869	0.0513311
NAA40	-0.659795	0.00239957	0.0513311
KIAA1549L	-1.23832	0.00242047	0.0514916
HBE1	-0.775726	0.0024254	0.0515021
EPN1	-0.706331	0.00243677	0.0516108
FUOM	-0.681987	0.00244363	0.0516108
IPO4	-0.82298	0.00244816	0.0516108
KLF12	-0.782177	0.00244833	0.0516108
RPLP2	-0.830606	0.00246587	0.0518759
ZNF526	-0.76655	0.00249864	0.0522911
WDTC1	-0.757326	0.00253269	0.0527067
SF3B5	-1.05398	0.00253732	0.0527067
ADIPOR2	-0.809883	0.00254123	0.0527067
POLA2	-0.749875	0.00254848	0.0527627
ZNF70	-0.638554	0.00257538	0.0528068
PIAS3	-0.777641	0.00257784	0.0528068
C15orf40	-0.847628	0.00261026	0.0531622
SPATC1L	-0.824534	0.00261351	0.0531622
TRIM68	-0.727697	0.00261363	0.0531622
TRAP1	-0.744749	0.00263255	0.0533659
RPLP0	-0.766931	0.00264617	0.0534923
PFKL	-0.647359	0.00269865	0.0543197
RANGRF	-0.799718	0.00271048	0.0543691
IRAK1	-0.962078	0.00273402	0.0547466
NELFB	-0.667149	0.00275618	0.05481
SOGA1	-0.931219	0.00276562	0.05481
TAF6	-0.817564	0.00277848	0.0548545
ETNK2	-0.879413	0.00278563	0.0548545
TYK2	-0.725662	0.00282142	0.0552561
POLR3D	-0.693283	0.00283588	0.0553935
DRD2	-0.816071	0.00284738	0.0553935
LRP4	-0.756799	0.002848	0.0553935
TUBA1A	-0.731104	0.0028509	0.0553935
ELF4	-0.604142	0.00287144	0.0553935
PPIF	-0.813302	0.00288295	0.0555108
SLC20A2	-0.726091	0.00288909	0.0555108
MRPL2	-0.751197	0.00290395	0.0555108
TMEM160	-0.716784	0.00291014	0.0555108
NUP85	-0.698631	0.00292262	0.0555108
METTL15	-0.678537	0.00292934	0.0555108
SNX11	-0.7569	0.00292944	0.0555108
CENPX	-0.635497	0.00293193	0.0555108
AKIP1	-0.81802	0.00293738	0.0555108
MIF4GD	-0.854956	0.00293745	0.0555108
TLCD3A	-0.739244	0.00294513	0.0555108
PMP22	-0.892197	0.00295055	0.0555108
TBL1X	-0.682807	0.00295154	0.0555108
SIRT6	-0.679274	0.00295413	0.0555108
ELP5	-0.697258	0.00296307	0.0555888
CMBL	-0.702333	0.00297217	0.0556694
TRIM2	-0.727709	0.00298985	0.0558167
NAGK	-0.690686	0.00299448	0.0558167
NIPSNAP1	-0.992053	0.00300562	0.0558449
TRMT2B	-0.741921	0.00301134	0.0558615
FIS1	-0.816649	0.00302263	0.0559814
FAH	-0.855209	0.00303902	0.0561229
DHTKD1	-0.753909	0.00303995	0.0561229
KIF9	-0.684474	0.00307783	0.0567319
SLC10A3	-0.79941	0.00315137	0.0576234
IL17RA	-0.606514	0.00315495	0.0576234
ELAVL1	-0.726924	0.00315602	0.0576234
ACTL6A	-0.632818	0.00317271	0.0578372
UBE2M	-0.81551	0.00318073	0.0578922
IDH2	-0.758251	0.00321187	0.0580822
MMAB	-1.11345	0.00321329	0.0580822
SDHB	-0.854123	0.00321621	0.0580822
SREBF1	-0.745163	0.00323435	0.058319
ACP6	-0.643043	0.00326447	0.0585863
ATG101	-0.762414	0.00326971	0.0585863
OAZ1	-1.14691	0.00327884	0.0585863
NDUFA11	-0.996515	0.00328149	0.0585863
ERAL1	-0.70461	0.0032896	0.0585863
ANKRD54	-0.784118	0.00328961	0.0585863
NDUFAF3	-0.757862	0.00329535	0.0585986
WIPF2	-0.659266	0.0033038	0.0586589
NDE1	-1.00287	0.00331537	0.05871
VAT1	-0.81383	0.00334175	0.058887
SPATA2	-0.794379	0.00334204	0.058887
ZCCHC24	-0.759954	0.00336167	0.0589639
NDUFB11	-1.14047	0.00336913	0.0590056
BCKDHB	-0.673568	0.00341451	0.0597102
MRPL24	-0.731506	0.00342563	0.0598117
CHPF	-0.860541	0.00343063	0.0598117
DOT1L	-0.659306	0.00343593	0.0598141
DPF1	-0.880266	0.00344282	0.0598442
DPAGT1	-0.675621	0.00346395	0.0599493
GRK2	-0.765084	0.00346438	0.0599493
IFRD2	-0.894121	0.00353438	0.0608563
KLF11	-0.800223	0.00355187	0.0608809
RBM42	-0.843605	0.00356074	0.0608809
URM1	-0.878647	0.00356109	0.0608809
NPHP3	-0.679176	0.00357165	0.0608809
LRRC8E	-0.639132	0.00358859	0.0608809
ARFGAP2	-0.800151	0.00359081	0.0608809
HSPG2	-0.803633	0.00359193	0.0608809
NCAPD2	-0.737987	0.00359259	0.0608809
UBQLN4	-0.7025	0.00359698	0.0608809
PYCR2	-0.749888	0.00360853	0.0608941
PACS1	-0.677366	0.00361352	0.0608941
SMPD2	-0.796481	0.00364617	0.0612415
CHAF1A	-0.776941	0.00365963	0.0612415
ZNF511	-0.874279	0.00365967	0.0612415
PSMB7	-0.653455	0.0036768	0.0614249
MMACHC	-0.722182	0.0037324	0.0621745
ZNF655	-0.639342	0.0037475	0.0622471
PYCR1	-0.897652	0.00378553	0.0626991
FGD1	-0.646334	0.0038151	0.0630988
IFT122	-0.640111	0.0038315	0.0632601
DUSP7	-0.600586	0.00384941	0.0632601
APOBEC3G	-0.796066	0.00385159	0.0632601
UBXN6	-0.868145	0.00385799	0.0632601
CMSS1	-0.644827	0.00386663	0.0632601
CYSTM1	-0.802793	0.00386842	0.0632601
ITPRIP	-0.997201	0.0038685	0.0632601
MVK	-0.686533	0.00387769	0.063321
KIF22	-0.966948	0.00388519	0.0633543
PTMS	-0.809395	0.00390653	0.0635235
FBXW4	-0.59365	0.00395224	0.0640866
TRIR	-0.730747	0.00395774	0.0640866
GET3	-0.790942	0.00397278	0.0642404
SLC16A13	-1.09503	0.0039863	0.0643466
ECHS1	-0.702648	0.00399044	0.0643466
UBXN11	-0.78914	0.00403771	0.0647486
UBALD1	-0.755693	0.00406402	0.0648421
NDUFAB1	-0.85579	0.00406591	0.0648421
FEN1	-0.74386	0.0040833	0.0650298
LSM2	-1.0956	0.00414515	0.0657439
BLVRB	-1.18592	0.00417319	0.0658285
GFUS	-0.837296	0.00420584	0.066221
PCOLCE	-1.58057	0.00421101	0.066221
RNASEL	-0.700386	0.00421521	0.066221
TLK1	-0.713148	0.00425361	0.0665097
TAGLN2	-0.73999	0.00429344	0.0669061
POU2F2	-0.703409	0.00430172	0.0669451
MYL6B	-0.879811	0.00432475	0.0671234
SHKBP1	-0.648488	0.00439958	0.0678491
SRPX2	-0.744265	0.00440077	0.0678491
TRIM39-RPP21	-0.86244	0.00444364	0.0682302
CD33	-0.652779	0.00444903	0.0682302
ACOT8	-0.796764	0.0044649	0.0683831
ITPR1	-0.616483	0.00447175	0.0683978
RPL19	-0.725012	0.00451886	0.0689985
IQCK	-0.894492	0.00452799	0.0689985
LMO4	-0.95017	0.00452889	0.0689985
SANBR	-0.725035	0.00458727	0.0696136
TOR2A	-0.648573	0.00459826	0.0696892
PSMB5	-0.688326	0.004643	0.0701738
CMTM4	-0.642721	0.00464839	0.0701738
DCAKD	-0.689393	0.00466732	0.0703404
ARRDC1	-0.875308	0.00467708	0.0703404
C19orf53	-0.706034	0.004689	0.07042
CDC25B	-0.776301	0.00477784	0.0712549
IFT52	-0.781474	0.00479413	0.0713519
RAD23A	-0.730912	0.00481684	0.0715979
EIF3I	-0.71072	0.00482517	0.0716299
ATP6V0D1	-0.611062	0.00485224	0.0717036
SLC12A8	-0.749224	0.00488919	0.0721187
RNFT2	-0.677007	0.00490914	0.0723209
FGF5	-0.906283	0.0049336	0.0724971
ANP32B	-0.662903	0.00495963	0.0726568
RPS26	-0.794836	0.0049642	0.0726568
CAMK4	-0.670063	0.00496954	0.0726568
GGA1	-0.743108	0.00499194	0.0728924
HSPBP1	-0.9523	0.00502565	0.0729371
LPCAT3	-0.696002	0.00504784	0.0729733
PHACTR4	-0.748438	0.00506082	0.0730064
DAB2IP	-0.698262	0.00506407	0.0730064
ZNF76	-0.778867	0.00510354	0.0733619
CTH	-0.633303	0.00510636	0.0733619
FAM189B	-0.752304	0.00515001	0.0737151
MICB	-0.790086	0.00516879	0.0738927
AK4	-0.585189	0.00517663	0.0739136
LAMTOR1	-0.834934	0.00519541	0.0740904
SLC66A1	-0.716811	0.00524049	0.07455
PTGER2	-0.765556	0.00525341	0.0745509
LRP5	-0.669561	0.00526907	0.074584
ETHE1	-0.704072	0.00537439	0.0755281
AURKAIP1	-0.953043	0.00541299	0.0757036
MRPS2	-0.670009	0.00546586	0.0760758
YIPF2	-0.594012	0.00556971	0.0772431
GTSF1	-0.864781	0.00559209	0.0774608
BLCAP	-0.878804	0.00560568	0.0774639
BET1L	-0.776534	0.00563803	0.077749
OTUB1	-0.599889	0.00564643	0.077749
SYDE1	-0.692522	0.00568768	0.0781314
LSS	-0.739627	0.00570585	0.0782883
WBP2	-0.815377	0.00572054	0.0783526
MCAT	-0.662296	0.00572405	0.0783526
LSR	-0.800793	0.00573298	0.0783823
NRM	-0.707754	0.00577231	0.0787343
TBCB	-0.735688	0.00579892	0.0788371
PHAF1	-0.71382	0.00581077	0.0788877
PIGV	-0.735465	0.00586555	0.0793525
LIMK1	-0.767331	0.00591407	0.0799157
NFIX	-0.64191	0.00595706	0.080403
PCED1B	-0.732664	0.00598959	0.0805033
RNF38	-0.757381	0.00599226	0.0805033
PCNX3	-0.634223	0.00604114	0.0809722
PAK4	-0.786469	0.00605704	0.0810915
TROAP	-0.595222	0.00608487	0.0812765
MEF2D	-0.597106	0.00613808	0.0817049
TMUB1	-0.806154	0.00618467	0.0818819
SERTAD2	-0.729572	0.0061867	0.0818819
YIF1B	-0.957117	0.0062512	0.0825956
PLPP2	-0.776059	0.00626199	0.0825956
TLE3	-0.715306	0.00633261	0.083243
ABCD4	-0.687109	0.00635944	0.0834834
C1QTNF6	-0.837537	0.0063778	0.0835527
MPI	-0.689142	0.00641252	0.0838183
ESS2	-0.722149	0.00654761	0.0851998
PPP2R5D	-0.599313	0.00655678	0.0852234
SNTA1	-0.599921	0.006582	0.0854553
LYRM4	-0.629453	0.00672305	0.086949
THAP11	-0.677149	0.00673946	0.0870126
RPLP1	-0.760311	0.00677372	0.0872606
TUBA4A	-0.642074	0.00680166	0.0874013
NARF	-0.778646	0.00681567	0.0874013
CNNM2	-0.627607	0.00684647	0.087517
ZNF512	-0.834464	0.00687891	0.0878349
NTPCR	-0.770995	0.00689566	0.0879519
LETM2	-0.803502	0.00691845	0.0881197
TUBG1	-0.640589	0.00692402	0.0881197
R3HDM1	-0.911137	0.0069498	0.0882235
ERG28	-0.658476	0.006955	0.0882235
PSAT1	-0.806268	0.00702523	0.0887261
SUPT4H1	-0.64441	0.00705229	0.0889709
CCNK	-0.647806	0.0071025	0.0893931
GSK3A	-0.729057	0.00710889	0.0893931
PREX1	-0.694443	0.00717591	0.0898972
TMEM53	-1.01697	0.00718487	0.0898972
COPE	-0.761585	0.00718774	0.0898972
SNUPN	-0.681313	0.00721115	0.0899256
SNRPB	-0.687726	0.00721209	0.0899256
CNOT9	-0.612743	0.00721329	0.0899256
TMEM120A	-0.835507	0.00722606	0.0899882
TUBB4B	-0.590644	0.00724763	0.0901508
CNN1	-0.805855	0.00730251	0.0903579
MED25	-0.767022	0.00731487	0.0903929
GALNT10	-0.592502	0.00732094	0.0903929
DUS4L	-0.640782	0.00736158	0.090752
PPP1R11	-0.83584	0.00736568	0.090752
RRM2	-0.791442	0.00738395	0.0908805
PRPF31	-0.636328	0.00741904	0.0912157
ARFGAP1	-0.603484	0.00742759	0.0912241
RNF167	-0.728042	0.00746323	0.0915272
ZSCAN25	-0.728491	0.00748675	0.0916593
C5orf34	-0.67111	0.00756758	0.0925391
ILVBL	-0.628493	0.00758323	0.0925391
ATF5	-0.615534	0.00759852	0.0925391
ZFP36	-0.704258	0.0076205	0.0926934
EIF3G	-0.650128	0.00764907	0.0928396
GNL1	-0.662809	0.00766305	0.0928396
TESK1	-0.594002	0.00767194	0.0928481
CYB561	-0.761415	0.00768596	0.0929208
SCMH1	-0.608127	0.00769667	0.0929533
AKT2	-0.642235	0.0077201	0.0931393
LMBR1L	-0.796813	0.00774315	0.0933203
SEPTIN9	-0.621178	0.00778088	0.0934659
SNX21	-0.638644	0.00789743	0.0942004
HAX1	-0.761319	0.00792239	0.0942469
CRAT	-0.631513	0.00793966	0.0942469
DTD1	-0.596459	0.00794508	0.0942469
PLP2	-0.819951	0.00798388	0.0944321
PPIL2	-0.648904	0.00804848	0.0949278
IKZF4	-0.636144	0.00808045	0.0951114
ZNF593	-0.685394	0.00810491	0.095206
ZNF574	-0.725955	0.00813608	0.0954754
DEDD	-0.596743	0.00817961	0.0957642
PHB2	-0.739468	0.00818546	0.0957642
CYP24A1	-0.845616	0.00819393	0.0957665
G6PC3	-0.602175	0.00823462	0.0960485
CYBC1	-0.630657	0.00824447	0.0960667
MIEF1	-0.704292	0.00831747	0.0966695
GSTM2	-0.739957	0.00832121	0.0966695
C6orf136	-0.780807	0.00833655	0.0967507
ZNF287	-0.613207	0.00841536	0.0974702
FBRS	-0.762573	0.00843058	0.0975033
PTOV1	-0.779555	0.00843503	0.0975033
TXNL4B	-0.679974	0.00845947	0.0976104
P2RX4	-0.653203	0.00847788	0.0976104
ORC6	-0.75148	0.00849331	0.0976104
CDC42EP3	-0.640588	0.0085008	0.0976104
SMARCB1	-0.675069	0.00851166	0.0976104
TSPAN18	-0.792252	0.00854242	0.0977699
QSOX2	-0.633753	0.00857044	0.0978008
PRAMEF13	-0.605925	0.00860329	0.0980792
MED19	-0.657706	0.00863964	0.0983003
CIAO3	-0.772685	0.00869958	0.0986114
CEP250	-0.619099	0.00870101	0.0986114
HCFC1	-0.675857	0.00872449	0.0986847
RAB34	-0.672949	0.00876569	0.099054
MON1B	-0.711684	0.00878869	0.0992172
TSPAN17	-0.817726	0.00881225	0.0993864
PHC1	-0.5983	0.00891176	0.10007
PAFAH1B3	-0.735919	0.00891599	0.10007
EXOSC5	-0.93577	0.0089288	0.100106
SENP3	-0.600983	0.00894484	0.100106
RBM23	-0.620421	0.00918116	0.102156
FAM120AOS	-0.710754	0.00920567	0.102232
MEST	-0.70932	0.00922581	0.102358
POLR2F	-0.796526	0.00928347	0.102703
FAM102A	-0.685833	0.00932211	0.103032
MRPS18B	-0.593382	0.00944137	0.104152
INO80B	-0.66646	0.00963888	0.105615
FRZB	-0.650928	0.00966982	0.105615
TMEM94	-0.656141	0.00967122	0.105615
TMEM273	-0.586958	0.00968359	0.105615
SBF1	-0.702517	0.00969245	0.105615
RPS28	-0.657821	0.00976254	0.10598
RBFA	-0.606116	0.00981051	0.106005
PEBP1	-0.653089	0.00983331	0.106053
RPL27A	-0.72791	0.00989677	0.106603
HSD17B10	-0.637477	0.00990266	0.106603
ELP4	-0.67828	0.00992185	0.106649
RIC8A	-0.666028	0.00998557	0.106989
PPIAL4C	-0.668487	0.0100178	0.107047
MIEN1	-0.637837	0.0100419	0.107206
NDOR1	-0.647646	0.0100984	0.107612
SHPK	-0.587514	0.0101544	0.107997
CTDSPL2	-0.605548	0.0101825	0.108081
INTS15	-0.594183	0.0101891	0.108081
BABAM1	-1.0488	0.0102039	0.108133
GYG2	-0.602213	0.0102294	0.108211
BCAR1	-0.673102	0.0102849	0.108619
TSC22D1	-0.585482	0.0102867	0.108619
MLF1	-0.729591	0.010296	0.108619
TBC1D20	-0.62613	0.0103778	0.109218
KCNC3	-0.733165	0.010381	0.109218
EMD	-0.782937	0.0104093	0.109391
TMEM268	-0.72862	0.0104817	0.109764
BCKDHA	-0.737415	0.0105814	0.110225
LSM10	-0.714057	0.010608	0.110403
PLK1	-0.821753	0.010709	0.111282
TECR	-0.867606	0.0107418	0.111403
RNF4	-0.642419	0.0107732	0.111621
GNPTG	-0.595071	0.0108143	0.111947
BANF1	-0.644044	0.0108591	0.11223
PSME3	-0.613476	0.0108711	0.11223
SLC25A23	-0.757669	0.010878	0.11223
RMI2	-0.671745	0.0109119	0.11223
MAP3K6	-0.618119	0.0110002	0.112964
TFPT	-0.684532	0.0110191	0.113058
EEF1B2	-0.670412	0.0110418	0.113134
USP54	-0.784988	0.0110564	0.113136
BAG6	-0.587478	0.0111159	0.113334
TM4SF19	-0.896155	0.0111256	0.113334
RARA	-0.680367	0.0111932	0.113604
CHAF1B	-0.664619	0.0112507	0.113702
OSBP2	-0.664665	0.0112514	0.113702
DTX3	-0.585701	0.0112699	0.113719
ECI1	-0.613732	0.0113367	0.114195
ZDHHC8	-0.688942	0.0113521	0.11425
H1-4	-1.21471	0.0114148	0.114555
SF3A2	-0.598416	0.0114369	0.114555
PPP5C	-0.596583	0.0114423	0.114555
ISOC2	-0.746827	0.0114516	0.114555
SRA1	-0.610204	0.011468	0.114598
GYPC	-0.630027	0.0114756	0.114598
WDR62	-0.798064	0.0115443	0.114911
RGL2	-0.608412	0.0116529	0.115333
TMEM91	-0.591498	0.0116547	0.115333
USP43	-0.611888	0.0116587	0.115333
TCIRG1	-0.660944	0.0119171	0.117289
LCP2	-0.873796	0.0121645	0.119089
PPIL1	-0.620104	0.0121719	0.119089
RPS6KB2	-0.756775	0.0121833	0.1191
PAIP1	-0.587296	0.0122089	0.119251
PIK3AP1	-0.595301	0.0122913	0.119552
RPS6KA4	-0.743434	0.0123402	0.119722
NEU1	-0.629788	0.0123603	0.119722
MBOAT7	-0.766365	0.0123899	0.119736
GTF3C5	-0.622986	0.0124227	0.119924
STK35	-0.645888	0.0124999	0.120269
ERCC1	-0.697234	0.0125261	0.120421
LPCAT4	-0.720395	0.0126093	0.120991
PARP2	-0.636048	0.0126614	0.121219
LETMD1	-0.646283	0.0127132	0.121501
DEAF1	-0.699212	0.0127311	0.121501
ALYREF	-0.827508	0.0127556	0.121501
ZER1	-0.598869	0.0128627	0.12222
FBXW5	-0.775064	0.0128725	0.12222
ZNF174	-0.586157	0.0128894	0.12222
LSM14B	-0.612705	0.0129276	0.122328
PSMB6	-0.743489	0.0129617	0.122328
RRP9	-0.587818	0.0129622	0.122328
FAAP100	-0.617147	0.0129818	0.122328
ABCB6	-0.690011	0.0129882	0.122328
SNRPA	-0.632881	0.0129882	0.122328
PSMC3	-0.643126	0.0130709	0.122807
SIGMAR1	-0.891453	0.0131247	0.122915
COX5A	-0.764614	0.0131695	0.123035
BDH1	-0.59831	0.0132353	0.123454
OGFR	-0.616977	0.0132356	0.123454
XPO1	-0.648505	0.0132652	0.123631
CCRL2	-0.618285	0.0133203	0.123945
NADK	-0.654715	0.0133357	0.123982
UBL4A	-0.637574	0.0133596	0.124013
PTHLH	-0.697205	0.0136624	0.125831
RPS16	-0.614601	0.013774	0.126444
POLR2G	-0.681485	0.0137806	0.126444
RAB4B	-0.61949	0.0137852	0.126444
DUSP22	-0.594582	0.0138083	0.126456
HNRNPA0	-0.646084	0.0138365	0.126605
PCLO	-0.684213	0.0138464	0.126605
CCDC32	-0.75836	0.0139031	0.127023
AKT1	-0.631	0.0139265	0.127137
YIF1A	-0.702447	0.0139844	0.127465
H2BC9	-1.06936	0.0140063	0.127564
MAPK1IP1L	-0.664786	0.0140717	0.127708
AGAP3	-0.593278	0.0141092	0.127899
INTS9	-0.699344	0.0141246	0.127938
PSMB8	-0.678362	0.0142676	0.12863
AGPAT1	-0.59121	0.0143249	0.12892
RELL2	-0.624776	0.0148251	0.13171
ZNF135	-0.612369	0.0149346	0.132278
OXNAD1	-0.63363	0.0150561	0.133151
SAP130	-0.654425	0.0151347	0.133438
APEH	-0.67763	0.0151639	0.133448
WDR76	-0.706944	0.0151698	0.133448
NQO2	-0.652982	0.0151988	0.133597
NOCT	-0.615978	0.0152384	0.133668
CFDP1	-0.626566	0.0153066	0.133834
DHCR24	-0.808975	0.0154143	0.134371
IKBKE	-0.646595	0.0154659	0.134596
TGFA	-0.726795	0.0155374	0.135038
BCL7B	-0.633421	0.0155566	0.135103
SMPD4	-0.59522	0.0155839	0.135162
SOX12	-0.586445	0.0157797	0.136124
FKBP8	-0.659331	0.0158142	0.136188
ARRDC4	-0.768003	0.0158224	0.136188
SRXN1	-0.624883	0.0158887	0.136454
IDUA	-0.726008	0.0159077	0.136517
FZD8	-0.766329	0.0161072	0.136833
UAP1L1	-0.627262	0.0161124	0.136833
COPS7A	-0.685326	0.016158	0.137042
PROSER3	-0.744077	0.0161822	0.137064
WRAP53	-0.589642	0.0162532	0.137447
MRPS36	-0.705838	0.0162684	0.137452
BAX	-0.595288	0.0162945	0.137452
TMSB10	-0.71302	0.0163036	0.137452
CLBA1	-0.591699	0.016313	0.137452
EMP2	-0.629355	0.0163847	0.137955
UXT	-0.73836	0.0165474	0.138521
SLC25A11	-0.602901	0.0166508	0.138785
ZNF584	-0.60412	0.0166648	0.138801
CPSF7	-0.641266	0.0166878	0.138806
TTYH3	-0.669943	0.016758	0.13902
SNX12	-0.649873	0.0169673	0.139914
CELSR1	-0.586231	0.0170143	0.140052
PGAM5	-0.587281	0.0170246	0.140052
EMILIN1	-0.771736	0.0170292	0.140052
MRPL34	-0.645437	0.0170905	0.140133
PIM1	-0.596691	0.0171161	0.140244
NUP37	-0.644304	0.0171368	0.140288
L1CAM	-0.976606	0.0171814	0.140296
CLN6	-0.662226	0.0172294	0.140575
DYNLT2B	-0.702915	0.0173103	0.141037
SRM	-0.603372	0.0174815	0.141797
SOX5	-0.837335	0.0174892	0.141797
TUT1	-0.617088	0.0175156	0.141912
NNMT	-0.62519	0.0175329	0.141953
MIX23	-0.757571	0.0175554	0.142036
NDUFB3	-0.777654	0.0175922	0.142213
GATA3	-0.598876	0.0176292	0.142335
ZNF384	-0.610565	0.0178458	0.143458
ZNF32	-0.709166	0.017898	0.143605
MRPS24	-0.738811	0.0183352	0.146001
MAPK3	-0.656134	0.018578	0.147291
NAA10	-0.697787	0.0185956	0.147291
FOXP4	-0.60607	0.0188426	0.148309
CDC42EP2	-0.75936	0.0188991	0.148309
ATP5MC2	-0.660151	0.0189811	0.148418
APOBEC3D	-0.664491	0.0191703	0.149105
RGP1	-0.602544	0.0191721	0.149105
TAX1BP3	-0.60332	0.019173	0.149105
UBL5	-0.87386	0.019187	0.149105
NRSN2	-0.794269	0.0192936	0.149625
MCM5	-0.763467	0.0193538	0.149978
FAM222B	-0.647989	0.0193779	0.149978
ZNF746	-0.627528	0.0195667	0.151036
LOXL1	-0.777333	0.0196352	0.151104
CMC1	-0.772674	0.0196413	0.151104
RALGPS1	-0.608087	0.0197782	0.151359
MIF	-1.0474	0.019903	0.151592
FNTB	-0.591146	0.0199476	0.151592
INTS11	-0.60274	0.020087	0.152414
NPM3	-0.757277	0.0201322	0.152458
PRCC	-0.593245	0.020272	0.152967
MAFK	-0.707456	0.0203542	0.153274
ARL2	-0.654939	0.0204392	0.15338
PHLDA2	-0.631056	0.0206977	0.154619
H2BC1	-0.930395	0.0207587	0.154875
CAMTA1	-0.610042	0.0208468	0.154989
RAD51AP1	-0.806701	0.0208646	0.154989
FASTK	-0.675044	0.0209317	0.154989
RPS2	-0.595287	0.0210566	0.155673
MICU1	-0.594556	0.0210723	0.155673
FASN	-0.637483	0.0211693	0.15623
CTHRC1	-0.605871	0.0212706	0.15652
DDIT4	-0.863195	0.0213423	0.15652
TGIF1	-0.597245	0.0213436	0.15652
SP2	-0.635241	0.0214374	0.156952
DNAJC25-GNG10	-0.72362	0.0214841	0.156952
RPL32	-0.599931	0.0215179	0.156952
SERTAD3	-0.717706	0.0216521	0.157191
ZYX	-0.705924	0.021805	0.157709
ALDH7A1	-0.596696	0.0218648	0.158043
TMED1	-0.709101	0.0219153	0.158046
RALY	-0.585948	0.0219207	0.158046
SDHAF3	-0.751359	0.0219607	0.158046
APOBEC3C	-0.667421	0.0221195	0.15865
NANS	-0.652243	0.0222184	0.159203
PIMREG	-0.641749	0.0222919	0.159248
PEF1	-0.656155	0.0222926	0.159248
DCTN3	-0.590699	0.0223796	0.159296
SLC26A6	-0.622239	0.0223816	0.159296
KCTD11	-0.611028	0.0224282	0.159334
DPH2	-0.685449	0.0226378	0.160331
ERMARD	-0.620655	0.0226677	0.160445
B3GNT5	-0.657001	0.0227877	0.160887
FBL	-0.58801	0.0228529	0.161068
TEAD2	-0.624856	0.0229665	0.161672
NR2C2AP	-0.675193	0.0230177	0.16185
KLC2	-0.630085	0.0230197	0.16185
IGSF3	-0.641254	0.0230407	0.161899
RABGGTA	-0.627808	0.0233406	0.163313
IL6	-0.605849	0.0233537	0.163313
ARL8A	-0.615954	0.0234637	0.163878
TLN1	-0.611884	0.0234981	0.16402
B3GALNT1	-0.605811	0.0238809	0.165915
SH3GL1	-0.609249	0.0238841	0.165915
SGF29	-0.605139	0.0240437	0.166227
RAP2A	-0.597494	0.0241194	0.166354
MAPKAPK3	-0.590299	0.024213	0.166603
NDUFS8	-0.615235	0.0242897	0.166786
H2AZ1	-0.669209	0.0242959	0.166786
ERI3	-0.713538	0.0245189	0.167317
FPGS	-0.720635	0.0245362	0.167337
SLC6A9	-0.948089	0.0249344	0.169098
SSR4	-0.64944	0.0249746	0.169133
ZFP36L1	-0.61317	0.0251936	0.169822
LMF2	-0.631412	0.0256004	0.171366
PAGE5	-0.621157	0.0256069	0.171366
ZNF594	-0.612681	0.0261179	0.174136
OAS3	-0.718738	0.0262772	0.175091
FAM3A	-0.667597	0.0264961	0.176144
ZFAND2B	-0.610449	0.0265772	0.17638
SERF2	-0.776057	0.0269865	0.177976
CTBP1	-0.603723	0.0271433	0.178522
TMEM177	-0.605976	0.027292	0.17877
ARHGEF39	-0.669816	0.0275815	0.179356
MFSD5	-0.614099	0.0285618	0.183097
NUBP1	-0.604802	0.0285958	0.183171
FRG1	-0.605005	0.0287258	0.183683
MED20	-0.585634	0.0288159	0.184073
TRMT61A	-0.63078	0.0289165	0.184345
H2BC13	-0.976582	0.0291772	0.185299
PML	-0.61121	0.0291987	0.185299
CSRP2	-0.675767	0.0294412	0.186423
RPL27	-0.714221	0.0297784	0.18784
HDAC5	-0.596206	0.0298154	0.187869
WDR4	-0.614874	0.0301886	0.189142
ATP5MF	-0.682899	0.0310503	0.191692
PDCD10	-0.672248	0.0311204	0.191831
ANAPC11	-0.724285	0.0312383	0.191831
CETN2	-0.73144	0.0314532	0.192336
PPP2R1A	-0.797992	0.0319513	0.194054
RFC5	-0.64137	0.0327717	0.196766
LYPD3	-0.591947	0.0332954	0.198166
PLEKHH1	-0.594305	0.03396	0.200373
H4C5	-0.61068	0.034665	0.202573
H3C3	-0.796918	0.0352469	0.204532
CLCN6	-0.599399	0.0361184	0.206694
ZNF85	-0.588135	0.0364908	0.207899
FZD5	-0.587544	0.0368708	0.209061
C11orf68	-0.617449	0.0372883	0.210069
TRIP6	-0.594164	0.0372906	0.210069
SIN3A	-0.608692	0.0374997	0.210069
ELOB	-0.709802	0.0377539	0.210341
ATP5MC1	-0.600785	0.0389297	0.21495
LMCD1	-0.778969	0.040235	0.219574
FOXM1	-0.71549	0.0402637	0.219574
CKS2	-0.796766	0.0402658	0.219574
CDK2	-0.680841	0.0404487	0.219629
POLE2	-0.679325	0.0406457	0.220209
PHLPP1	-0.591605	0.0415984	0.223544
SLC25A22	-0.691379	0.0421746	0.225147
KRT81	-0.588774	0.0423197	0.225278
SLC29A4	-0.670521	0.0434161	0.228461
NDUFS6	-0.593262	0.0435927	0.228461
FOSL1	-0.647892	0.0436271	0.228461
TBC1D10B	-0.586057	0.0438773	0.22932
FTL	-0.628254	0.0439848	0.229385
BCKDK	-0.603864	0.0441543	0.229872
MRPL14	-0.780582	0.0442913	0.230378
EFNB1	-0.70981	0.0446029	0.231066
B9D1	-0.619957	0.0447013	0.231369
GANC	-0.738773	0.0450916	0.232559
TPI1	-0.586036	0.0451157	0.23258
SYNE1	-0.679445	0.0452578	0.233001
KDM6B	-0.59446	0.0453791	0.233127
COA1	-0.610295	0.047061	0.237435
SPAG16	-0.628731	0.0471084	0.237456
MLF2	-0.602988	0.0473119	0.237696
SUV39H2	-0.667679	0.0473664	0.237837
PRR13	-0.666389	0.0481593	0.239603
TINAGL1	-0.655461	0.0486452	0.239921
INO80D	-0.592557	0.0496612	0.24325

## Sheet: RSK2-WT
Downregulated in translation efficiency (TE) for the contrast RSK2KO/WT
Name	TE	P	Padj
OTUB1	-1.46577	1.12298e-07	0.000399306
VGLL3	-1.66825	1.37763e-07	0.000399306
PPDPF	-1.86424	5.66606e-07	0.000938462
ELOF1	-1.48104	1.23451e-06	0.00149224
H2BC7	-1.41873	1.30791e-06	0.00149224
NAPA	-1.59249	1.80812e-06	0.00149738
RPLP2	-1.4488	3.87178e-06	0.00264055
THTPA	-1.22318	5.79959e-06	0.00290272
DNAJC4	-1.20708	6.2591e-06	0.00290272
EIF3G	-1.28698	7.79974e-06	0.00320697
TP53	-1.1328	8.14809e-06	0.00320697
H3C8	-1.43999	8.588e-06	0.00320713
UBA52	-1.15696	8.85183e-06	0.00320713
AKT1S1	-1.24655	9.56413e-06	0.0033602
GPS2	-1.14635	9.8584e-06	0.00336171
VRK3	-1.17135	1.2181e-05	0.00372727
TRIR	-1.24568	1.22164e-05	0.00372727
NUDT14	-1.34599	1.64673e-05	0.00477304
JUND	-1.32647	1.74366e-05	0.00483069
MAP4K2	-1.06434	1.96935e-05	0.00518925
TLCD1	-1.20008	2.23801e-05	0.00542528
PRCC	-1.21319	2.2929e-05	0.00542528
ATP5F1D	-1.48528	2.54218e-05	0.00564364
ARFIP2	-1.11134	2.61302e-05	0.00564364
GABARAP	-1.17964	2.62857e-05	0.00564364
H2BC5	-1.4132	2.85309e-05	0.00569829
RBCK1	-1.15383	2.88314e-05	0.00569829
NR1H2	-1.37968	2.89977e-05	0.00569829
POLR2K	-1.40631	3.08287e-05	0.00587445
FAXC	-1.07018	3.09075e-05	0.00587445
BAD	-1.04232	3.19979e-05	0.0059836
MRPL43	-1.21797	3.26172e-05	0.00600261
SRXN1	-1.19888	3.49412e-05	0.00616109
ZNRD2	-1.20138	3.54901e-05	0.00616109
C12orf57	-1.37295	3.5604e-05	0.00616109
RNF114	-1.044	3.63537e-05	0.0061983
TIMM17B	-1.15786	3.82125e-05	0.00632909
SF3B5	-1.59448	3.87774e-05	0.00633219
H2BC18	-1.23674	4.23533e-05	0.00655155
CDK4	-1.01884	4.38322e-05	0.00658764
COX8A	-1.08466	4.43191e-05	0.00658764
POLD2	-1.15871	4.502e-05	0.00660711
CYBC1	-1.12691	4.70682e-05	0.00674881
MIEF1	-1.14604	4.73881e-05	0.00674881
EMD	-1.40202	4.93754e-05	0.00674881
INPP5K	-1.00104	4.97446e-05	0.00674881
H2BC12	-0.995683	5.00602e-05	0.00674881
FIBP	-1.12902	5.09988e-05	0.00679632
NT5DC2	-1.00386	5.31383e-05	0.00697436
NXPH4	-1.19825	5.60333e-05	0.00713388
GSK3A	-1.23157	5.66004e-05	0.00713388
ETV5	-1.1692	5.68997e-05	0.00713388
ANKRD54	-1.1587	5.72236e-05	0.00713388
URM1	-1.36394	5.86958e-05	0.00713736
MXD4	-1.46175	6.00667e-05	0.00713736
TIMM50	-0.839551	6.14016e-05	0.00713736
MRPL57	-1.20592	6.19414e-05	0.00713736
ARHGDIA	-0.93566	6.21764e-05	0.00713736
HCFC1R1	-1.21677	6.53985e-05	0.00736509
CDK16	-1.00184	6.6066e-05	0.00736509
SLC22A18	-1.07258	6.7159e-05	0.00741563
MFF	-0.891112	6.84137e-05	0.00745178
SUPT4H1	-1.02764	6.87719e-05	0.00745178
ASB1	-1.0829	7.19135e-05	0.00772005
PTMS	-1.18396	7.51961e-05	0.00785426
H3C2	-1.36592	7.60344e-05	0.00787092
UBALD1	-1.14662	7.68632e-05	0.00787794
WDR83OS	-1.18389	7.74612e-05	0.00787794
NFKBIA	-1.18576	7.89251e-05	0.00795702
TRAPPC1	-1.15434	7.96618e-05	0.00796206
LYPD3	-1.35014	8.16707e-05	0.00802449
MYG1	-0.894074	9.33252e-05	0.00886895
C1orf43	-0.907327	9.68235e-05	0.0091266
NMRAL1	-0.896987	9.96819e-05	0.009264
SMIM29	-1.17817	9.98792e-05	0.009264
PLAGL2	-1.06162	0.000103152	0.00949162
USE1	-1.1467	0.000104545	0.00954404
ASS1	-1.16636	0.000105561	0.00956155
FHL3	-1.1287	0.000110876	0.00981291
TFDP1	-1.57576	0.000114647	0.0100413
UCP2	-1.22276	0.000116753	0.0100413
FBXO27	-1.05933	0.00011692	0.0100413
HINT2	-1.19868	0.00011941	0.0101797
S100A3	-1.0798	0.00012751	0.0105931
LYRM4	-0.971555	0.000130631	0.0105931
DUSP3	-1.03193	0.000130655	0.0105931
ING4	-1.15033	0.000131703	0.0106039
ATG101	-1.09042	0.000133925	0.0106467
RNF126	-1.15023	0.000136986	0.0106467
C19orf53	-1.07399	0.000137507	0.0106467
UBE2M	-1.13493	0.000141723	0.0107832
METTL26	-1.5261	0.000144562	0.0107866
RAB36	-1.08221	0.000145136	0.0107866
HMG20B	-1.09825	0.000148307	0.0108252
CSGALNACT1	-1.05557	0.000148457	0.0108252
NABP2	-1.04424	0.000156508	0.0110981
GPN2	-0.91343	0.000156985	0.0110981
QPCTL	-1.12886	0.00016283	0.0112372
RNF167	-1.06357	0.000165142	0.0113164
KCTD2	-0.962173	0.00016593	0.0113164
FOXG1	-1.13946	0.000170052	0.0115278
LAMTOR1	-1.18311	0.000171018	0.0115278
SERTAD2	-1.07449	0.000173689	0.0116155
CIAO1	-0.850834	0.00017786	0.0116504
H2BC17	-1.80325	0.000181113	0.0117236
NAXD	-0.871128	0.000182012	0.0117236
WSB2	-0.847725	0.00018411	0.0117932
KRTCAP2	-0.890708	0.00018617	0.0117948
GSTM4	-1.05571	0.000191853	0.0120235
JAGN1	-0.949842	0.000196217	0.0121787
POLR2C	-0.894762	0.000201706	0.0123734
ZNHIT1	-1.30544	0.00020477	0.0124953
INAFM1	-0.972596	0.000207865	0.0125516
ULK3	-0.951952	0.000208347	0.0125516
RAB34	-0.98648	0.000210697	0.0125516
ISG20L2	-0.891572	0.000211311	0.0125516
RNF181	-0.955286	0.000215849	0.0125516
DFFA	-0.79007	0.000217887	0.0125516
OST4	-0.986803	0.000218451	0.0125516
CIB1	-1.23547	0.000218741	0.0125516
POLDIP3	-0.867523	0.000222194	0.0125516
POLR2J3	-1.12426	0.000225857	0.0125516
KXD1	-0.977961	0.000226009	0.0125516
ELK1	-1.05764	0.000227856	0.0125516
PHC1	-0.887661	0.000228843	0.0125516
NDUFAF4	-1.08969	0.000228874	0.0125516
TIMM13	-1.11659	0.000229093	0.0125516
SENP3	-0.916105	0.00023199	0.0125687
ZFP36L2	-1.18244	0.000235781	0.0127038
CAMTA2	-0.859514	0.000236748	0.0127038
SLC25A1	-0.962402	0.00024094	0.0127038
CD24	-1.31379	0.000246223	0.0129172
POLDIP2	-0.846515	0.000251269	0.0130637
PSME3	-0.938134	0.000256296	0.0132152
TOR1A	-0.8271	0.000256462	0.0132152
CHTF8	-0.892071	0.000259451	0.0132261
TIMM22	-0.861196	0.000259712	0.0132261
APCDD1L	-0.900712	0.000261367	0.0132261
FAM120AOS	-1.06118	0.000261935	0.0132261
ERH	-0.908699	0.000264972	0.0132261
UBIAD1	-0.822923	0.000265339	0.0132261
DDX59	-0.865589	0.000269101	0.0133331
ZNF365	-1.03655	0.000271668	0.0133519
ZNF768	-1.04536	0.000272588	0.0133519
RBM38	-0.780633	0.000274086	0.0133519
MYD88	-0.999769	0.000281782	0.0136036
TLE5	-0.769413	0.000282772	0.0136036
TMEM230	-0.811882	0.00028876	0.0137551
SPATA2	-1.02685	0.000291515	0.0137551
MSC	-1.1515	0.000291853	0.0137551
GPANK1	-0.965098	0.000299935	0.0140787
PSMB9	-1.07345	0.000302237	0.0141296
CPSF6	-0.819426	0.000304466	0.0141766
DCAKD	-0.915369	0.00030768	0.014269
ZNF593	-1.01222	0.000313215	0.0144678
SLC10A3	-1.01602	0.000319601	0.0145335
TBC1D20	-0.919725	0.000321702	0.0145335
NKIRAS2	-0.886788	0.000326569	0.0145335
ZNF70	-0.790581	0.000327008	0.0145335
DCXR	-1.07122	0.000328522	0.0145335
GPX4	-1.10086	0.000329894	0.0145335
FAM53C	-0.844325	0.000330148	0.0145335
HIGD2A	-1.25883	0.000330551	0.0145335
EFHD2	-0.959435	0.000332187	0.0145335
C19orf47	-0.943334	0.0003365	0.0146209
BSCL2	-1.04389	0.000338412	0.0146209
RHNO1	-1.00379	0.00033923	0.0146209
RABL2A	-0.831666	0.000343375	0.0146904
OGFOD3	-1.07306	0.000346191	0.0147564
GRPEL1	-0.73252	0.000353467	0.0149694
BLOC1S1	-1.21307	0.000355209	0.0149694
MCAT	-0.917099	0.000356134	0.0149694
MMACHC	-0.936016	0.000356354	0.0149694
IRAK1	-1.08367	0.000358431	0.0149716
NDUFA11	-1.15214	0.000365308	0.0151016
BCL7B	-0.999153	0.000368694	0.0151016
PLAGL1	-0.869382	0.000369803	0.0151016
MSRA	-1.00959	0.000371358	0.0151016
TPGS2	-0.913765	0.000373896	0.0151016
IMMP1L	-0.945324	0.000374422	0.0151016
RAD23A	-0.956015	0.000375202	0.0151016
DHPS	-0.957541	0.00037618	0.0151016
RNASEH2A	-0.86178	0.000376432	0.0151016
ABCD1	-0.977238	0.000386785	0.0153575
BEX3	-0.873959	0.000391956	0.0154179
PGAM5	-0.972189	0.00039571	0.0154994
HDDC2	-0.84546	0.000402434	0.0155527
RPS26	-1.07282	0.000405217	0.0156082
H2BC1	-1.46899	0.000408696	0.0156901
BDKRB1	-1.0403	0.000410133	0.0156933
H4C3	-1.01027	0.000411941	0.0157107
ZNF526	-0.919917	0.000415629	0.0157268
WFS1	-0.91907	0.000417143	0.0157268
TXNL4B	-1.02915	0.000418262	0.0157268
MRPS2	-0.883513	0.000420078	0.0157268
CTBP1	-1.16991	0.000420502	0.0157268
PIAS3	-0.948885	0.000425698	0.0158699
WASF2	-0.797186	0.000431679	0.0159235
BET1L	-1.02555	0.000432237	0.0159235
ISOC2	-1.05766	0.000432314	0.0159235
SERTAD1	-1.03641	0.000434509	0.0159235
SLC48A1	-0.946499	0.000436259	0.0159235
IDS	-0.922182	0.000436748	0.0159235
PRPF31	-0.834657	0.000444354	0.016055
MCRS1	-0.773635	0.000446374	0.016055
PSMD8	-0.78579	0.00044728	0.016055
KLHDC3	-0.924641	0.000450507	0.016082
SSR4	-1.06393	0.000450808	0.016082
STING1	-0.908816	0.000455655	0.0161704
PCOLCE2	-0.869002	0.000456075	0.0161704
SIAH2	-0.871062	0.00045929	0.0161724
FAAP20	-1.02799	0.000463601	0.0161724
KCTD13	-0.965935	0.0004645	0.0161724
HSD17B10	-0.951561	0.000466245	0.0161846
UBL4A	-0.977899	0.00047692	0.0162517
RHOBTB2	-0.973553	0.000480315	0.0162517
POLR2J	-0.853224	0.000481913	0.0162517
EDF1	-0.974264	0.000482259	0.0162517
SNX21	-0.875093	0.000483421	0.0162517
COTL1	-0.915158	0.000484821	0.0162517
OAZ1	-1.2651	0.000484999	0.0162517
IL1B	-1.37323	0.000489355	0.0163504
HMBS	-0.864407	0.000492643	0.0163659
SDHAF3	-1.20354	0.000497155	0.0164007
UBE2D4	-0.950589	0.000497825	0.0164007
CYB561D2	-0.882049	0.000499406	0.0164007
RORA	-0.942224	0.000500762	0.0164007
PADI3	-0.869852	0.000503736	0.016407
H4C8	-1.2511	0.000510689	0.016407
FOXK2	-0.856653	0.0005154	0.0164616
H2AC11	-1.28226	0.000517379	0.0164794
RPL32	-0.927679	0.000525395	0.0165639
PYGO2	-0.957472	0.000525617	0.0165639
RNF4	-1.16812	0.000527314	0.0165639
FAM89B	-0.954145	0.000529808	0.0165639
INO80B	-0.940355	0.000531461	0.0165639
DPCD	-0.925706	0.000535157	0.0166344
TAF8	-0.9197	0.000550643	0.0169791
UBL7	-0.783847	0.000557243	0.01709
CCDC97	-0.800953	0.000561656	0.01709
MRPL37	-0.950994	0.00056469	0.01709
SPRY4	-0.902207	0.000566055	0.01709
MAD2L1BP	-0.816841	0.000567764	0.01709
CLPP	-1.06799	0.000569968	0.01709
SNRPD2	-1.17272	0.000570451	0.01709
SLC25A38	-0.954122	0.000580189	0.0170981
MRPS36	-1.07055	0.000583178	0.0170981
SNX8	-0.730095	0.000583955	0.0170981
TAGLN2	-0.865143	0.000586153	0.0170981
VPS4A	-0.843998	0.000587259	0.0170981
RGL2	-0.865735	0.000588093	0.0170981
GTSF1	-1.20357	0.000588273	0.0170981
FUOM	-0.799649	0.000591388	0.0171414
DEDD	-0.81859	0.00059879	0.017268
LSM4	-0.968715	0.000602104	0.0172792
ATP5MC2	-1.00858	0.000607889	0.0173593
FUZ	-1.02204	0.000610049	0.0173782
TGIF1	-0.910996	0.00061238	0.0174018
RETREG2	-0.910527	0.000614259	0.0174125
RFX5	-0.830456	0.000627339	0.0177008
TRAF7	-0.985843	0.000627481	0.0177008
EFNA5	-0.804933	0.000629515	0.0177151
MAP3K14	-0.727637	0.000631146	0.0177179
MED28	-1.05833	0.000637366	0.0178493
PLP2	-0.984186	0.000645518	0.0180341
RANGRF	-0.928479	0.000648101	0.0180423
GET3	-0.91454	0.000662055	0.0182325
PHLDA2	-0.956569	0.000665188	0.0182753
TMUB1	-1.0156	0.000669703	0.0183137
NDUFAF3	-0.893625	0.000673383	0.0183699
PYCR2	-0.891044	0.00067766	0.0184432
SLBP	-0.977843	0.000681526	0.0184839
SNAI1	-0.885606	0.000682855	0.0184839
EPN1	-0.796257	0.000701962	0.0188829
NAXE	-1.00399	0.000704922	0.0189128
DPM2	-0.848677	0.000706335	0.0189128
SNU13	-0.869932	0.000713041	0.0190484
ADPRS	-0.802514	0.000715357	0.0190663
SNRPC	-0.956829	0.000719202	0.0191248
RAB11B	-0.805421	0.000721226	0.0191348
SPR	-0.941219	0.000726159	0.0191489
DYNLRB1	-0.857407	0.000730704	0.0191489
SH3BGRL3	-1.09814	0.00073167	0.0191489
E2F4	-0.857111	0.000739367	0.019289
COPE	-0.982671	0.000740347	0.019289
SARM1	-0.848313	0.000742212	0.0192942
EAF1	-0.918766	0.000744057	0.0192989
SZRD1	-0.914052	0.000747195	0.019337
WDR5	-0.757981	0.000751901	0.0194155
SNRPB2	-0.936962	0.000759174	0.0194226
PGLS	-1.08966	0.000759424	0.0194226
H2AX	-1.10851	0.000764861	0.0194897
COQ4	-0.687695	0.000767411	0.0195118
PIR	-0.745211	0.000771012	0.0195604
LBX2	-0.740426	0.000774566	0.0196021
PLSCR1	-0.981078	0.000776036	0.0196021
COPRS	-0.911899	0.000784847	0.0197419
CHCHD10	-1.06379	0.000792207	0.0198042
MRPL34	-0.974433	0.000792576	0.0198042
MRPL36	-0.873749	0.000800594	0.0199186
PIM2	-0.878098	0.000805791	0.020005
ZCCHC14	-0.801245	0.000815858	0.0202018
PEF1	-0.984593	0.000817202	0.0202018
ANAPC15	-1.02641	0.000827537	0.0203704
ELOB	-1.24521	0.000832711	0.0204544
MRPL49	-0.962251	0.000844789	0.0205894
CIZ1	-0.726594	0.000851678	0.0205894
COX6B1	-0.916424	0.000852051	0.0205894
GYPC	-0.841525	0.000852635	0.0205894
CFL1	-0.764372	0.000856126	0.0205894
RTL8A	-0.799135	0.000861167	0.0205894
ERAL1	-0.807838	0.000861786	0.0205894
ARMC6	-0.902669	0.000865744	0.0205894
SLC20A2	-0.787221	0.000866624	0.0205894
UBE2J1	-0.773103	0.000881665	0.0208568
HDHD5	-0.723826	0.000885072	0.0208568
PAGE5	-0.980849	0.000892016	0.0209303
FAM72D	-0.838233	0.000895415	0.0209303
AP3S1	-1.0511	0.000900585	0.0210088
RPLP0	-0.82109	0.000906176	0.0210915
CYREN	-0.737708	0.000907768	0.0210915
CTCFL	-0.944257	0.000916491	0.0211577
PHAF1	-0.874427	0.000917917	0.0211577
SERF2	-1.18637	0.000920196	0.0211682
PCBP4	-0.744373	0.000930858	0.0213364
SPRY1	-0.911506	0.000939284	0.0214371
LETM2	-1.05278	0.000943573	0.0214927
MAPRE3	-0.843452	0.000959547	0.0216904
POLR3H	-0.766789	0.000962797	0.0216904
SPG21	-0.677616	0.000963479	0.0216904
ENSA	-1.11987	0.000969523	0.0217725
EIF4EBP1	-1.34	0.00097088	0.0217725
THAP6	-0.787167	0.00101291	0.0222955
FAM3A	-1.02692	0.00101343	0.0222955
FXN	-0.869197	0.00101743	0.0222989
TUSC2	-0.939296	0.00102765	0.0224392
UBL5	-1.30686	0.00102771	0.0224392
PDCD5	-1.36083	0.00103727	0.022563
MAFK	-1.03478	0.00104495	0.0226451
COPZ1	-0.806785	0.0010537	0.0227497
POLR2G	-0.934965	0.00105695	0.0227776
MYC	-0.932366	0.00106432	0.0228143
CENPM	-0.895868	0.00106589	0.0228143
CNOT9	-0.770689	0.00106646	0.0228143
POLR2F	-1.04073	0.00106653	0.0228143
UBQLN4	-0.793125	0.00107604	0.0229331
EXOSC5	-1.29282	0.00108204	0.0230186
POLR2I	-0.943647	0.00108506	0.0230407
MAPK3	-0.945638	0.00109483	0.0232057
MZT2B	-0.936107	0.00109686	0.0232063
STX17	-0.741919	0.00109968	0.0232234
PBX2	-0.674867	0.00111244	0.0234076
SEMA3G	-0.772446	0.00111754	0.0234299
GUCD1	-0.748915	0.00113262	0.0235743
RTL8B	-1.03724	0.00113349	0.0235743
PPP2R2D	-0.793228	0.00113393	0.0235743
MED29	-0.913626	0.00113422	0.0235743
RNF10	-0.740422	0.00113663	0.0235743
ETNK2	-0.931164	0.00113916	0.0235807
TADA3	-0.820111	0.001141	0.0235807
BANF1	-0.844836	0.00117577	0.0239822
WWTR1	-0.980699	0.00118095	0.0239822
FNDC4	-0.761011	0.0011832	0.0239822
LRRC23	-0.724437	0.00118835	0.0239822
RHOG	-0.675735	0.00119146	0.0239822
ABHD16B	-0.790344	0.00120373	0.0241508
GEMIN7	-0.806123	0.001204	0.0241508
NARF	-1.01083	0.00121301	0.0242895
THAP11	-0.866575	0.00122016	0.0243905
SRSF8	-0.704248	0.00123093	0.0245213
LSM2	-1.1685	0.00123854	0.0246277
MRPS11	-1.05449	0.00124204	0.0246277
ATP5PF	-0.779678	0.00124264	0.0246277
ST6GALNAC6	-0.757045	0.0012509	0.0247069
NDUFS8	-0.889762	0.00126898	0.0248339
RELB	-0.938829	0.00130743	0.0252639
H4C2	-0.969605	0.00131225	0.0253149
UQCRQ	-0.89056	0.00132139	0.0254376
DLX1	-0.73662	0.00136138	0.0259273
ATP6V1F	-0.860417	0.00136652	0.0259273
TMEM25	-0.70919	0.00136946	0.0259273
SLC35E2B	-0.727789	0.00137029	0.0259273
CHMP4B	-0.747725	0.00140254	0.0263978
TMEM53	-1.19715	0.00141949	0.026616
TCN2	-0.792352	0.00142102	0.026616
PRKACA	-0.778427	0.00142661	0.0266428
CHRAC1	-0.721054	0.00142821	0.0266428
ZNF76	-0.875236	0.00143164	0.0266428
ACSS2	-0.859086	0.00143642	0.0266545
SMARCD1	-0.769272	0.00143687	0.0266545
PEX16	-0.682555	0.00145174	0.0268543
SOST	-0.671374	0.00145691	0.0268919
FAU	-0.906183	0.00146211	0.0269075
SMYD5	-0.854989	0.00146519	0.0269213
MAVS	-0.740302	0.00146914	0.0269513
HSPBP1	-1.08598	0.00149952	0.0274206
NDUFB11	-1.19626	0.00150182	0.0274206
ZNF592	-0.637926	0.00150787	0.0274878
MRPL11	-0.966893	0.00152848	0.0278197
POR	-0.785185	0.00153329	0.0278405
YDJC	-0.933392	0.00153442	0.0278405
CRTC3	-0.756859	0.0015444	0.0279269
ARID5A	-0.846314	0.00154641	0.0279269
PSMB7	-0.711462	0.00155497	0.0280025
DNAJC30	-0.844626	0.00156073	0.0280265
SMIM12	-0.731946	0.00156159	0.0280265
IL6	-0.801785	0.00156931	0.0280459
S100A13	-1.08812	0.00156986	0.0280459
GRHPR	-0.698764	0.00158879	0.0282957
RBIS	-1.06007	0.00160841	0.0286011
PPP4C	-0.747947	0.00162098	0.0287805
THAP7	-0.965974	0.00163704	0.0289768
ABHD17C	-0.766623	0.0016456	0.0290397
ADAT1	-0.743223	0.00165078	0.0290868
PELI1	-0.780568	0.00166444	0.029276
DMAC2	-0.795212	0.00166657	0.029276
JPT1	-0.892142	0.00166969	0.0292865
NAA10	-0.93076	0.00167585	0.0293059
MMAB	-1.09795	0.00168567	0.0294087
VEGFB	-0.854421	0.00169363	0.0294087
MTMR14	-0.886267	0.00169737	0.0294087
PCED1A	-0.738491	0.00169835	0.0294087
LYPLA2	-0.779915	0.00169865	0.0294087
PSMG2	-0.843302	0.00170427	0.0294087
NOSIP	-0.836764	0.00170776	0.0294201
AP3S2	-0.682929	0.0017104	0.0294218
TMEM158	-0.744071	0.00171549	0.0294657
DCAF16	-0.838542	0.00173132	0.0296498
VAMP5	-0.795781	0.00174353	0.029708
WASF1	-0.729954	0.00174486	0.029708
ZBTB2	-0.775595	0.00174497	0.029708
CKB	-0.819658	0.0017775	0.0301029
SRA1	-0.769213	0.00178114	0.0301029
DTX3	-0.747806	0.00179128	0.0301055
RBPMS2	-0.901387	0.00179569	0.0301055
MYBL2	-0.93724	0.00179642	0.0301055
MID1IP1	-1.00793	0.00179947	0.0301055
CYP2R1	-0.874862	0.00181366	0.0302555
AEN	-0.706625	0.00181948	0.030309
RBFA	-0.721857	0.00182497	0.0303568
PLPPR2	-0.854669	0.00182905	0.0303671
PREB	-0.810509	0.00183083	0.0303671
EIF6	-0.81194	0.0018426	0.0304461
MBD3	-0.801594	0.00185741	0.0305628
CDC42SE1	-0.765781	0.00185976	0.0305628
FAM189B	-0.836036	0.00187546	0.0307554
TLCD3A	-0.754541	0.00188672	0.030881
RTL8C	-1.04861	0.00188986	0.030881
KCMF1	-0.724582	0.00189111	0.030881
RNPS1	-0.766615	0.00190558	0.0310298
STARD10	-0.814359	0.00192455	0.0312371
SDHB	-0.890482	0.00192658	0.0312371
C5orf15	-0.772722	0.00192908	0.0312371
RRP9	-0.754861	0.00194328	0.031375
PLEKHA6	-0.655152	0.00194572	0.031375
DHFR	-0.670952	0.00197826	0.0317365
CALB2	-1.25656	0.00197908	0.0317365
TRIM39-RPP21	-0.917341	0.00198768	0.0318303
DALRD3	-0.862319	0.00203721	0.0322533
TBC1D17	-0.794534	0.00203765	0.0322533
PFDN6	-0.885705	0.00204191	0.0322533
WDR55	-0.788818	0.00206047	0.032458
DNAJB2	-0.791527	0.00206641	0.032491
PHPT1	-1.0698	0.00207982	0.0325747
CCNK	-0.739621	0.00208192	0.0325747
DPH2	-0.953009	0.00208673	0.0326058
GTPBP6	-0.748554	0.00212347	0.0329719
SNX11	-0.774014	0.00212984	0.0330126
VPS25	-0.807197	0.0021336	0.0330266
PTEN	-0.716943	0.00213645	0.0330267
NAA60	-0.791233	0.00216298	0.0332594
SLC35C1	-0.881841	0.00217001	0.0333233
MARCHF9	-0.787175	0.00218609	0.0334393
STEEP1	-0.822045	0.0021891	0.0334393
POP7	-0.822063	0.00221073	0.0337252
SPINDOC	-0.894147	0.00222775	0.0338957
CDK2AP2	-0.83647	0.00224449	0.0339702
SDR39U1	-0.811893	0.00224616	0.0339702
RNF24	-0.657916	0.00225627	0.0340614
SPNS1	-0.704804	0.00226298	0.0340811
PAFAH1B3	-0.866614	0.00227927	0.0341702
IL11	-0.746587	0.00228243	0.0341702
ARAF	-0.840568	0.00230506	0.0343351
ZNF213	-0.799464	0.0023118	0.0343351
PLEKHF1	-0.839	0.0023136	0.0343351
HMGA1	-0.847527	0.00231736	0.0343351
WDR77	-0.725847	0.00232087	0.0343351
GSTM1	-0.711165	0.00233176	0.0343855
TCTN3	-0.647448	0.00233408	0.0343855
SP2	-0.868088	0.00234465	0.0344973
PHF19	-0.759514	0.00239608	0.0351647
GPX3	-1.13105	0.00240132	0.035179
LRRFIP2	-0.710127	0.00240375	0.035179
SMAGP	-0.788528	0.00240619	0.035179
H4C5	-0.797298	0.00240918	0.035179
NELFCD	-0.666627	0.00243377	0.0353598
CENPX	-0.645935	0.00245726	0.0356119
MLF2	-0.956931	0.00245726	0.0356119
CCDC32	-0.998147	0.00248819	0.0358362
TMEM183A	-0.748785	0.00249891	0.0359013
HPCAL1	-0.714501	0.00251157	0.035994
TTLL12	-0.86821	0.00252528	0.0361458
SH3GL1	-0.845331	0.00253313	0.0362134
NDUFAB1	-0.870343	0.00254741	0.036328
CHP1	-0.729639	0.00255588	0.0363574
ZDHHC3	-0.76976	0.00256202	0.0363574
PDE6B	-0.639096	0.00256919	0.0363661
TMEM147	-0.701805	0.00258028	0.0363661
AGPAT1	-0.746417	0.00259324	0.0363661
RPLP1	-0.794664	0.0025935	0.0363661
STX8	-0.791576	0.00259442	0.0363661
POLE4	-1.03212	0.00259466	0.0363661
SRM	-0.794908	0.00259753	0.0363661
WASF3	-0.697753	0.00260258	0.0363661
POLR1D	-0.942442	0.00260341	0.0363661
UBE2V1	-0.686579	0.00262085	0.0365218
AP2S1	-0.781257	0.00262744	0.0365633
H3C7	-1.03164	0.00263013	0.0365633
TPTEP2-CSNK1E	-0.614914	0.00264812	0.0367216
CSNK1G2	-0.69477	0.00265102	0.0367216
HDGF	-0.768907	0.00266179	0.036739
COX7B	-1.10007	0.00267046	0.0368148
CD33	-0.688865	0.00267909	0.0368356
EMC10	-0.672963	0.00268149	0.0368356
RPS15	-0.900848	0.00269082	0.0368657
TOR2A	-0.688389	0.00269835	0.0368657
ZNF260	-0.75366	0.00270276	0.0368657
FAM219A	-0.725145	0.00271068	0.0369303
EDEM2	-0.70367	0.00272988	0.0371481
PHB2	-0.813571	0.00274552	0.0372736
TMEM51	-0.760679	0.00275902	0.037413
DAP	-0.889934	0.00276365	0.0374238
OSER1	-0.859346	0.0027678	0.0374238
FTL	-0.974684	0.00278024	0.0375252
UQCR10	-1.1602	0.00278559	0.0375536
ARF5	-0.706685	0.00278974	0.0375659
H2AC14	-0.857378	0.00281878	0.0379129
BCL9	-0.671289	0.00285844	0.0383574
ANKRD42	-0.608656	0.00290421	0.038792
ESS2	-0.787668	0.0029271	0.0390383
MLST8	-0.739354	0.00292938	0.0390383
APEX1	-0.665247	0.00293973	0.0391311
RPS6KB2	-0.91359	0.00297089	0.0392754
SPRED2	-0.785102	0.00297976	0.0393478
TMCO3	-0.688387	0.00299451	0.0394527
SINHCAF	-0.730218	0.00300447	0.0394575
UXT	-1.00523	0.00300488	0.0394575
TERF1	-0.841455	0.00300508	0.0394575
PIP5K1C	-0.713397	0.00301743	0.0395687
TIMP1	-0.630621	0.00305246	0.03985
S100A11	-0.864033	0.0030556	0.03985
AKT2	-0.70743	0.00307834	0.040082
VPS26B	-0.634217	0.00311593	0.0404454
PEDS1	-0.724128	0.0031187	0.0404454
ADAM12	-0.732725	0.00314379	0.0405925
GIT1	-0.656407	0.00314405	0.0405925
EMC6	-0.938271	0.00315085	0.040635
TBCB	-0.763646	0.00315597	0.0406559
RNASEH2C	-0.882009	0.00318455	0.0409786
YTHDF1	-0.807225	0.00321975	0.0412483
GMFG	-0.756815	0.00322403	0.0412576
UBE2S	-0.867917	0.00326225	0.0414721
COMMD7	-0.803635	0.00327005	0.0415258
ATP5MC3	-0.934829	0.00327762	0.0415463
SHISA5	-0.66085	0.00328641	0.0415632
TMEM141	-0.707051	0.00328735	0.0415632
LIF	-0.878471	0.00329742	0.0415951
EIF3F	-0.613679	0.00330063	0.0415951
TAF6	-0.781712	0.00331221	0.0416505
PPP1CA	-0.705825	0.00332146	0.0417104
MTFR1L	-0.629438	0.0033296	0.0417334
RPP21	-0.848171	0.00336296	0.0420606
YIPF3	-0.648325	0.00337681	0.0421428
MVD	-0.935566	0.00339333	0.0421698
NADK	-0.77921	0.00339627	0.0421698
MLLT11	-0.68553	0.00340028	0.0421698
GSTK1	-0.749872	0.00341521	0.0422009
RYBP	-0.773689	0.00341526	0.0422009
DXO	-0.858356	0.00342483	0.0422009
DHX34	-0.69777	0.00342584	0.0422009
CETN2	-0.903182	0.00343331	0.0422009
CTDNEP1	-0.662685	0.00346379	0.0422932
RBM42	-0.825516	0.00346393	0.0422932
CIAO3	-0.870842	0.00346552	0.0422932
CXCL3	-0.664485	0.00346553	0.0422932
NPAS2	-0.647187	0.0034974	0.0424488
BRI3BP	-0.708861	0.00350089	0.0424488
STAC	-0.65847	0.00350316	0.0424488
ERI3	-0.883556	0.00351071	0.0424488
RNF41	-0.675265	0.0035181	0.0424488
DUSP5	-0.589688	0.0035186	0.0424488
MED19	-0.735127	0.003519	0.0424488
SNUPN	-0.742152	0.00352416	0.0424488
NCS1	-0.684115	0.00352746	0.0424488
MEIS3	-0.629054	0.00353463	0.0424488
GSTZ1	-0.73422	0.00353527	0.0424488
NAA50	-0.759391	0.00353679	0.0424488
CALM3	-0.760502	0.00354077	0.0424526
CBLL1	-0.685885	0.00355562	0.0425867
WDR73	-0.689298	0.00359306	0.0429021
ELP5	-0.671576	0.00360831	0.0429272
PNRC2	-0.661264	0.00360997	0.0429272
FAM168B	-0.658349	0.00362983	0.0430309
FKBP1A	-0.81238	0.00366358	0.0433867
UBE2R2	-0.735187	0.00367979	0.0434898
CDIPT	-0.733398	0.00369958	0.0436347
MAPKAPK3	-0.779621	0.00371471	0.0437687
MYL6B	-0.880354	0.00372177	0.0437943
PFN1	-0.819036	0.00373604	0.0438417
SUV39H1	-0.721378	0.00374275	0.0438761
RAB5C	-0.703427	0.00375612	0.0439631
PSMB5	-0.689854	0.00384658	0.0447314
RNF185	-0.819507	0.00385658	0.0448028
ZNF511	-0.83237	0.0038617	0.0448173
RPS18	-0.742144	0.00391183	0.0451731
UCK2	-0.652654	0.00392278	0.0452544
MRPL24	-0.72818	0.00393258	0.0453059
GPR157	-0.703052	0.00393506	0.0453059
SHKBP1	-0.653817	0.00394775	0.045407
AURKAIP1	-0.971214	0.00395697	0.0454117
MRFAP1L1	-0.631678	0.00395991	0.0454117
COX6A1	-0.768481	0.00399033	0.0457154
YIF1B	-0.878222	0.00400163	0.0457584
TMEM138	-0.751857	0.00400198	0.0457584
H1-5	-1.00172	0.00402899	0.0460217
TFPT	-0.654646	0.00403677	0.0460653
MAP2K2	-0.854907	0.0040639	0.0461864
SLC35A2	-0.625663	0.00406731	0.0461864
ST3GAL6	-0.711923	0.00408265	0.0461904
COA3	-0.856425	0.00408297	0.0461904
PHYKPL	-0.73838	0.00408409	0.0461904
TESK1	-0.632133	0.00409589	0.0462392
SH3RF1	-0.656314	0.0041425	0.0466634
PSMC4	-0.667102	0.00415358	0.0466634
TXNDC17	-0.766851	0.00416964	0.0467985
CIAO2B	-0.940448	0.00417897	0.0468193
DDX56	-0.631894	0.00417957	0.0468193
FUNDC2	-0.725183	0.00418928	0.0468722
NME4	-0.690643	0.00420396	0.0468722
ANO8	-0.730334	0.00420418	0.0468722
UNC119	-0.741993	0.00420489	0.0468722
ZFP36	-0.751914	0.00423516	0.0470101
ZFP64	-0.643577	0.0042396	0.0470101
NR1D1	-0.706222	0.00424121	0.0470101
BLOC1S3	-0.764003	0.00425416	0.0471087
OGFR	-0.728878	0.00427089	0.0472037
MAK16	-0.664297	0.00428935	0.0473622
ARPIN-AP3S2	-0.679684	0.00431998	0.0476101
CSTPP1	-0.677714	0.0043354	0.0477099
TRABD	-0.70763	0.00433726	0.0477099
PLEKHA3	-0.779283	0.0043469	0.0477705
SLIRP	-0.842219	0.00435177	0.0477788
GAMT	-0.84351	0.00436202	0.047805
TM4SF19	-0.888311	0.0043624	0.047805
PPP1R15A	-0.704006	0.0044074	0.0481616
SCAMP2	-0.791672	0.00445341	0.0485727
COQ10A	-0.755534	0.00447637	0.048697
USF2	-0.715143	0.00447896	0.048697
SLC25A6	-0.680843	0.0044816	0.048697
MTCH1	-0.660627	0.00449472	0.0487938
SHB	-0.723495	0.0045033	0.0488412
WDR45B	-0.731133	0.00450975	0.0488655
HEY2	-0.647429	0.00451704	0.0488987
PPP1R11	-0.88236	0.0045364	0.0490625
PIN1	-0.860554	0.00459409	0.0494884
UBE2I	-0.81893	0.00460451	0.0495219
PEX26	-0.681592	0.00462477	0.0496937
NSMCE1	-0.669229	0.00463276	0.0497335
LIX1L	-0.629281	0.004646	0.0498295
COX5A	-0.84045	0.00466807	0.0499737
PHACTR4	-0.759256	0.00467238	0.0499738
DUS1L	-0.639445	0.0046934	0.0501061
PEX14	-0.627002	0.00473243	0.0503998
ALYREF	-0.917862	0.00473395	0.0503998
BRMS1	-0.73154	0.00475423	0.0505229
KCTD18	-0.596524	0.00477899	0.0507209
EIF2D	-0.639908	0.00478548	0.0507209
NPRL2	-0.70302	0.00478888	0.0507209
ASB6	-0.762795	0.00479517	0.0507218
POLR2L	-0.86355	0.00480903	0.0507795
SCD5	-0.645617	0.00482186	0.0508687
MORN5	-0.800444	0.00485225	0.0510963
SUMO3	-0.631874	0.00485816	0.0511087
C9orf78	-0.656549	0.004912	0.0513853
GRK2	-0.696795	0.00491386	0.0513853
SHARPIN	-0.970384	0.00491835	0.0513853
RGS10	-0.770202	0.00494043	0.0515566
RPS28	-0.714897	0.00495161	0.0515994
IER3	-1.18364	0.00495344	0.0515994
TNFSF13	-0.610969	0.00497856	0.0517629
CANT1	-0.698035	0.00497917	0.0517629
RPL27	-0.932468	0.00498253	0.0517629
TNIP1	-0.741901	0.00499377	0.0518333
TBC1D7	-0.624951	0.00501031	0.0518994
ORMDL3	-0.684891	0.0050139	0.0518994
ATP6V0C	-0.684066	0.00502961	0.0519726
PRKAB1	-0.613948	0.00505018	0.0520923
RPS11	-0.818216	0.00505696	0.052095
ECSIT	-0.626428	0.00505943	0.052095
FBXO42	-0.58632	0.00509307	0.0523484
HMGXB3	-0.685344	0.00511843	0.0524327
GAS2L1	-0.824999	0.00512108	0.0524327
SLC16A10	-0.855588	0.00512582	0.0524327
BCKDHB	-0.62095	0.0051336	0.0524327
ENTPD6	-0.762017	0.00513745	0.0524327
SOX9	-0.74872	0.0051421	0.0524341
UBE2L6	-0.835411	0.00516302	0.0525018
BRIX1	-0.647016	0.00516467	0.0525018
SPTSSA	-0.716494	0.00516686	0.0525018
CIART	-0.695219	0.00518318	0.0526051
B4GALNT1	-0.679367	0.0051861	0.0526051
BLCAP	-0.865492	0.00522463	0.0527079
NOL4L	-0.770126	0.00522805	0.0527079
IGFBP4	-0.683738	0.00524372	0.0528199
H2AC13	-0.937173	0.00525058	0.0528431
DNPEP	-0.73663	0.00526073	0.0528879
FHL2	-0.739143	0.0052655	0.0528879
BCL2L2	-0.729729	0.00526872	0.0528879
NEIL2	-0.675612	0.00528897	0.0530453
PATZ1	-0.721214	0.00530135	0.0531137
LDB1	-0.596321	0.00530496	0.0531137
GPX1	-1.11267	0.00536851	0.0536573
TECR	-0.886055	0.00537722	0.0536981
TBX2	-0.791611	0.00541814	0.0540055
RAB1B	-0.740246	0.00542664	0.0540055
CDC20	-0.618792	0.00543577	0.0540316
PLEKHA1	-0.618493	0.00544668	0.0540658
SMAD1	-0.704375	0.00547653	0.0542447
PEDS1-UBE2V1	-0.64846	0.00548552	0.0542447
WDTC1	-0.698325	0.00548904	0.0542447
GID4	-0.921146	0.00549745	0.0542447
IFI6	-0.676111	0.00552595	0.0544795
FAM222B	-0.789509	0.00557354	0.0548033
CALHM2	-0.934111	0.00557447	0.0548033
ZNF513	-0.731024	0.00559007	0.0548319
ATP5MF	-0.849975	0.00559615	0.0548451
MSRB1	-0.792742	0.0056455	0.0551859
TAX1BP3	-0.718641	0.00564997	0.0551859
CDC25B	-0.691945	0.00570691	0.0556016
PHLDA1	-0.650134	0.00571673	0.0556505
STX18	-0.624492	0.00576005	0.0559782
CYTH2	-0.644906	0.00578757	0.0561983
SLC25A22	-0.97989	0.00579509	0.0561983
TP53INP2	-0.746566	0.00583158	0.056484
CNR1	-0.620733	0.00585886	0.0566536
DUSP1	-0.696602	0.00588078	0.0567709
PHLDA3	-0.602324	0.0058862	0.0567759
MRPS24	-0.806783	0.00589877	0.0567893
MED11	-0.754271	0.00590228	0.0567893
PPTC7	-0.612708	0.00595299	0.0571051
ANAPC11	-0.891273	0.00597485	0.0571555
SLC25A11	-0.715086	0.00598339	0.0571692
PACS1	-0.617404	0.00599601	0.0571692
ETS2	-0.587729	0.00602531	0.0574014
TNPO2	-0.585286	0.00606213	0.0576356
GAS6	-0.731482	0.0060985	0.0578609
MPI	-0.677148	0.00610596	0.0578843
POLR3D	-0.631895	0.00612715	0.0579903
RBM23	-0.647415	0.00614738	0.058087
LDLRAD3	-0.702093	0.00615787	0.0581387
DCTN3	-0.72412	0.00623058	0.0587737
CPSF7	-0.742623	0.00630332	0.0592226
BAX	-0.695537	0.00631851	0.0592819
H2AC21	-0.72152	0.00632289	0.0592819
ST3GAL4	-0.693591	0.00632497	0.0592819
TCF19	-0.643403	0.00634597	0.059394
CHMP2A	-0.644441	0.00636752	0.0594685
RAB26	-0.7535	0.00637143	0.0594685
TAF13	-0.815899	0.00637566	0.0594685
ACOT7	-0.708068	0.00639315	0.0595838
CXXC1	-0.702348	0.00640433	0.05964
NOP16	-0.725164	0.0064436	0.0599095
RANBP1	-0.671703	0.00646815	0.0600415
H2BC9	-0.908193	0.00649529	0.0601422
TRAF4	-0.767478	0.00652384	0.0603169
TEX261	-0.597936	0.00658073	0.060746
KIF3C	-0.674521	0.00658635	0.0607495
TMSB4X	-0.809364	0.00659746	0.0608036
TRAPPC2L	-0.745978	0.00660659	0.0608394
PHKG2	-0.748512	0.00662515	0.0609136
TBC1D24	-0.601309	0.00663602	0.0609198
WBP2	-0.739292	0.00664159	0.0609198
MIEN1	-0.705599	0.0066531	0.0609455
HEBP2	-0.684542	0.00669545	0.0612201
CENPB	-0.950218	0.00670464	0.0612557
GATC	-0.714029	0.00672178	0.0613641
ETV4	-0.790103	0.00672872	0.0613791
PTHLH	-0.718502	0.00674699	0.0614973
ADIPOR1	-0.599877	0.00676356	0.0616
NEU1	-0.639059	0.00683239	0.0619779
PTTG1	-0.878812	0.00686947	0.0620892
CST3	-0.887236	0.00691112	0.0624046
TNFRSF10D	-0.639557	0.00691915	0.0624285
H2AC12	-0.634198	0.00697367	0.0628715
GRK6	-0.750884	0.0070288	0.0632271
TMEM258	-0.757185	0.00702899	0.0632271
ADIPOR2	-0.69446	0.00702948	0.0632271
CENPN	-0.635096	0.00710341	0.0637438
ACOT8	-0.754541	0.00715158	0.0641264
PEBP1	-0.661795	0.00718529	0.0643789
TMEM91	-0.628552	0.00719887	0.064401
ALKBH5	-0.706208	0.00720451	0.0644017
SOD1	-0.731868	0.00721774	0.0644703
ICMT	-0.636697	0.00722964	0.0645269
ETHE1	-0.668692	0.00723826	0.0645542
EMP2	-0.639708	0.0072674	0.0647144
PPIL1	-0.662237	0.00728168	0.0647919
THAP4	-0.72706	0.00729364	0.0648485
PFDN5	-0.847242	0.00730263	0.0648787
RNF187	-0.699755	0.00736107	0.0652978
PRDM4	-0.693969	0.00744321	0.065825
FHOD1	-0.632805	0.00745818	0.065877
PSENEN	-0.833474	0.00747477	0.065877
CLEC18A	-0.627471	0.00747631	0.065877
AKIP1	-0.710818	0.00749188	0.0659169
PLPP4	-0.695682	0.00749908	0.0659169
ERCC1	-0.71692	0.00756328	0.066268
TMEM41A	-0.630552	0.00756613	0.066268
VKORC1	-0.722339	0.00756768	0.066268
PRDX5	-0.836079	0.00757332	0.066268
USP12	-0.665993	0.00759581	0.0663175
NOP10	-0.734321	0.00762782	0.066494
HOXA7	-0.723932	0.00765673	0.0665458
GSR	-0.627554	0.00767985	0.066597
TMEM120A	-0.787174	0.00769334	0.0666641
MEA1	-0.76283	0.00770154	0.0666853
DHRS11	-0.642299	0.00771	0.0666863
GOLGA7	-0.710268	0.00771316	0.0666863
CREB3	-0.6592	0.00777434	0.0670154
ROGDI	-0.762615	0.00779426	0.0670874
NTAN1	-0.726951	0.00781804	0.0671923
STYXL1	-0.609787	0.0078334	0.0672744
ATXN7L3	-0.690684	0.00784861	0.0673053
RPS19	-0.819375	0.00788901	0.0675473
PCGF1	-0.704381	0.00789969	0.0675473
OGG1	-0.718437	0.00801725	0.0682968
DUSP15	-0.830245	0.0080345	0.0683002
EIF2B1	-0.588907	0.00803531	0.0683002
MCUR1	-0.697377	0.00806757	0.0685241
TUBG1	-0.606431	0.00809315	0.0686519
H1-4	-1.05657	0.00809446	0.0686519
INO80E	-0.797874	0.00810762	0.0687133
C2orf76	-0.726794	0.00814034	0.068836
TSC22D1	-0.591782	0.00814585	0.068836
TRIM8	-0.681746	0.00816876	0.0688797
APOO	-0.702571	0.00818095	0.0688797
TBC1D25	-0.723748	0.00818425	0.0688797
GPR3	-0.637868	0.00821058	0.0689516
TOMM40	-0.680135	0.00821305	0.0689516
AHSA1	-0.625475	0.00824319	0.0691545
STK35	-0.679615	0.00825741	0.0692237
BLVRB	-0.900088	0.0083379	0.0697472
YIF1A	-0.733428	0.0083561	0.069849
ARRB2	-0.787051	0.00841237	0.0701677
MRPL2	-0.646693	0.00842758	0.070198
GTF3C5	-0.654621	0.00846824	0.070463
CHCHD3	-0.695781	0.00847817	0.070463
ECHS1	-0.60366	0.00851724	0.0706876
MRPL14	-0.955508	0.00852025	0.0706876
CLCF1	-0.719799	0.00852348	0.0706876
SMG5	-0.69596	0.0085776	0.0710348
MPDU1	-0.8368	0.00861697	0.0712351
SPRY2	-0.631477	0.00863553	0.07126
SNX12	-0.769636	0.00865865	0.0714
NQO2	-0.706055	0.00871861	0.0716942
AXIN1	-0.647746	0.00872116	0.0716942
LIN37	-0.588933	0.00873762	0.0716942
MTPN	-0.600074	0.00876002	0.0718272
LAMTOR2	-0.586975	0.00876685	0.0718324
SNRPB	-0.642239	0.00877716	0.0718661
CAMTA1	-0.641334	0.0087893	0.0719147
H2BC21	-0.819497	0.00880656	0.0719202
DDA1	-0.699938	0.00882098	0.0719202
TJAP1	-0.607652	0.00885237	0.0719965
MAF1	-0.712559	0.0088848	0.0721106
MFSD14A	-0.604602	0.00889053	0.0721106
ZNF384	-0.681938	0.00889336	0.0721106
GLIS3	-0.648013	0.00893203	0.072317
TMEM199	-0.624461	0.00895165	0.0724253
SERPINE2	-0.654854	0.00895907	0.0724348
TMEM106C	-0.598046	0.00897201	0.0724384
IFITM3	-0.638257	0.00900599	0.0725611
MAPK1IP1L	-0.745645	0.00902766	0.0726797
KANSL3	-0.692424	0.00905033	0.0726857
MIF	-1.02793	0.00905279	0.0726857
HDAC3	-0.59853	0.00909961	0.0729905
STUB1	-0.663962	0.00910336	0.0729905
CDKN1A	-0.835571	0.00918386	0.0735343
CNFN	-0.586283	0.00922148	0.0737309
LSM12	-0.595644	0.0092275	0.0737309
CDK5	-0.753813	0.00928848	0.0740447
NDUFB7	-0.850033	0.00929231	0.0740447
BATF3	-0.625831	0.00934491	0.0743616
EOLA2	-0.642154	0.00935985	0.0743859
DESI2	-0.609438	0.00937732	0.0743859
ATP5MJ	-0.596663	0.00938105	0.0743859
TCTA	-0.639235	0.00939134	0.0743859
ELAVL1	-0.602256	0.00941968	0.0745473
RPS20	-0.839249	0.0094401	0.074607
NPRL3	-0.589346	0.00946944	0.0747214
CNNM4	-0.658849	0.0094739	0.0747214
PGAP6	-0.658855	0.00951228	0.0749221
PIGV	-0.679029	0.00953257	0.0750066
H3C11	-0.930459	0.00953595	0.0750066
RASL11A	-0.727875	0.00958386	0.0753324
CYC1	-0.666466	0.00961957	0.0754073
CALM1	-0.718717	0.00962874	0.0754073
GNB2	-0.654799	0.00963241	0.0754073
H2AZ1	-0.738118	0.00964049	0.0754196
RALY	-0.653199	0.00965834	0.0755083
PRELID1	-0.654696	0.00974978	0.075967
SCAMP3	-0.642668	0.00976811	0.0760588
NKX6-3	-0.622611	0.0098092	0.0762989
H4C4	-1.07024	0.00988361	0.0766455
R3HDM4	-0.796997	0.00991542	0.0767419
ERAS	-0.596847	0.00997446	0.0769933
KLF16	-0.651977	0.00999094	0.0770381
H1-3	-0.842954	0.00999706	0.0770381
PEA15	-0.588299	0.0100026	0.0770381
RIC8A	-0.654519	0.0100068	0.0770381
PGAP4	-0.598896	0.0100148	0.0770484
PXMP4	-0.755481	0.0100659	0.0773716
ZWINT	-0.617394	0.0100974	0.0774554
CLBA1	-0.636655	0.0101008	0.0774554
BTBD2	-0.676755	0.0101011	0.0774554
ROMO1	-1.28546	0.0101214	0.0775457
RPL19	-0.629974	0.0101263	0.0775457
LPCAT3	-0.59961	0.0101449	0.0776368
PIK3AP1	-0.621261	0.0101706	0.0776801
KRT81	-0.742397	0.0102695	0.0781808
INPP5A	-0.629987	0.0102729	0.0781808
IFT52	-0.688764	0.0102834	0.0781808
AUP1	-0.656666	0.0104656	0.0794134
SLC25A44	-0.735113	0.0105221	0.0795913
BSDC1	-0.711367	0.010534	0.0796158
HELB	-0.631976	0.0105415	0.0796211
MGRN1	-0.626959	0.0105502	0.0796346
CHST10	-0.621045	0.0105922	0.0798998
CARS2	-0.696067	0.0108189	0.0812436
DNAJC14	-0.605538	0.0108836	0.0815143
GFUS	-0.688932	0.0109095	0.0816434
TXN2	-0.837134	0.0109446	0.0818129
PRDX2	-0.761184	0.0110539	0.08241
SIGLEC15	-0.683344	0.01106	0.08241
ADO	-0.620365	0.0110986	0.0825916
KIAA1191	-0.667885	0.0112085	0.0833022
ELOC	-0.771686	0.0112558	0.0836
TBCC	-0.640885	0.0112882	0.0837467
RAB3IL1	-0.630694	0.01129	0.0837467
ATP5MC1	-0.735734	0.0113494	0.084026
P2RY6	-0.592983	0.0113684	0.0841131
LYPLA1	-0.838195	0.0113796	0.0841424
UBXN6	-0.752555	0.011387	0.0841435
TPD52L2	-0.709084	0.011536	0.0850274
ARL2	-0.721543	0.0115606	0.0851311
H2BC4	-0.739702	0.0115865	0.0852246
POLR2E	-0.695406	0.0116102	0.0852246
LDLR	-0.740861	0.0116142	0.0852246
NDUFA7	-0.674885	0.011631	0.0852938
CYB5R3	-0.597977	0.0116453	0.0853355
RPS27	-0.79889	0.0116678	0.0853355
CAMK4	-0.587747	0.0116735	0.0853355
AKT1	-0.634599	0.0117533	0.0857424
TMEM92	-0.624823	0.0117587	0.0857424
IMP4	-0.614252	0.011805	0.0857597
RRAS	-0.709541	0.0118469	0.0859531
MED24	-0.607463	0.0119288	0.086493
LGALS1	-0.859463	0.0119383	0.0865077
COLGALT1	-0.637283	0.0119589	0.0865725
DAZAP2	-0.588096	0.0119622	0.0865725
FAM102A	-0.656132	0.0119902	0.0867217
PLEKHO2	-0.600665	0.0120489	0.0869524
USP21	-0.607787	0.0120521	0.0869524
BLOC1S4	-0.644608	0.0121263	0.0872699
IDH3G	-0.59767	0.0121451	0.0872973
BABAM1	-0.98444	0.0122264	0.0874903
H2BC3	-1.07295	0.0123149	0.0880267
RPS16	-0.655207	0.0123369	0.0880873
RAB4B	-0.619093	0.0123943	0.0883215
GOSR2	-0.662648	0.0124581	0.0886111
SGTA	-0.631489	0.012527	0.0888304
TP53I13	-0.684482	0.0125441	0.0888317
NIPSNAP1	-0.744878	0.012551	0.0888317
TMEM62	-0.591544	0.012564	0.0888317
RNF11	-0.586026	0.0125731	0.0888317
MBD6	-0.586585	0.0125968	0.0888389
LAT	-0.703427	0.0126427	0.0890517
HIKESHI	-0.659156	0.0127119	0.0893536
TIMM8B	-0.733662	0.0127544	0.0894472
KRTAP1-5	-0.836765	0.0128345	0.0898031
MAX	-0.60716	0.0128494	0.0898526
SPPL3	-0.608565	0.012871	0.0899495
CYB561	-0.665126	0.0128978	0.0900285
MRPS18A	-0.754784	0.0129097	0.090057
ATP5F1C	-0.675336	0.0129439	0.0901329
ATOX1	-0.606649	0.0129702	0.0902618
SLC9A3R1	-0.651517	0.0130324	0.0903764
PEMT	-0.713245	0.0130771	0.0905711
WDR13	-0.626667	0.0132434	0.0912864
ZC3H12A	-0.688106	0.0133354	0.0917028
TBCA	-0.800293	0.0134546	0.0921395
BCL3	-0.72107	0.0135686	0.0927562
FOSL1	-0.79178	0.0136313	0.09313
FAH	-0.657883	0.0136776	0.0932989
DCAF12	-0.623501	0.0136802	0.0932989
ADRM1	-0.679396	0.0137191	0.0933997
VPS37B	-0.635195	0.0137274	0.093401
NSFL1C	-0.624573	0.0137838	0.0935657
MGLL	-0.656526	0.0139006	0.0940081
RHBDD3	-0.620208	0.0139601	0.0941007
PRR13	-0.789002	0.0140329	0.0945274
SNRPA	-0.607866	0.014054	0.0945691
VPS28	-0.651126	0.0141613	0.0951653
PSMB8	-0.675533	0.0142798	0.0955889
ATP6V1E1	-0.691963	0.0143187	0.0957165
MALSU1	-0.707665	0.0145642	0.0967666
PELI2	-0.690384	0.014726	0.0973177
RELL2	-0.610293	0.0147467	0.0973177
NUBP1	-0.67474	0.0148924	0.0979923
RPL37A	-0.616508	0.0149423	0.0980979
SMIM20	-0.749266	0.0150023	0.098335
CITED2	-0.668369	0.0150374	0.0984077
TMEM234	-0.71537	0.015086	0.0986505
TAF10	-0.679475	0.0152272	0.0994055
SIGMAR1	-0.804372	0.0152856	0.0996041
CPNE2	-0.670193	0.0153041	0.0996273
RAB20	-0.614177	0.0153438	0.0997349
LLPH	-0.616027	0.0154053	0.10002
TCF3	-0.697578	0.0154235	0.100055
PNO1	-0.596623	0.0154609	0.100198
SKA3	-0.622685	0.0155378	0.100568
TMEM94	-0.604701	0.015614	0.100908
SARNP	-0.593727	0.0156613	0.101101
LPXN	-0.769157	0.0157363	0.101472
TLK1	-0.587039	0.0158209	0.10176
RPS14	-0.714973	0.0158249	0.10176
FAM110A	-0.595024	0.0159176	0.101904
TSSC4	-0.634602	0.0159551	0.101976
FBXW5	-0.734981	0.015998	0.101994
CLEC2B	-0.993867	0.0160004	0.101994
H4C1	-0.785054	0.0161721	0.102596
RPL31	-0.734612	0.0161762	0.102596
COMMD9	-0.64	0.0161943	0.102655
H4C11	-0.610414	0.0162159	0.102736
PYCR1	-0.666102	0.0162359	0.102807
PSMB6	-0.647489	0.0163005	0.103103
UROS	-0.699622	0.016329	0.103171
TMEM205	-0.675367	0.0164405	0.103622
CUTA	-0.698405	0.016454	0.103622
PDCD2	-0.714373	0.0165765	0.103998
PAK4	-0.622576	0.0166909	0.104246
PAQR5	-0.611665	0.0167224	0.104349
SMDT1	-0.762938	0.0167479	0.104414
TBC1D14	-0.688981	0.0167599	0.104414
CLTA	-0.700997	0.0168772	0.104927
CEBPB	-0.627798	0.0168878	0.104927
RNF38	-0.619859	0.0170082	0.105338
RPL29	-0.736424	0.0171274	0.105906
FDX2	-0.791838	0.0171445	0.105943
UBE2A	-0.696373	0.0171777	0.10599
RIDA	-0.668234	0.0173205	0.106589
TPRN	-0.610251	0.0173883	0.10678
CNIH2	-0.674417	0.0175618	0.107286
TWIST2	-0.614185	0.0175673	0.107286
NDUFA2	-0.846524	0.0176254	0.107552
KLHL18	-0.585489	0.0179759	0.109231
CNPPD1	-0.617905	0.0179942	0.109241
H2AC20	-0.619931	0.0180281	0.109278
CCNI	-0.593912	0.0180308	0.109278
STX11	-0.649681	0.0181054	0.109502
MOB2	-0.677712	0.0182681	0.110141
MON1A	-0.710283	0.0182806	0.110159
UBXN1	-0.600547	0.0184552	0.110751
LAGE3	-0.648623	0.018522	0.111045
AK2	-0.595285	0.018755	0.112201
C11orf68	-0.709715	0.0187695	0.11223
NR2C2AP	-0.701736	0.018842	0.112596
VPS37C	-0.916729	0.0189206	0.1129
AKR1A1	-0.625367	0.0189752	0.113133
FOXM1	-0.673452	0.0191292	0.113445
DPF1	-0.687583	0.019375	0.113939
CSKMT	-0.591297	0.0194555	0.114211
DNAJB1	-0.585488	0.0195442	0.114564
PPIF	-0.619873	0.019565	0.114564
ECH1	-0.587249	0.0196069	0.114636
CDCA5	-0.639244	0.0196451	0.114685
CHMP1A	-0.717501	0.0198326	0.115547
ERVK3-1	-0.59642	0.0198452	0.115563
RPS25	-0.598919	0.0199902	0.116174
UQCR11	-0.890989	0.0200143	0.116255
H2AC6	-0.683272	0.0200828	0.11642
NDRG4	-0.616893	0.0201645	0.116564
RAB5IF	-0.683371	0.0205948	0.117582
ZNF574	-0.604013	0.0207221	0.117886
RCC1	-0.622416	0.0207566	0.11795
SLC39A3	-0.680818	0.0207995	0.118037
ARL3	-0.736333	0.0208222	0.118051
CYTH4	-0.59157	0.0208224	0.118051
COX5B	-0.773478	0.021005	0.118771
LMO4	-0.706956	0.0210358	0.118771
ARL8A	-0.602235	0.0210944	0.11878
SLC36A1	-0.627018	0.0211702	0.11886
ZCRB1	-0.59194	0.0213783	0.119508
KIAA1143	-0.688565	0.0215662	0.119923
TRMT112	-0.779728	0.0215887	0.119925
SNAPC2	-0.689034	0.0216027	0.119925
UBE2D2	-0.602309	0.021608	0.119925
DHCR24	-0.634725	0.0217524	0.120496
METTL22	-0.666841	0.021863	0.120704
NPM3	-0.715565	0.0220733	0.121519
DNAJC25-GNG10	-0.67149	0.0221792	0.121754
TCF7	-0.605563	0.022194	0.121761
CDC42EP1	-0.623277	0.0225358	0.122955
VDR	-0.707754	0.0225608	0.122976
AZI2	-0.654034	0.0225991	0.123011
NRSN2	-0.75318	0.0228108	0.123931
NAA80	-0.71584	0.0228747	0.124061
MAP2K3	-0.732922	0.0228776	0.124061
NUBP2	-0.597114	0.0229027	0.124139
DCTPP1	-0.785524	0.0229357	0.12426
MRPS12	-0.723587	0.0232067	0.12526
RNF26	-0.672539	0.0232928	0.125501
R3HDM1	-0.702588	0.0233253	0.125521
MDK	-0.643959	0.0233687	0.125521
MIF4GD	-0.613165	0.0234208	0.125521
VAMP8	-0.82822	0.0234981	0.125547
WNT7B	-0.749361	0.0236238	0.126161
NDUFA3	-0.700131	0.0237198	0.126367
H2AC4	-0.836753	0.0237323	0.126367
TPI1	-0.587019	0.0237938	0.126486
COPS7B	-0.640232	0.0238324	0.126575
YRDC	-0.688745	0.0239665	0.127054
LSM10	-0.638112	0.02402	0.12712
B4GALT2	-0.598595	0.0240636	0.127263
CHD3	-0.606881	0.0241202	0.127461
UBE2E3	-0.603696	0.0241712	0.127558
TMOD1	-0.63848	0.0242745	0.127985
GNG5	-0.643407	0.0246294	0.128918
CCDC59	-0.649002	0.0249439	0.130094
ATP5PD	-0.600437	0.0249551	0.130094
MEAF6	-0.614432	0.0254471	0.131535
H3C1	-0.743845	0.0255894	0.132014
OAF	-0.70786	0.0257449	0.132484
TRIAP1	-0.694628	0.025763	0.132518
RPL27A	-0.618512	0.0259807	0.133283
PTOV1	-0.634477	0.026164	0.133794
NACC1	-0.631232	0.0263728	0.13458
C1D	-0.717005	0.0266282	0.135511
TSPAN17	-0.655536	0.026637	0.135511
HAX1	-0.60608	0.0266869	0.135577
FZD8	-0.591674	0.0266968	0.135577
PFDN4	-0.868941	0.026818	0.135954
SLC6A9	-0.789605	0.026838	0.135996
SEC61B	-0.618482	0.0269644	0.136384
SAP18	-0.627635	0.0270124	0.136522
GSTP1	-0.705681	0.0270679	0.136624
TK1	-0.704297	0.0272899	0.13691
TMED1	-0.659898	0.027543	0.137762
ABCB6	-0.590532	0.0279915	0.139165
C1QL1	-0.654376	0.0281154	0.139643
IMP3	-0.631746	0.0281237	0.139643
H2AC8	-0.911775	0.0282703	0.139999
NDUFS6	-0.638853	0.0282735	0.139999
ID3	-0.640318	0.0287539	0.14138
POMGNT2	-0.664159	0.0287886	0.141448
KEAP1	-0.60057	0.0289484	0.141914
TOMM5	-0.732562	0.0291024	0.142489
TMEM177	-0.587565	0.0297339	0.144488
DOK4	-0.593668	0.029811	0.144488
RPL30	-0.614127	0.0299923	0.145016
TGIF2-RAB5IF	-0.655127	0.0299939	0.145016
RNASEH2B	-0.596266	0.030418	0.146253
JTB	-0.608021	0.0308981	0.147908
TXNL4A	-0.686559	0.0312146	0.148661
FAM200B	-0.619324	0.0313035	0.148926
HAGH	-0.615284	0.0315086	0.14914
GTPBP1	-0.602407	0.0315868	0.149172
CENPH	-0.673013	0.0318312	0.149894
NDUFB8	-0.591631	0.0321257	0.150666
TXN	-0.737899	0.0321559	0.150666
PPP2R5A	-0.59107	0.0324705	0.151191
STMP1	-0.650925	0.0326214	0.151467
PPP1R14B	-0.64543	0.0326796	0.151616
RFXANK	-0.630391	0.0329023	0.152101
NDE1	-0.656593	0.0331973	0.152973
ZNF706	-0.613885	0.0332501	0.152977
NDUFA1	-0.774846	0.0333136	0.153026
POLR3K	-0.66103	0.0338988	0.154916
AGTRAP	-0.67868	0.0340406	0.155368
APH1A	-0.591356	0.0341061	0.155368
MSX1	-0.616836	0.034436	0.156502
TGFA	-0.616302	0.0345158	0.156502
PFN2	-0.664599	0.0346664	0.156878
DHRS13	-0.632198	0.0347086	0.157008
CCDC90B	-0.660318	0.0350019	0.157353
CXCL8	-0.597053	0.0350477	0.157436
NT5C3B	-0.589333	0.0354009	0.158593
CDKN2AIPNL	-0.60276	0.0355146	0.158979
MIDN	-0.642504	0.0355926	0.159077
ZPR1	-0.588676	0.035909	0.159942
ARRDC4	-0.623197	0.0362214	0.160634
DNPH1	-0.600985	0.0368049	0.161971
SELPLG	-0.64134	0.0368057	0.161971
ENY2	-0.617055	0.0370835	0.162489
SLC29A3	-0.587553	0.0371187	0.162495
B4GALT3	-0.647326	0.0371269	0.162495
ATXN1L	-0.63354	0.0374444	0.163558
DMAC1	-0.671716	0.0376521	0.164053
MRPS16	-0.673919	0.0378811	0.164784
C1orf50	-0.592433	0.0383059	0.165902
PCIF1	-0.610867	0.0394815	0.168911
BRK1	-0.622438	0.0403268	0.171766
UQCRH	-0.677117	0.0415827	0.174298
SYNGR1	-0.588398	0.0427435	0.176498
TPRKB	-0.605804	0.0429971	0.176965
CPTP	-0.588942	0.0450724	0.182207
BCKDK	-0.585815	0.0458928	0.184187
RPL35A	-0.634457	0.0461969	0.184816
GCLM	-0.609979	0.04796	0.18866
THOC7	-0.62033	0.0479952	0.18866

## Sheet: DKO-WT
Downregulated in translation efficiency (TE) for the contrast DKO/WT
Name	TE	P	Padj
ARHGEF5	-2.7326	3.02147e-09	7.00619e-06
STK26	-2.53914	1.31533e-08	2.54166e-05
GSTM4	-2.25985	5.1889e-08	5.2453e-05
NAMPT	-2.26729	1.71537e-07	9.03999e-05
AKR1B10	-3.47114	2.50707e-07	0.000106551
CNR1	-2.43156	2.52136e-07	0.000106551
TLR4	-2.8081	3.24214e-07	0.000122905
PADI3	-2.08984	3.75444e-07	0.000133147
OR2A7	-1.53109	5.03502e-07	0.00015033
GSTZ1	-1.94796	5.75855e-07	0.000165038
NCAM1	-3.44718	5.83625e-07	0.000165038
FECH	-1.38043	6.22815e-07	0.000171927
ZWINT	-1.87109	6.60189e-07	0.00017396
HNMT	-2.59507	7.0297e-07	0.000180001
GUSB	-1.29771	7.29691e-07	0.000180001
TSC22D1	-1.76208	7.93797e-07	0.000185861
BCKDHB	-1.49527	8.01541e-07	0.000185861
H2BC7	-1.97517	8.50691e-07	0.000188607
GPR37	-1.92554	8.62186e-07	0.000188607
TENM1	-2.99352	1.02821e-06	0.00022076
ACTR3B	-1.89713	1.06467e-06	0.000224433
MYG1	-1.33234	1.12333e-06	0.000232569
BLVRA	-1.51075	1.18346e-06	0.000240719
DDX56	-1.78983	1.30515e-06	0.000252199
MAN1A1	-3.11758	1.35237e-06	0.000257039
MAP4K2	-1.32655	1.48848e-06	0.000277571
MAFK	-3.2095	1.64495e-06	0.000293409
CRYZ	-1.25119	1.84503e-06	0.000319273
MRPL24	-1.54695	2.47003e-06	0.000386993
PSMB9	-1.79863	2.5742e-06	0.000397937
NAPA	-1.92381	2.74383e-06	0.000418579
FAXC	-2.13192	2.82348e-06	0.000423785
BCL7B	-2.23572	3.56138e-06	0.000485772
HMBS	-1.57995	3.71348e-06	0.000494874
MBD3	-2.12996	3.79189e-06	0.000497242
ACTL6A	-1.17046	3.88741e-06	0.000497242
TIMM50	-1.04863	3.89374e-06	0.000497242
RBCK1	-1.44233	3.93175e-06	0.000497242
PSMB3	-1.39295	4.25111e-06	0.000512912
OTUB1	-1.2441	4.29123e-06	0.000512912
DNAJC30	-1.80525	4.46878e-06	0.000528684
MEST	-2.3504	4.51799e-06	0.000529107
APEX1	-1.2502	4.76777e-06	0.000547302
FBXW4	-1.13097	5.14757e-06	0.000585107
TUBA4A	-1.77449	5.40638e-06	0.000605709
SNX8	-1.28748	5.51477e-06	0.000607819
POLD2	-1.80719	5.58793e-06	0.000607819
MMACHC	-1.88343	5.6873e-06	0.000610543
TAF6	-1.90509	5.97815e-06	0.000635878
S100A4	-2.71157	6.12741e-06	0.000645829
RAD23A	-1.63835	6.46481e-06	0.000673341
CENPM	-1.775	6.50459e-06	0.000673341
ZC3HAV1L	-1.33688	6.78762e-06	0.000676135
BDH1	-1.67331	6.8173e-06	0.000676135
RFX5	-1.32112	6.82317e-06	0.000676135
TBXAS1	-2.67257	6.93281e-06	0.000681178
POR	-1.71679	7.71076e-06	0.000726818
IL6R	-1.22671	7.84475e-06	0.000733484
NUDCD3	-1.39363	7.98095e-06	0.00073881
ACY1	-1.48042	8.1352e-06	0.00073881
HSD17B10	-1.42544	8.67171e-06	0.000767479
ELL2	-1.32616	9.00052e-06	0.000778758
PIR	-1.17544	9.10566e-06	0.000782008
JUND	-1.62989	9.24382e-06	0.000788035
ZFP36L2	-2.18635	9.47574e-06	0.00079684
JAGN1	-1.4117	9.48455e-06	0.00079684
TTC8	-1.30462	9.55918e-06	0.000797332
CHKB	-1.31869	9.86306e-06	0.000812197
PLOD3	-1.16288	9.95763e-06	0.00081302
NUBP1	-1.68464	1.00668e-05	0.000816182
TBRG4	-1.42042	1.04031e-05	0.000834131
E2F5	-1.8375	1.05328e-05	0.000836422
ATG101	-1.49852	1.07337e-05	0.000846578
ANKMY2	-1.70578	1.089e-05	0.000847538
SH3KBP1	-1.69094	1.1105e-05	0.000847538
H3C2	-1.84934	1.11947e-05	0.000847538
NFKBIA	-1.71068	1.12576e-05	0.000847538
PYCR2	-1.44601	1.14148e-05	0.000848356
NT5DC2	-1.31585	1.18766e-05	0.000877051
PSMD8	-1.04086	1.20851e-05	0.000886805
CDC45	-1.42646	1.27774e-05	0.00092588
PRKRA	-0.981402	1.42886e-05	0.00100401
MYD88	-1.38602	1.55636e-05	0.00106528
MRPL43	-1.24233	1.55645e-05	0.00106528
P4HTM	-1.355	1.55996e-05	0.00106528
PSME3	-1.40177	1.562e-05	0.00106528
MRPL2	-1.30908	1.59166e-05	0.00107316
CA12	-1.2386	1.60095e-05	0.00107316
SLC22A5	-1.21561	1.60132e-05	0.00107316
DBF4	-1.36551	1.64442e-05	0.00108945
SNRPB	-1.32813	1.68073e-05	0.00110259
ABHD14A-ACY1	-1.04684	1.68328e-05	0.00110259
TTLL12	-1.80945	1.7022e-05	0.00110872
ECSIT	-1.20959	1.74653e-05	0.00112821
RAB36	-1.50812	1.79797e-05	0.00114425
CPSF6	-1.08877	1.80609e-05	0.00114425
FAH	-1.43904	1.85312e-05	0.00116135
DUS4L	-1.34823	1.88721e-05	0.00117007
ATP6V0D1	-1.07334	2.03742e-05	0.00124983
GSTM1	-1.18455	2.07427e-05	0.00125955
KIF3C	-1.40718	2.08108e-05	0.00125955
COQ6	-1.21445	2.09672e-05	0.00125955
KIFC1	-1.1812	2.13316e-05	0.00126836
CREG1	-1.09017	2.16375e-05	0.00127343
GSR	-1.20949	2.18691e-05	0.00128056
AP4M1	-1.32013	2.28277e-05	0.00131079
PSMB5	-1.28116	2.29507e-05	0.00131079
DHRS13	-1.87715	2.35464e-05	0.00133822
ARRDC3	-1.16141	2.44869e-05	0.00136822
KLHL4	-1.91269	2.48882e-05	0.00138064
FHL3	-1.46662	2.50623e-05	0.00138368
PRDM5	-0.989818	2.52725e-05	0.00138867
TMED8	-1.36117	2.54156e-05	0.00138995
AP1S1	-1.11305	2.65548e-05	0.00143344
ASAH2	-1.35774	2.68333e-05	0.00143344
AKIP1	-1.34238	2.69724e-05	0.00143344
PPIA	-0.954035	2.70764e-05	0.00143344
PCBP4	-1.05342	2.72139e-05	0.00143417
MAP2	-1.254	2.73377e-05	0.00143418
FAM86B2	-0.954602	2.78595e-05	0.00144593
THTPA	-1.19037	2.81958e-05	0.00144593
CYBC1	-1.3505	2.83709e-05	0.00144593
VEGFB	-1.37477	2.84307e-05	0.00144593
LYPD3	-3.80478	2.84346e-05	0.00144593
SIRT6	-1.08843	2.87459e-05	0.00145134
HDGF	-1.35375	2.96773e-05	0.00147811
PYGO2	-1.40928	2.97051e-05	0.00147811
COPE	-1.60672	3.00294e-05	0.00148212
CCNA2	-1.13361	3.0169e-05	0.00148212
PGAM5	-1.27269	3.06165e-05	0.00149775
NFYC	-1.24963	3.11563e-05	0.00151776
UBIAD1	-1.42731	3.14436e-05	0.00152454
STEAP3	-1.01327	3.15586e-05	0.00152454
CYB561D2	-1.20667	3.24136e-05	0.00154749
B4GALNT1	-1.30213	3.246e-05	0.00154749
POLR2J	-1.46775	3.25675e-05	0.00154749
CCRL2	-1.49927	3.30541e-05	0.0015642
GNAI1	-1.63594	3.33345e-05	0.00157106
WDR77	-1.15266	3.36269e-05	0.00157842
RAB11B	-1.11308	3.40114e-05	0.00159003
MPI	-1.20679	3.44135e-05	0.00159596
MCAM	-1.64643	3.46844e-05	0.00160211
RCC1L	-1.75521	3.54662e-05	0.00161888
MAVS	-1.13284	3.6782e-05	0.00166327
EIF3G	-1.17146	3.7156e-05	0.00166327
CBR1	-1.37035	3.74996e-05	0.00167219
KBTBD7	-1.29602	3.80821e-05	0.0016852
ABR	-1.05735	3.86803e-05	0.00169871
ARF5	-1.33347	3.92209e-05	0.00170903
FIBP	-1.28064	3.94874e-05	0.00170903
GALK1	-1.11578	3.94968e-05	0.00170903
TMX3	-1.03725	3.98137e-05	0.00170903
SWSAP1	-1.19755	4.02101e-05	0.00171395
NUDT14	-1.52728	4.06922e-05	0.00172315
GPANK1	-1.20161	4.0723e-05	0.00172315
ADCY1	-1.33605	4.14595e-05	0.00174793
HIP1	-1.19101	4.2678e-05	0.00179279
CHTF8	-1.22229	4.2877e-05	0.00179464
RBM42	-1.48515	4.39135e-05	0.00183141
ADAMTSL1	-1.02679	4.44044e-05	0.00184454
NABP2	-1.23622	4.57686e-05	0.00187316
USE1	-1.31482	4.62986e-05	0.00188
SCFD2	-1.01029	4.63756e-05	0.00188
FASTK	-1.69025	4.78155e-05	0.00193161
SAYSD1	-1.08585	4.80337e-05	0.00193369
FLOT1	-1.95134	4.85905e-05	0.00194261
ESYT2	-1.09969	4.88928e-05	0.00194686
FAM86B1	-0.996257	4.90325e-05	0.00194686
MIF4GD	-1.38359	4.97861e-05	0.00196522
H2AC21	-1.43189	5.0858e-05	0.00199617
TMEM92	-1.47651	5.11751e-05	0.00199617
DSE	-0.983497	5.12575e-05	0.00199617
PATZ1	-1.2829	5.14455e-05	0.00199617
POLR3D	-1.06738	5.16353e-05	0.00199617
STYXL1	-1.36012	5.17209e-05	0.00199617
EXOSC4	-1.26039	5.20669e-05	0.0019977
TAGLN2	-1.23805	5.22083e-05	0.0019977
CNN1	-1.46024	5.27107e-05	0.00200232
EIF6	-1.18802	5.28472e-05	0.00200232
GSDME	-1.10562	5.33876e-05	0.00201428
AIMP2	-1.70475	5.35102e-05	0.00201428
PEX12	-1.17157	5.39401e-05	0.00202389
TRIM4	-0.966855	5.42332e-05	0.00202832
INPP5K	-1.10707	5.49583e-05	0.00204883
GSK3A	-1.39793	5.56531e-05	0.00206808
GMFG	-1.96862	5.61495e-05	0.00207987
USP42	-1.03396	5.64768e-05	0.00208532
ETV5	-1.28851	5.68462e-05	0.00208812
ETV1	-1.32682	5.69128e-05	0.00208812
HINT2	-1.89064	5.77521e-05	0.00211223
RHOBTB2	-1.32272	5.81392e-05	0.0021159
PRCC	-1.20789	5.82175e-05	0.0021159
CIB1	-1.55157	5.90202e-05	0.00213837
UBL7	-1.05021	6.04769e-05	0.00218433
UBALD1	-1.34188	6.24963e-05	0.00222193
MRPL4	-1.39196	6.27658e-05	0.00222193
GLOD4	-1.07825	6.28596e-05	0.00222193
DDX59	-1.04378	6.48228e-05	0.00227056
SDHAF3	-2.10131	6.50615e-05	0.00227123
PLPP4	-2.7041	6.52337e-05	0.00227123
H4C3	-1.32814	6.69346e-05	0.00231099
PEG10	-3.26068	6.69737e-05	0.00231099
CCDC51	-1.22301	6.74481e-05	0.00232045
GSTM2	-1.34627	6.89631e-05	0.00235164
DCAKD	-1.11611	6.92037e-05	0.00235293
ATP5F1D	-1.76497	6.9449e-05	0.00235436
MRPL36	-1.20566	7.04026e-05	0.00237973
WDR74	-0.907241	7.08147e-05	0.00238288
TSG101	-0.990633	7.13177e-05	0.00238288
LEF1	-1.10846	7.156e-05	0.0023841
VPS41	-1.04682	7.17894e-05	0.00238489
DNAJC4	-1.17979	7.35752e-05	0.00243029
GET3	-1.26247	7.48458e-05	0.00245825
MRPS18B	-1.043	7.584e-05	0.00247687
APCDD1L	-1.06762	7.82851e-05	0.00254886
PDHB	-0.879748	7.88229e-05	0.00254886
IGSF8	-1.00623	7.89238e-05	0.00254886
RNF181	-1.18195	7.98712e-05	0.00255964
KPNA2	-1.01507	8.03468e-05	0.00255964
ZMYND19	-1.02618	8.03613e-05	0.00255964
POLR1G	-0.956639	8.12617e-05	0.00257417
ELMO1	-2.13369	8.23501e-05	0.00259448
MRM2	-1.26225	8.3475e-05	0.00261103
GPS2	-1.11338	8.35513e-05	0.00261103
PHB2	-1.32005	8.50875e-05	0.00264478
NIPSNAP1	-1.39145	8.70882e-05	0.00267642
MRPL40	-1.30518	8.76143e-05	0.00267642
NPFFR2	-1.52204	8.77099e-05	0.00267642
DHPS	-1.32217	8.81829e-05	0.00267642
DEDD	-1.04923	8.89341e-05	0.00268912
AKT1S1	-1.25244	8.9246e-05	0.00268912
MCAT	-1.10384	8.92971e-05	0.00268912
S100A3	-2.36745	8.965e-05	0.00269275
KAZN	-1.09387	9.05853e-05	0.00271381
MYRF	-0.973965	9.16543e-05	0.00273876
PIGO	-1.22737	9.2839e-05	0.00274915
EIF3I	-1.08714	9.29502e-05	0.00274915
USP43	-1.19699	9.35475e-05	0.00275375
PBX2	-0.850758	9.39802e-05	0.00275375
TAPBPL	-1.07426	9.40561e-05	0.00275375
MRPS11	-1.47241	9.42974e-05	0.00275387
ABHD17C	-1.32159	9.56414e-05	0.00277911
FAM53C	-1.00113	9.73545e-05	0.00281196
ARRB1	-0.935501	9.75771e-05	0.00281196
EEF1A2	-2.55528	9.76977e-05	0.00281196
C1orf56	-1.32763	9.77421e-05	0.00281196
ESS2	-1.1859	9.82121e-05	0.00281849
RBM47	-1.34639	9.91478e-05	0.00283133
CLIC1	-1.1095	0.000100598	0.00286567
SHMT1	-1.03402	0.000102029	0.00289933
SLC27A3	-1.52401	0.000103873	0.0029445
SLC25A1	-1.16638	0.000105667	0.0029808
ZNF768	-1.28764	0.000106752	0.00300407
MTX1	-1.19815	0.000107322	0.00300638
UNG	-1.11359	0.000107352	0.00300638
GMPPA	-1.14459	0.000108746	0.00303446
COQ2	-1.11243	0.000108878	0.00303446
HSPB1	-1.32659	0.000109838	0.00305386
NUP210	-1.82427	0.000110229	0.0030574
HDHD5	-0.86556	0.000111216	0.00305878
AKR1C3	-1.53753	0.000111295	0.00305878
UBE2H	-1.25303	0.000111598	0.00305878
QPCTL	-1.23114	0.000112222	0.00306859
RHNO1	-1.43981	0.00011275	0.00306859
EREG	-0.980175	0.000113225	0.00307432
THAP6	-1.04623	0.000113818	0.0030832
NDUFAB1	-1.32555	0.000115279	0.0031155
ELAVL1	-1.01633	0.000116225	0.00313004
PDLIM3	-1.24941	0.000116357	0.00313004
NDUFV3	-0.957358	0.000117288	0.00314777
ITPRIPL1	-0.988162	0.000118188	0.00316461
LAMB4	-1.42873	0.000118736	0.00317194
GSTK1	-1.4021	0.000119182	0.00317654
DNAJA3	-0.982862	0.000120828	0.00321149
PGLS	-1.59597	0.000121457	0.00321149
ACD	-1.07304	0.000121601	0.00321149
KCTD2	-1.19789	0.00012303	0.00322914
EDEM2	-1.12317	0.000123105	0.00322914
SEMA3B	-1.08074	0.000126572	0.00329771
CREB3L2	-1.20592	0.000127863	0.00332386
RAB34	-1.18297	0.000129565	0.00335307
TRIR	-1.10421	0.000130259	0.00336352
TMEM47	-1.29458	0.000134235	0.00344318
TRIQK	-1.25083	0.000134917	0.00344593
NDUFAF4	-1.42024	0.000134937	0.00344593
CASP9	-1.27265	0.000135307	0.0034478
SDHB	-1.1851	0.000136499	0.0034691
PEF1	-1.23548	0.000136741	0.0034691
POLR2C	-0.946271	0.000137211	0.00347341
EPN1	-0.967355	0.000137753	0.00347953
DCPS	-1.22618	0.00014011	0.00351902
COX8A	-1.12918	0.000140227	0.00351902
ATP6V0A2	-0.949743	0.000141205	0.00353302
CYREN	-1.90836	0.000141632	0.00353302
RNF126	-1.20594	0.000141699	0.00353302
MCRS1	-0.892803	0.000142707	0.00355054
CSTPP1	-1.04714	0.000145325	0.00360022
ACTR5	-0.815646	0.000149647	0.0036915
PI4K2A	-0.957268	0.000150412	0.00370249
CBLL1	-1.08077	0.000150886	0.0037063
ABCD1	-1.18851	0.000151747	0.00371393
P2RY6	-1.00413	0.000152118	0.00371393
LPXN	-2.67803	0.000152158	0.00371393
IFT22	-0.954317	0.000153874	0.00374007
PLSCR1	-1.46584	0.000156801	0.00379053
GOT1	-0.810839	0.00015746	0.00379095
CKAP2L	-0.790829	0.000157602	0.00379095
MYBL1	-0.839957	0.000162451	0.00389144
SGCE	-1.11584	0.000164481	0.00392385
PRPF31	-0.954821	0.000166342	0.00395198
ADGRA3	-1.23749	0.000166919	0.00395759
ANKRD54	-1.08978	0.000167539	0.00396362
CCDC97	-1.02413	0.000167863	0.00396362
SUV39H1	-1.07847	0.000168398	0.00396362
DLD	-0.964694	0.000168541	0.00396362
SERTAD4	-1.07468	0.000169377	0.00396718
ADCY7	-1.14538	0.000170176	0.00397787
PHLDA1	-1.09683	0.000171142	0.00398337
RBFA	-0.990436	0.000171499	0.00398337
YIF1A	-1.32775	0.000171786	0.00398337
KIF18B	-0.848504	0.000172448	0.00399075
RANGRF	-1.16862	0.000173654	0.00400411
SLC10A3	-1.39515	0.000173716	0.00400411
LRP11	-1.28365	0.000175106	0.0040181
PHAF1	-1.11375	0.000175539	0.0040181
UBE2M	-1.1944	0.000175972	0.0040181
IL11	-1.41442	0.000177181	0.00402876
TRIB2	-0.966683	0.000177218	0.00402876
DELE1	-0.975865	0.000181157	0.00410221
YIPF2	-0.902879	0.000183726	0.0041442
SPR	-1.4106	0.00018449	0.00414531
NR1H2	-1.29903	0.000185374	0.00415628
TBC1D25	-1.23538	0.000185695	0.00415628
TOR1A	-0.895397	0.000189029	0.00421462
HSPBP1	-1.44272	0.000190414	0.00423616
COPZ1	-1.05653	0.00019123	0.00423616
PEX16	-0.852764	0.000191613	0.00423616
MRPS2	-1.0226	0.000191816	0.00423616
RHOG	-0.816442	0.000192185	0.00423616
TOM1L1	-0.933782	0.000192187	0.00423616
MRM1	-1.13112	0.000192802	0.00424164
BCKDHA	-1.22888	0.000193604	0.00425121
INAFM1	-1.01208	0.000195944	0.00426567
PRORY	-1.16611	0.000196102	0.00426567
TMEM62	-1.04528	0.000196524	0.00426685
MFSD11	-0.895722	0.000201898	0.00435094
MCOLN1	-1.18493	0.000202493	0.00435566
TOE1	-0.780416	0.000204373	0.00436637
LGALS9B	-0.852342	0.000205284	0.00436637
CEP41	-1.32855	0.000205965	0.00436637
ZNF746	-1.19893	0.00020617	0.00436637
PHF19	-1.08374	0.00020638	0.00436637
CDC20	-0.977014	0.000209085	0.00441554
PSME2	-1.01927	0.000210907	0.00444247
CC2D1A	-1.03441	0.000212586	0.00445074
TK1	-1.82318	0.000212671	0.00445074
ARFIP2	-1.00579	0.000216071	0.00451373
GPSM3	-0.897967	0.000217439	0.00453248
PLEKHF1	-1.149	0.000218568	0.00453894
AK2	-1.09953	0.000219114	0.00453894
UBXN1	-1.06069	0.000227417	0.00469996
DMAC2	-1.0318	0.000228155	0.00470682
ELOF1	-1.09034	0.000229988	0.0047362
AXIN1	-1.09868	0.000231003	0.00474866
TRAPPC14	-1.09518	0.000235257	0.00481994
SLC39A11	-0.889628	0.000235657	0.00481994
PPM1K	-1.03369	0.000235717	0.00481994
CCDC32	-1.61785	0.000237067	0.00483492
SLC48A1	-1.52129	0.000237701	0.00483492
PSMC4	-0.841117	0.000241093	0.00487825
MCM7	-1.15477	0.000242046	0.0048834
L3HYPDH	-1.57783	0.000242503	0.0048834
ZSCAN25	-1.09668	0.000243143	0.00488562
ADAM12	-1.11096	0.000248872	0.00498347
DUSP3	-1.10827	0.000251043	0.0050164
ERF	-0.986222	0.000251383	0.0050164
NELFCD	-0.865609	0.000254364	0.00504557
CDK4	-0.916444	0.000254585	0.00504557
KLHL5	-0.89465	0.00025757	0.00507564
AIP	-1.43154	0.000257727	0.00507564
PPP1CA	-1.01174	0.000258114	0.00507564
PNPLA8	-1.11596	0.000258714	0.00507564
CDC25A	-0.879188	0.000258766	0.00507564
SLC25A5	-0.796614	0.000259167	0.00507564
CENPX	-0.877192	0.000259916	0.00507639
TLCD1	-1.16492	0.000260081	0.00507639
EXOSC7	-0.946716	0.000261507	0.00508711
ARMC6	-1.10989	0.000264082	0.00512858
MAPRE3	-1.02518	0.000268601	0.00517311
GLE1	-1.13875	0.000268605	0.00517311
SLC12A7	-1.1726	0.000271428	0.00521879
COX15	-0.863867	0.000272379	0.00522841
CDC14A	-1.42627	0.000274585	0.00525336
RFC2	-1.18418	0.000275264	0.00525768
LMBR1	-0.951623	0.000276539	0.00527335
DCAF4	-0.942189	0.000278197	0.00529624
DHFR	-0.866058	0.000282637	0.00536316
MED20	-1.11954	0.000286898	0.00540861
POLR2J3	-1.61579	0.000288057	0.00542165
MRPL48	-0.846102	0.000289863	0.0054468
KATNB1	-0.937134	0.000292076	0.00547949
MEPCE	-0.979183	0.000295014	0.00552567
TOMM40	-1.26872	0.00029705	0.00555483
NSMCE1	-0.950147	0.000297688	0.0055578
CHST14	-1.02153	0.000298811	0.00556216
NDUFAF3	-1.04244	0.000300699	0.0055863
VARS2	-1.00538	0.000301142	0.0055863
POLDIP2	-0.901802	0.000302698	0.0056062
SELENBP1	-0.992172	0.000303211	0.00560669
MDH2	-1.11272	0.000303692	0.00560669
MED27	-1.00552	0.000307883	0.00563829
ACAA1	-0.937799	0.000308321	0.00563829
HTR7	-0.845421	0.000308825	0.00563861
H4C11	-1.10222	0.000317075	0.00571793
HADH	-0.965464	0.000317115	0.00571793
TMEM248	-1.10454	0.000319545	0.00574712
AKR1B15	-3.4063	0.000320199	0.00574712
H2AC11	-1.89912	0.000323586	0.00579854
MXD4	-1.3364	0.000326427	0.00584043
GTSF1	-2.00487	0.000330049	0.00588707
UBE2D4	-1.11167	0.000331547	0.0059047
FLOT2	-0.94907	0.000333868	0.00592418
MRTFA	-0.909708	0.000335124	0.00592418
EPB41	-1.06965	0.000335196	0.00592418
AATF	-0.931309	0.000336784	0.00592986
SARM1	-0.950629	0.000337052	0.00592986
ZFPL1	-1.11113	0.000338288	0.00593943
SNRPB2	-1.11047	0.00033934	0.00594306
NMRAL1	-0.811884	0.000343395	0.00599767
G6PC3	-0.964141	0.000345357	0.0060031
MED8	-0.951188	0.00034743	0.00602107
PHB1	-0.777743	0.0003488	0.0060358
BLVRB	-1.75225	0.00035071	0.00605879
GTF2IRD1	-0.862262	0.000351174	0.00605879
KRT80	-1.16106	0.000356032	0.00612439
GPC1	-2.09452	0.00035741	0.00613409
TAFAZZIN	-0.795271	0.00036042	0.00615421
RAC1	-0.806548	0.000362868	0.0061869
H2AC20	-1.12572	0.000370809	0.00627614
SENP3	-0.955534	0.00037149	0.0062785
AP1G2	-0.996102	0.000375655	0.00633044
GAS2L3	-1.34908	0.000377501	0.00635231
EIF4H	-0.715036	0.000379492	0.00637656
POLR3H	-0.873555	0.000381583	0.00639317
QSOX2	-0.972649	0.000383638	0.00640014
MMD	-1.11753	0.000383655	0.00640014
FHL2	-1.14992	0.000386963	0.00643731
ULK3	-0.928957	0.000394902	0.00654503
CASP1	-0.964234	0.000395672	0.00654503
QKI	-0.900731	0.000395728	0.00654503
CCDC86	-0.952633	0.000398627	0.00658297
NECTIN3	-0.726253	0.000399157	0.00658297
LPCAT3	-1.04605	0.00039981	0.00658396
LAT	-1.25437	0.000400921	0.00658396
CDK20	-0.901147	0.000403465	0.00660703
TSPAN13	-0.861642	0.000404592	0.00661544
NUP85	-0.884247	0.000406969	0.00661767
BCL2L12	-1.00722	0.000408739	0.00663715
RBM24	-0.899024	0.000410708	0.00665979
MYEF2	-0.917217	0.000413478	0.00669534
TIMM17B	-1.23539	0.000414674	0.00670534
SASS6	-0.950085	0.000416684	0.00670571
ZBTB3	-0.947126	0.000417365	0.00670571
TRIM24	-1.84712	0.000418398	0.00670571
DUS3L	-0.845777	0.000419079	0.00670571
H2BC18	-1.30194	0.000419316	0.00670571
ZNF319	-0.837997	0.000420662	0.00670571
PSMB6	-1.25655	0.000421059	0.00670571
CPNE2	-1.24432	0.000422791	0.00672406
ZC3HC1	-0.793075	0.000426443	0.00677285
AURKAIP1	-1.33852	0.000428972	0.0068031
CIAO3	-1.16311	0.000429521	0.0068031
DNAAF5	-1.12999	0.000432517	0.0068412
CYB561	-1.29572	0.000437309	0.0068888
TUBG1	-0.961864	0.000438363	0.00689604
PA2G4	-0.735593	0.00044286	0.00692917
SSR4	-1.2181	0.000449687	0.00701777
GPR3	-1.03231	0.000449733	0.00701777
GGA1	-1.01814	0.00045448	0.00708231
NFE2L2	-1.29725	0.00045567	0.00709133
UBQLN4	-0.906526	0.000459714	0.00710468
SLC25A11	-1.01994	0.000460624	0.00710468
ECHS1	-0.878357	0.000463818	0.00710855
AURKB	-0.986367	0.000464135	0.00710855
CFL1	-0.827989	0.000468914	0.00716283
PPA2	-1.12894	0.000470818	0.00716898
SNX7	-0.867335	0.0004905	0.00741441
C19orf47	-0.965552	0.000493	0.0074425
WFS1	-0.959306	0.000495733	0.00747403
DGUOK	-0.904601	0.000497085	0.00748468
DPH2	-1.24893	0.00050223	0.00752516
PFDN6	-1.06315	0.00050237	0.00752516
SLC22A18	-1.01532	0.00050817	0.00760223
ZNF655	-0.985626	0.000514218	0.00767587
PHACTR4	-1.14916	0.000515362	0.00767587
EDC4	-0.852282	0.000516329	0.00767587
TMEM51	-1.02714	0.000516942	0.00767587
AKR1B1	-1.8025	0.000517065	0.00767587
ECH1	-1.07495	0.000520716	0.00771032
PLEK2	-0.870801	0.000525758	0.00777505
THAP11	-1.00696	0.000531288	0.00784682
ADRM1	-1.16624	0.000535774	0.00789754
DTX3	-0.941021	0.000536952	0.00789754
SUPT4H1	-0.87499	0.000537255	0.00789754
GABARAP	-0.976908	0.000546807	0.00800464
IRF2BPL	-0.891871	0.000549791	0.00802806
SPIN4	-1.08448	0.000552554	0.00804351
BET1L	-1.11766	0.000552931	0.00804351
PARP3	-0.859173	0.000557661	0.00810215
CHMP2A	-0.915861	0.00056136	0.00813531
C5orf15	-0.924944	0.000561478	0.00813531
KRTCAP2	-0.842369	0.000562048	0.00813531
H4C2	-1.23545	0.000564539	0.00816118
CYP24A1	-1.36302	0.000567101	0.00818461
ZNF174	-0.870951	0.000574689	0.00826668
DIO2	-0.855835	0.000576163	0.00827762
YWHAG	-1.09471	0.000576971	0.00827784
SRA1	-0.890172	0.000577607	0.00827784
FAM177A1	-0.887556	0.000579927	0.0082906
CTNNAL1	-0.960468	0.000586961	0.00837051
RPLP2	-1.06512	0.000589498	0.00838606
CLIP4	-1.0269	0.000593617	0.00842781
PTHLH	-1.16952	0.000593887	0.00842781
EXOSC1	-0.947962	0.000596457	0.00844362
EFNA1	-1.11596	0.000599836	0.00847077
PRXL2B	-0.820955	0.000602687	0.00850067
MSTO1	-0.897502	0.000604331	0.0085135
APOO	-1.07689	0.000607339	0.00852198
CYP2R1	-1.05537	0.00060756	0.00852198
DPH6	-0.800125	0.000610783	0.00854343
PSMC2	-0.996554	0.000610876	0.00854343
DDX11	-0.755257	0.000612284	0.0085528
VPS4A	-0.906949	0.00061588	0.00858235
H4C8	-1.44374	0.000618205	0.00860441
TRAIP	-1.12505	0.000624493	0.0086537
PDE4B	-1.11648	0.000624732	0.0086537
MITF	-1.28538	0.00062709	0.00867599
NIT1	-0.835259	0.00063109	0.00872092
RPUSD3	-1.1076	0.000647319	0.00890274
HNRNPUL1	-0.719857	0.000656731	0.0090215
LRRC1	-0.809848	0.000658856	0.00903539
NIPSNAP2	-1.06715	0.000659301	0.00903539
XRCC4	-1.13582	0.00066233	0.00906618
CSNK1G2	-0.856719	0.000669798	0.00914357
TOR1B	-0.74921	0.000679269	0.00923071
CASP8	-0.787433	0.000680501	0.00923071
GTPBP1	-1.09681	0.000680719	0.00923071
GCC1	-0.932439	0.000682847	0.00924875
FHIP2B	-0.817038	0.000684885	0.00925809
GNB2	-1.05172	0.000685756	0.00925809
SDC4	-0.723923	0.000687274	0.00925809
TUBG2	-0.857659	0.000688328	0.00925809
WEE1	-0.948228	0.000695072	0.00931638
ALDOC	-0.998542	0.000700089	0.00937278
ELOB	-1.45456	0.000702075	0.00937772
COQ9	-0.843687	0.000703091	0.00938048
ATP6V1F	-1.1509	0.000704208	0.00938458
MSC	-1.69775	0.00070553	0.0093914
RBM23	-0.904641	0.000712563	0.00945847
OLFM2	-1.20766	0.000713015	0.00945847
IDH3G	-0.863329	0.000715418	0.00947949
SIPA1L1	-0.709475	0.000718808	0.00951354
DRG1	-0.871741	0.00072562	0.00957556
RNPEP	-0.916412	0.000725972	0.00957556
TRAPPC1	-1.06385	0.000727307	0.00957839
VRK3	-0.87941	0.000727839	0.00957839
FAF1	-0.97084	0.000729776	0.009593
SCARB1	-1.2784	0.000736256	0.00966722
H2AC14	-1.21958	0.000740444	0.00969917
SPAG4	-0.844781	0.000740624	0.00969917
PDCD7	-0.724133	0.000741199	0.00969917
CORO1B	-0.892358	0.000746676	0.00975796
RAD17	-0.77234	0.000752257	0.00979962
SRXN1	-1.0056	0.000756401	0.00983151
DUSP2	-0.705383	0.000761487	0.0098657
ACADM	-0.76947	0.000761583	0.0098657
ARID5A	-0.956253	0.000764299	0.0098788
NT5DC1	-0.77946	0.000767233	0.00990567
NSUN5	-1.41959	0.000770851	0.00994132
RNGTT	-0.748913	0.000781321	0.0100317
CIAO1	-0.777041	0.000783574	0.0100495
DAZAP2	-0.887288	0.000787439	0.0100879
FIGNL1	-0.963035	0.00079146	0.0101282
ECI2	-0.708393	0.000796946	0.0101713
ADIPOR2	-0.954204	0.000797567	0.0101713
TMEM25	-0.762766	0.000798332	0.0101713
UROD	-1.02793	0.000801588	0.0102016
METTL1	-0.820221	0.000803736	0.0102177
ZNHIT1	-1.70757	0.000811334	0.0102804
HJURP	-1.01761	0.000813521	0.0102969
GRWD1	-1.12365	0.000816421	0.0103111
ARMCX5	-0.885285	0.000817519	0.0103137
RAD9A	-0.961276	0.000821441	0.0103492
DEPDC1B	-0.797883	0.000822118	0.0103492
SHKBP1	-0.877564	0.000825717	0.010372
ZNF526	-0.936145	0.000831544	0.010396
RHBDD2	-1.22282	0.00083184	0.010396
CDIN1	-1.06715	0.000833008	0.010396
RRAGA	-0.74821	0.000838245	0.0104277
NOB1	-0.68644	0.000843748	0.0104778
CHCHD3	-0.991085	0.000844325	0.0104778
POLR2G	-1.04674	0.000847877	0.0105024
H2AC13	-1.45794	0.000854388	0.0105651
SLC31A2	-0.902631	0.000854757	0.0105651
MED11	-1.08069	0.000862752	0.0106441
MRPL28	-1.06734	0.000868438	0.0107
LIG3	-0.948084	0.000869521	0.0107019
GRPR	-2.21431	0.000874023	0.0107459
YJU2	-0.989152	0.000876929	0.0107589
SPNS1	-0.829928	0.000877876	0.0107591
LYPLA2	-0.879866	0.000884769	0.0108207
UFD1	-0.786425	0.000887138	0.0108382
ERAL1	-0.83384	0.000888177	0.0108395
NDUFB11	-1.46059	0.000890249	0.0108534
BLOC1S3	-1.01919	0.00089539	0.0108931
TFAP2C	-1.04259	0.000897408	0.0109062
TIMELESS	-1.14419	0.000901835	0.010936
RHOBTB3	-1.10068	0.000915334	0.0110431
MON1B	-1.10877	0.000920347	0.0110813
ATP5F1C	-1.00478	0.000926385	0.0111269
GLA	-0.932448	0.000926671	0.0111269
RPS15	-1.82858	0.000928643	0.0111269
ATP5PO	-0.920482	0.000937588	0.0112182
DCXR	-1.13836	0.00094542	0.0113002
PROCR	-1.22267	0.000947538	0.0113139
SLC37A4	-1.03941	0.000950073	0.0113325
TMED3	-0.932391	0.000953309	0.0113477
ATPAF1	-0.794253	0.000954714	0.0113528
DGCR2	-0.824845	0.000956963	0.0113562
TOM1	-0.960672	0.000961738	0.0114012
NXN	-1.12734	0.000974086	0.0115006
ST3GAL4	-1.07842	0.000991167	0.0116394
PIAS3	-0.920397	0.000995277	0.0116676
NUMB	-0.702623	0.00101155	0.0118084
PDCD6	-1.03049	0.00101322	0.0118084
GPR183	-0.92925	0.00101543	0.0118084
RAB14	-0.719475	0.00101948	0.0118436
MYC	-1.00596	0.00102346	0.011857
SNX21	-0.843793	0.00102373	0.011857
NAXE	-1.23647	0.00103084	0.0119014
PPDPF	-1.09121	0.00103459	0.0119036
ARF1	-0.711793	0.00103676	0.0119036
TRIM2	-0.844431	0.00103806	0.0119036
ING4	-0.962285	0.00103823	0.0119036
UCKL1	-0.8164	0.00104009	0.0119036
DBNL	-0.963139	0.00104294	0.0119036
C1orf43	-0.751671	0.00104346	0.0119036
DHX30	-0.797819	0.00104379	0.0119036
NPRL3	-0.821552	0.00104736	0.0119284
U2AF2	-0.72217	0.00104885	0.0119336
CSGALNACT1	-1.04132	0.00105367	0.0119767
NRSN2	-1.36261	0.00105904	0.0120142
GLIS3	-1.03245	0.00106029	0.0120166
EEF1B2	-0.874805	0.00106352	0.012026
POLDIP3	-0.756105	0.00106423	0.012026
ACTR3C	-1.07988	0.00106579	0.0120308
CD2BP2	-1.06147	0.00106694	0.0120308
NDUFV2	-1.22843	0.00106777	0.0120308
TMEM106C	-0.904338	0.00109297	0.012282
RNH1	-1.00305	0.00109459	0.0122852
ANKRD42	-0.671318	0.00109727	0.0123034
EPHB4	-1.00955	0.00110455	0.0123397
ZNRD2	-0.90208	0.00110499	0.0123397
DHRS4	-0.697677	0.00110583	0.0123397
KYAT1	-0.834086	0.00110842	0.0123568
UCP2	-1.302	0.00111774	0.0124248
SPATA2	-0.934394	0.00111992	0.0124372
AP3S2	-0.722545	0.00112754	0.0125098
PEX14	-0.769205	0.0011426	0.0126285
GTF3C5	-0.882656	0.00114717	0.0126669
ACP2	-0.830393	0.00114855	0.0126701
KIAA0895	-0.743511	0.00115323	0.0127096
NSUN4	-0.72042	0.00115729	0.0127219
STARD13	-0.908449	0.00116107	0.0127476
SNRPA	-0.942168	0.00118144	0.0129101
KLHDC10	-0.88772	0.00118348	0.0129202
ELP5	-0.834998	0.00120248	0.0130525
TCTN3	-0.695051	0.00120292	0.0130525
SNX12	-1.00052	0.00120317	0.0130525
SGTA	-0.877395	0.00120351	0.0130525
GCH1	-1.22771	0.0012046	0.0130525
TBCB	-0.956067	0.00121074	0.0130946
AP1M1	-0.77526	0.00122161	0.0131752
DCTPP1	-1.6312	0.00122932	0.0132116
SETD1A	-0.750758	0.00123465	0.0132522
PEBP1	-0.851374	0.00123837	0.0132522
MIEF1	-0.945451	0.00125004	0.0133481
PDHX	-0.788438	0.00126366	0.0134783
HSPA13	-0.620348	0.00127222	0.0135446
TMEM138	-1.00497	0.00128439	0.0136491
CPSF4	-1.14811	0.00129157	0.0136878
IFRD1	-1.0312	0.00129364	0.0136972
PABIR2	-0.868112	0.00130127	0.0137655
PHF10	-0.749623	0.00130271	0.0137681
RBM38	-0.656427	0.00130976	0.01383
HIKESHI	-0.946091	0.0013124	0.0138453
H1-5	-1.54438	0.00131669	0.0138653
DHX34	-0.830519	0.00133026	0.0139889
TMEM223	-1.05549	0.00134273	0.0140884
EXOSC5	-1.65663	0.00134687	0.014119
RTL6	-0.899849	0.00135583	0.0141745
TUBB	-0.687299	0.00136807	0.0142895
MRPS26	-0.71527	0.00137059	0.0143029
SLC25A22	-1.33934	0.00137342	0.0143089
CNPPD1	-0.992554	0.00137453	0.0143089
KIF22	-1.19563	0.00137819	0.0143089
NDUFS8	-1.04797	0.0013798	0.0143089
ALDH6A1	-0.789939	0.00139306	0.0144078
TMEM199	-0.831773	0.00140366	0.0144862
HTRA1	-0.67231	0.00140398	0.0144862
BRAT1	-0.820671	0.00140516	0.0144862
ASL	-1.31062	0.00140564	0.0144862
UBE2J1	-0.746407	0.00140739	0.0144914
COPS8	-0.828798	0.00141518	0.0145205
TADA3	-0.893567	0.00141523	0.0145205
SAE1	-0.657524	0.00141847	0.0145288
SNX13	-0.692539	0.00142396	0.0145586
REEP5	-0.721222	0.00142669	0.0145608
PSMC6	-0.899363	0.0014356	0.0146388
AEN	-0.72651	0.00144174	0.0146885
CYB5R3	-0.836703	0.00144888	0.0147483
CDCP1	-0.955335	0.00145181	0.0147652
ALDH4A1	-0.806435	0.00145384	0.0147717
PEPD	-0.782272	0.001455	0.0147717
PDIA4	-0.830011	0.00146212	0.0148234
TIMM13	-1.04251	0.00146265	0.0148234
NEU1	-0.879064	0.00146632	0.0148476
KNOP1	-0.750994	0.0014707	0.0148663
NR1D1	-0.852845	0.00147284	0.0148663
INO80B	-0.910214	0.00147316	0.0148663
DYNC1LI1	-0.760199	0.00147329	0.0148663
RABL2A	-0.734098	0.00148043	0.0148685
PSMA5	-0.821489	0.00148121	0.0148685
PNPLA2	-1.08461	0.00148408	0.0148844
PAFAH1B3	-1.04176	0.00148679	0.0148888
CHMP4B	-0.763434	0.00148713	0.0148888
MRPS35	-0.765879	0.00148836	0.0148888
ABHD6	-0.765599	0.00150035	0.0149749
TAF6L	-0.890351	0.00150191	0.0149749
NDUFS3	-0.837124	0.00150214	0.0149749
FUNDC2	-0.850327	0.0015055	0.0149955
HROB	-0.972255	0.0015162	0.0150633
TRIP6	-1.13989	0.0015182	0.0150702
NDUFS2	-0.767326	0.00152359	0.0150979
RELB	-1.08709	0.0015335	0.0151831
TAF9B	-0.77248	0.00154497	0.0152548
NPEPL1	-0.720025	0.00154723	0.0152548
MTG1	-0.73356	0.00154864	0.0152548
PDCL	-0.901785	0.00155484	0.0153029
IBTK	-0.629126	0.00157155	0.0154329
VIPAS39	-0.75526	0.00157338	0.0154329
SECTM1	-0.884851	0.00157603	0.0154459
UBE2T	-0.974178	0.00159806	0.0156222
GPS1	-0.880215	0.00160038	0.0156317
PRMT1	-0.769433	0.00160271	0.0156413
IMP4	-0.845493	0.00161671	0.0157646
MPP1	-0.834254	0.00162411	0.0157748
DPP9	-0.596033	0.00162411	0.0157748
ATP6AP1	-0.831747	0.00162456	0.0157748
NSFL1C	-0.833459	0.00162707	0.015786
SCMH1	-0.875659	0.00163228	0.0158118
TBC1D22A	-0.949761	0.00163628	0.01583
MAST2	-0.780792	0.00163707	0.01583
RRP9	-0.921351	0.00164722	0.0159148
ZNF574	-0.928589	0.00166226	0.0160287
RPS13	-0.758864	0.00166293	0.0160287
ACAT1	-0.953496	0.00166453	0.0160287
CNP	-0.721852	0.00166994	0.0160561
AKR7A2	-0.945277	0.00167553	0.0160812
PRKACA	-0.868551	0.0016931	0.0161829
PSMD13	-0.643342	0.00170714	0.0162768
DERA	-0.776262	0.00171092	0.0162903
SMAD7	-0.794259	0.00171137	0.0162903
PHTF1	-0.651456	0.00171721	0.0163191
CZIB	-0.641837	0.00172098	0.0163207
MSRA	-0.891872	0.00172301	0.0163207
CDK5	-1.66954	0.00172616	0.0163372
TBC1D17	-0.912276	0.0017277	0.0163384
TAF5	-0.870771	0.00173148	0.0163609
TOP1MT	-0.693872	0.00174812	0.0165034
RPL19	-0.870266	0.00174942	0.0165034
LIX1L	-0.737589	0.00175312	0.0165249
PPIL1	-0.828968	0.00176498	0.0165676
CDC6	-0.838603	0.00176637	0.0165676
KPTN	-0.807631	0.0017678	0.0165676
SLC25A10	-1.16256	0.00176908	0.0165676
PARS2	-0.865224	0.00177267	0.0165745
SNU13	-0.783309	0.00177478	0.0165808
NAA50	-0.845781	0.0017799	0.0166144
DUSP4	-0.801247	0.00178795	0.0166636
NTPCR	-0.95257	0.00179244	0.0166787
NFU1	-0.938617	0.00179404	0.0166787
RAB1B	-0.956679	0.00179532	0.0166787
FGGY	-0.769237	0.00180822	0.0167716
PPIF	-0.871282	0.00182163	0.0168824
CFL2	-0.948897	0.00182556	0.0168934
CPSF7	-0.911757	0.00182834	0.0169041
STRN4	-0.90429	0.00183791	0.0169679
ELP4	-0.958	0.00183816	0.0169679
AGK	-0.824763	0.00184278	0.016972
NAXD	-0.713932	0.00184639	0.0169897
RAB5C	-0.786546	0.00185196	0.017014
PCIF1	-1.06779	0.00185397	0.0170189
BICRAL	-0.823726	0.00188224	0.0172512
TMEM39B	-0.823964	0.00188727	0.0172757
DNAJC17	-0.702259	0.0018879	0.0172757
PAK2	-0.619218	0.0018931	0.0172909
SOCS3	-0.902248	0.00189403	0.0172909
ACP6	-0.69601	0.0018973	0.0172954
GUCD1	-0.748762	0.00189752	0.0172954
NPRL2	-0.846831	0.00190328	0.0173319
TXNL1	-0.844282	0.0019045	0.0173319
MIEN1	-0.963847	0.00191133	0.0173803
FOXF1	-0.896124	0.00192354	0.017464
IL10RB	-0.818918	0.00193072	0.0175018
RANBP3	-0.735986	0.00193676	0.0175303
NRM	-0.88679	0.00194042	0.0175485
PREB	-0.8583	0.00194806	0.0175845
SPRY1	-0.886638	0.00195596	0.0176203
NOP16	-0.897614	0.00195823	0.0176271
WSB2	-0.653183	0.00196188	0.0176325
USP40	-0.848172	0.00196339	0.0176325
ETF1	-0.791995	0.0019817	0.0177831
C6orf89	-0.655465	0.00201606	0.0180423
TIMMDC1	-0.792038	0.00202354	0.0180629
POLR3E	-0.906177	0.00203121	0.0181153
PAIP1	-0.773483	0.00203857	0.0181669
MGST2	-0.897943	0.0020426	0.0181749
TCF7L2	-0.748296	0.00204928	0.0181924
AURKA	-1.05555	0.002057	0.0182331
LYRM4	-0.790142	0.00205965	0.0182427
ANXA8	-1.22719	0.00206633	0.0182875
BUD23	-0.948987	0.00207187	0.0182949
MRPL14	-1.70769	0.00207486	0.0183074
FEN1	-0.849038	0.00207944	0.0183264
PFN1	-0.961007	0.00208808	0.0183821
WASF2	-0.677414	0.00210084	0.0184803
SLC12A9	-0.820841	0.00211323	0.0185588
UCHL1	-0.623634	0.00211671	0.0185637
POLR2K	-1.01476	0.00212914	0.0186252
BRI3BP	-0.811568	0.00213663	0.0186677
PLD6	-0.949094	0.00214175	0.0186984
AAAS	-1.02261	0.00214597	0.0187071
DSN1	-0.76239	0.00214923	0.0187214
SCYL2	-0.6011	0.00215752	0.0187736
FAM72D	-0.823774	0.00215847	0.0187736
SOS2	-0.855297	0.00216232	0.018793
CHPF2	-0.743885	0.00217529	0.0188916
HIGD2A	-1.18505	0.002205	0.019064
JMJD4	-0.761384	0.00221215	0.0190973
AVPI1	-0.630512	0.00222458	0.019176
PHF23	-0.867539	0.0022275	0.0191869
AAMP	-0.790116	0.00224713	0.0192987
TCF3	-1.465	0.00224968	0.0193062
CHMP1A	-1.12462	0.00225328	0.0193229
FKBP14	-0.862224	0.00226247	0.0193873
CLDN12	-0.849748	0.00227487	0.0194792
METTL26	-1.45179	0.0022941	0.0196149
YARS1	-0.69902	0.00230462	0.0196894
ARHGDIA	-0.663347	0.00230778	0.0196894
ZNF362	-0.771826	0.00231482	0.0197339
XPNPEP3	-0.845475	0.00232795	0.0198167
FUOM	-0.691691	0.0023335	0.0198493
PTPRE	-0.823043	0.00233659	0.019861
ATXN7L1	-0.819607	0.00234365	0.0199052
GALM	-0.947941	0.00234631	0.0199052
NUP42	-1.07379	0.00235015	0.019915
COLGALT1	-0.841042	0.00235153	0.019915
FAM3C	-0.861797	0.00236591	0.0199784
MBNL2	-0.770257	0.00237035	0.0199868
EIF2A	-0.709136	0.00238634	0.0200601
BSCL2	-1.03992	0.00238737	0.0200601
PPIL2	-0.788019	0.00238769	0.0200601
TOX4	-0.828917	0.00239224	0.0200658
INTS11	-0.875376	0.00239475	0.0200658
ISOC2	-1.03342	0.00239588	0.0200658
RPS6KA2	-0.65446	0.00239736	0.0200658
MRPL19	-0.689232	0.00239837	0.0200658
FLRT3	-0.752998	0.00239875	0.0200658
MRPL34	-0.966368	0.00240359	0.0200918
SLC29A3	-1.04949	0.00241037	0.0201339
PACSIN3	-0.787988	0.00241394	0.0201492
CAPNS1	-0.614901	0.00244714	0.020353
SUCLG1	-0.813498	0.00247579	0.0205766
NADK2	-0.711058	0.00248167	0.0206106
TLE5	-0.608798	0.00248625	0.0206339
CSGALNACT2	-0.807958	0.00248847	0.0206376
TRAP1	-0.766472	0.00249212	0.0206411
COPS6	-0.957919	0.00249318	0.0206411
FXN	-0.810318	0.00249423	0.0206411
TEPSIN	-0.855496	0.00249889	0.0206648
KRT81	-1.13973	0.00251696	0.0207592
AHCY	-0.804828	0.00251746	0.0207592
ATP6V1C1	-0.71524	0.00252557	0.0207965
ASAH2B	-0.689643	0.00253083	0.0208241
CNNM4	-0.839031	0.00253771	0.020852
ZNF691	-0.775231	0.00256495	0.0210603
GTPBP6	-0.74867	0.00256668	0.0210603
DUSP10	-0.829808	0.00257172	0.0210867
TMEM53	-1.44714	0.00259341	0.0211741
BSDC1	-1.08168	0.00259447	0.0211741
APOBEC3C	-1.01914	0.00259482	0.0211741
RBM41	-0.687584	0.00259726	0.0211762
FPGS	-1.118	0.00260444	0.021179
DPP3	-0.806091	0.00260673	0.021179
DYM	-0.702198	0.00261181	0.0211999
MRPL57	-0.873717	0.00261297	0.0211999
TAF8	-0.767699	0.00264851	0.0214425
ATP5F1A	-0.70608	0.00266432	0.0215262
POLR1F	-0.873492	0.00266994	0.021555
OR3A2	-0.727162	0.00267469	0.0215649
WNT5A	-0.750199	0.00269199	0.0216593
LRWD1	-1.02505	0.00270059	0.0216983
SCYL1	-0.807133	0.00272857	0.0218662
SF3B5	-1.08145	0.00272903	0.0218662
TSC22D4	-0.827671	0.00276822	0.0221343
RALY	-0.799773	0.00277312	0.0221527
ILVBL	-0.730453	0.00277883	0.022158
MARCHF9	-0.845349	0.00278711	0.0221935
TMEM41A	-0.747633	0.00279087	0.0222082
RDH11	-0.60253	0.00281584	0.0223915
LAMTOR1	-0.934876	0.00282131	0.0224196
MFSD8	-0.721836	0.00284214	0.0225543
FAM3A	-1.04641	0.00285459	0.0226376
HFE	-1.13333	0.00289056	0.0229072
WBP11	-0.674451	0.00289419	0.0229202
WDR55	-0.788919	0.00289918	0.0229343
TPGS2	-0.752856	0.00289992	0.0229343
CETN2	-0.972708	0.00291405	0.0230242
BDKRB1	-1.05559	0.00291671	0.0230242
ABCC3	-0.899746	0.00292856	0.0230563
CTBP1	-0.930153	0.00293542	0.023089
OGFOD2	-0.682254	0.00294312	0.0231183
NINJ1	-0.891534	0.00297415	0.0233146
STK36	-0.69029	0.00297789	0.0233282
MTX2	-0.99046	0.00298768	0.023365
GLMP	-0.737944	0.00298994	0.023365
RNF115	-0.630774	0.00299066	0.023365
FANCG	-0.615705	0.00299557	0.0233876
USP36	-0.774822	0.00303736	0.0236502
NDUFA11	-0.99559	0.00304412	0.0236829
CTCFL	-0.90456	0.00304564	0.0236829
ZNF3	-0.711021	0.00304769	0.0236829
NUDT2	-0.7949	0.00307076	0.023799
DNPEP	-0.821531	0.00308708	0.0239089
RSRC1	-0.812906	0.00309483	0.0239529
SPRYD7	-0.785315	0.00310154	0.0239888
SIVA1	-0.923823	0.0031046	0.0239949
FAM102A	-0.823541	0.00312373	0.024065
ECI1	-0.762819	0.00312526	0.024065
MDK	-1.22858	0.00312799	0.024065
ID3	-1.13098	0.00313307	0.0240881
SDR39U1	-0.815241	0.00313689	0.0241015
VPS25	-0.855707	0.00316361	0.0242746
MRFAP1L1	-0.630322	0.00319841	0.0244923
RBM34	-0.718085	0.00320193	0.0244923
DFFA	-0.592378	0.0032024	0.0244923
ATP5PD	-0.911752	0.00320255	0.0244923
IRAK2	-0.713206	0.00321174	0.0245464
CCDC124	-0.859475	0.00321482	0.0245537
SAP30	-0.801418	0.00322635	0.0245864
PLEKHH1	-1.23387	0.00323372	0.024617
PSMA1	-0.696627	0.00324071	0.0246541
METTL7A	-0.915006	0.00324481	0.0246554
REEP6	-0.822589	0.00327708	0.0248655
TBL2	-0.870259	0.00328542	0.0249124
CNOT6L	-0.696781	0.0032876	0.0249127
UXT	-1.15635	0.00328993	0.024914
CERS2	-0.613604	0.0032923	0.0249157
TSFM	-0.768656	0.00329844	0.024934
MCM5	-0.898885	0.00329902	0.024934
GSTM3	-0.713142	0.00330495	0.0249626
PPTC7	-0.662878	0.00331322	0.0250087
TNFAIP2	-0.857217	0.00332552	0.0250569
CFAP20	-0.754764	0.0033288	0.0250569
SGSH	-0.910246	0.00332986	0.0250569
FOXRED2	-0.68827	0.00333318	0.0250569
H2AC8	-1.68018	0.00333381	0.0250569
RUSC1	-0.629385	0.00333472	0.0250569
PPP4C	-0.735502	0.00334641	0.0250844
FOXRED1	-0.652339	0.00334704	0.0250844
MBNL3	-0.903594	0.00335515	0.025129
HPF1	-0.87671	0.00336523	0.0251719
ATG10	-0.850402	0.00339595	0.0253233
LENG1	-0.625436	0.00339639	0.0253233
SLC16A13	-1.36745	0.0033993	0.0253287
COX18	-1.06724	0.00343803	0.0255354
CXXC1	-0.767991	0.00343879	0.0255354
MRPL49	-0.862611	0.00344381	0.0255396
PTRH2	-0.728802	0.00345803	0.0256181
STARD7	-0.782682	0.00346997	0.0256902
ARFGAP1	-0.675334	0.00348973	0.02582
VAMP5	-0.865036	0.00349548	0.0258461
SNRPC	-0.866556	0.00351219	0.0259073
OSER1	-0.950484	0.0035127	0.0259073
SAMM50	-0.6079	0.0035197	0.0259258
CYP2S1	-0.740482	0.00352001	0.0259258
BCL9	-0.648614	0.00354213	0.0260415
ABLIM3	-0.734577	0.00355777	0.0261169
INTS15	-0.949132	0.0035657	0.0261484
H2BC5	-0.990398	0.00356913	0.026157
ZNF316	-0.690899	0.00359365	0.0262687
TMX4	-0.677592	0.00359409	0.0262687
GLRB	-0.729058	0.00359569	0.0262687
XPO7	-0.834189	0.00360677	0.0262927
TINAGL1	-1.30615	0.00360805	0.0262927
RPP40	-0.719833	0.00361408	0.0263067
EXT1	-0.60873	0.0036145	0.0263067
CCDC115	-0.694705	0.00363113	0.0263781
EIF2B2	-0.882291	0.00368015	0.026669
ZNF547	-0.648947	0.00368685	0.0266992
CENPO	-0.693787	0.00370015	0.0267787
LMBRD2	-0.651434	0.00370443	0.026793
CCDC71	-0.779533	0.00371153	0.0268276
PPIC	-0.637955	0.00371843	0.026844
MED19	-0.76042	0.00373341	0.0269243
ACAD9	-0.725629	0.00377374	0.0271323
MRPS23	-0.895963	0.00380429	0.0273108
TROAP	-0.626383	0.00381621	0.0273794
TECR	-1.13143	0.00385456	0.027611
CCDC12	-0.761413	0.00386274	0.0276448
PINK1	-0.76391	0.00387368	0.0276889
OSBPL2	-0.792367	0.00387906	0.0276901
DPAGT1	-0.684637	0.00388953	0.0276998
PTPN9	-0.612349	0.00390412	0.0277866
PSMB10	-0.83745	0.00391786	0.0278463
EMC10	-0.658223	0.00391978	0.0278463
FANCF	-0.854035	0.00392407	0.0278463
B3GALNT1	-0.859405	0.00392575	0.0278463
MEAK7	-0.597484	0.00392746	0.0278463
CNOT9	-0.70111	0.00392894	0.0278463
RUVBL2	-0.75013	0.00394175	0.0278834
E2F4	-0.771149	0.00394176	0.0278834
POLR3K	-1.16741	0.003957	0.027957
WDR46	-0.588039	0.00396381	0.0279873
ACOT7	-0.806028	0.00396612	0.0279873
PARP1	-0.674112	0.00397384	0.0280077
RPTOR	-0.643628	0.00398489	0.0280685
NECAP1	-0.840049	0.00401552	0.0282184
ZNF511	-0.945487	0.00402076	0.0282354
SUN2	-0.869517	0.00402817	0.0282533
ARFGAP2	-0.812682	0.00403334	0.028263
AGTRAP	-1.11213	0.004037	0.028263
RCC1	-0.883592	0.00404177	0.0282631
GPR108	-0.912927	0.00407161	0.0284204
INSIG1	-0.728773	0.00408949	0.0285105
CDK5RAP3	-0.71345	0.00409189	0.0285105
CCNB2	-0.831885	0.00410422	0.028562
AP2A1	-0.62726	0.00413096	0.0287309
KRT18	-0.716432	0.00414357	0.0287788
PTOV1	-0.882538	0.00416139	0.0288647
PIMREG	-0.913779	0.00418163	0.0289546
PSMD10	-0.704597	0.0041831	0.0289546
KCTD18	-0.632226	0.00419833	0.0290327
ERI3	-0.92619	0.0041994	0.0290327
CRAT	-0.713157	0.0042187	0.0291267
URM1	-0.935456	0.00422053	0.0291267
PSMB8	-0.842753	0.00424363	0.0292513
GPN3	-0.911408	0.00424662	0.0292545
GCLM	-1.02167	0.00426142	0.029339
ZDHHC8	-0.821317	0.00427547	0.0294092
COQ8B	-0.771599	0.00427842	0.0294092
SNX17	-0.766481	0.0042812	0.0294092
GCLC	-0.828426	0.00428994	0.0294323
EXOSC8	-0.6881	0.00431415	0.0295475
CITED2	-0.802605	0.00434807	0.0296888
AACS	-0.623694	0.00438619	0.0298611
NAA11	-0.623976	0.00439922	0.0299075
PAX9	-0.809653	0.00440074	0.0299075
PSME1	-0.723676	0.00443249	0.030088
PSG9	-0.672096	0.00443634	0.030092
TYW3	-0.607502	0.00443827	0.030092
CCNDBP1	-0.751777	0.00444364	0.0301108
TMEM43	-0.747864	0.00445034	0.0301385
SLC25A46	-0.689023	0.00448095	0.0302928
FBL	-0.67811	0.00448457	0.0302996
KEAP1	-0.869054	0.00450455	0.0303923
GORASP1	-0.653271	0.00450616	0.0303923
GALK2	-0.656651	0.00452249	0.0304378
TMEM260	-0.64147	0.00452369	0.0304378
RABL2B	-0.654183	0.00453904	0.0305076
STX8	-0.787723	0.00455512	0.0305625
RABGGTA	-0.938905	0.00457175	0.0306563
ZBTB14	-0.64825	0.00457663	0.0306714
COG7	-0.625041	0.00457978	0.0306747
TRMT2B	-0.736863	0.00459599	0.0307651
NDUFB7	-1.05642	0.00459878	0.0307651
DHODH	-0.64243	0.0046095	0.0308026
DAGLB	-0.828936	0.00461651	0.0308054
YTHDF1	-0.816451	0.00461756	0.0308054
LRRC59	-0.645143	0.00461812	0.0308054
TMEM147	-0.705541	0.00463144	0.0308603
ERI2	-0.74189	0.00465085	0.030961
TMEM65	-0.689867	0.00465189	0.030961
SLAIN2	-0.646233	0.00468482	0.0311087
SMG9	-0.635802	0.00469504	0.0311587
TMEM50B	-0.796471	0.00470446	0.0312034
ARID3A	-0.619216	0.00470892	0.0312151
TGM3	-0.672447	0.00471871	0.0312443
IDH1	-0.681752	0.00472861	0.0312598
H2AC12	-0.79818	0.00472915	0.0312598
MIDN	-0.986301	0.00475473	0.0313945
MMP1	-1.25162	0.0047569	0.0313945
CLN6	-0.817924	0.00475949	0.0313945
SPINDOC	-0.858418	0.00476706	0.0314209
TRAPPC4	-0.874474	0.00477814	0.031476
SORD	-0.689254	0.00479622	0.0315612
DHDDS	-0.694056	0.00483411	0.0317365
HDAC4	-0.586559	0.00484345	0.0317696
CDC42EP1	-0.903032	0.00487663	0.0318746
GBA	-0.650203	0.00487713	0.0318746
PLIN3	-0.739444	0.00489943	0.0320023
SLC37A3	-0.682744	0.00490827	0.0320352
ATPAF2	-0.986267	0.00491001	0.0320352
SREBF1	-0.747208	0.00491538	0.0320523
MTMR14	-0.833701	0.00492853	0.0321199
ZFYVE1	-0.884122	0.00496147	0.0322983
MIER2	-0.608553	0.00499998	0.0324579
PTMS	-0.844198	0.00500487	0.0324714
KNSTRN	-0.705097	0.00500799	0.0324735
PIGBOS1	-0.77514	0.00501452	0.0324977
PFDN5	-0.953931	0.00501866	0.0325063
ARL8A	-0.803694	0.00503082	0.0325364
EGLN3	-0.843239	0.00503173	0.0325364
FAU	-0.852692	0.0050448	0.0326028
C6orf136	-0.911278	0.00506834	0.0327185
KNTC1	-0.621407	0.00510358	0.0328545
RPL32	-0.718768	0.00511726	0.032906
DVL1	-0.664224	0.00512438	0.0329335
ALYREF	-0.985017	0.00512813	0.0329393
PPP2R1A	-1.16368	0.00513682	0.0329769
MTG2	-0.681021	0.0051487	0.0330202
SMG8	-0.602471	0.00516619	0.0331105
PATL1	-0.713231	0.0051868	0.0331381
KCTD13	-0.777366	0.00518701	0.0331381
MIF	-1.2153	0.00518941	0.0331381
FARSA	-0.70543	0.00518976	0.0331381
PITPNM2	-0.863745	0.00520025	0.0331455
UQCC2	-1.17996	0.00522275	0.0332524
P2RX4	-0.71282	0.00524154	0.0333338
HDHD3	-0.799187	0.00524417	0.0333338
CBFA2T2	-0.631131	0.00525038	0.0333436
LCP2	-1.04703	0.0052515	0.0333436
PLAAT3	-0.843976	0.00526645	0.033401
NXPH4	-0.826279	0.00526915	0.033401
DXO	-0.799662	0.00528291	0.0334517
METAP1	-0.61868	0.0054087	0.0340621
CHN1	-0.770044	0.00544974	0.0342462
ADSL	-0.874973	0.00547244	0.0343516
UTP18	-0.64844	0.00550364	0.0345288
ETFB	-0.763234	0.00551289	0.0345653
ZNF777	-0.72956	0.00551542	0.0345653
GNAI2	-0.597249	0.00552309	0.0345946
RBM48	-0.665765	0.00552673	0.0345988
DDX28	-0.687978	0.00554009	0.0346512
TRUB2	-0.728098	0.00554238	0.0346512
DNAJB5	-0.698839	0.00554706	0.0346512
SLC35F6	-0.649401	0.00556051	0.0347165
SLC35A2	-0.612987	0.0055896	0.0348418
ATP6V1E1	-0.875216	0.0056189	0.0349493
YIF1B	-0.971989	0.00563519	0.0350219
ARHGEF18	-0.654948	0.00564932	0.0350639
RAD21	-0.592295	0.00565987	0.0350893
BCAT2	-0.665628	0.00566259	0.0350893
BAG6	-0.661711	0.00566823	0.0351055
NUP37	-0.868659	0.00567999	0.0351358
DNAJB1	-0.737801	0.00568221	0.0351358
ZFYVE27	-0.904363	0.00568865	0.0351381
SNUPN	-0.723809	0.00570646	0.0352106
RPL15	-0.597403	0.00573577	0.0353538
CLPP	-0.896479	0.0057557	0.0354578
WBP2	-0.971304	0.00577194	0.035539
UBXN11	-0.760949	0.00579398	0.0356171
H2BC21	-1.13693	0.00579692	0.0356171
POT1	-0.753974	0.00586151	0.0359568
CD9	-0.754661	0.00587317	0.0360093
ARAF	-0.813466	0.00591005	0.0361589
SIRT3	-0.608532	0.00591617	0.0361773
NFIB	-0.656641	0.0059257	0.0361973
RPS9	-0.741227	0.00593805	0.0362323
RAB11A	-0.717859	0.00594579	0.0362323
WWTR1	-0.816513	0.00594831	0.0362323
WRAP73	-0.671403	0.0059533	0.0362323
SLC66A1	-0.853752	0.00599167	0.0363832
MIOS	-0.734273	0.00599378	0.0363832
THOC3	-0.642828	0.0060196	0.0364908
VDR	-0.987885	0.00604575	0.036607
SP110	-0.774463	0.00604644	0.036607
LSM14B	-0.701716	0.00604969	0.0366075
C7orf25	-0.649055	0.00607663	0.0367514
MAPK3	-0.785382	0.00612812	0.0370242
WASL	-1.0281	0.0061394	0.0370537
RIMOC1	-0.629972	0.00614658	0.0370778
RGL2	-0.679561	0.00619716	0.0372816
BATF3	-0.690485	0.00619967	0.0372816
SEC13	-0.753704	0.0062081	0.037313
ADSS1	-0.591267	0.00622589	0.0373811
RIC8A	-0.737143	0.00624341	0.0374282
NKAP	-0.819295	0.0062613	0.0374967
KLHDC2	-0.883322	0.0062761	0.0375465
ACOT8	-0.788291	0.00628542	0.0375828
ESRRA	-0.801692	0.00629451	0.0376178
SLC35C1	-0.808669	0.00630772	0.0376683
SMARCE1	-0.720235	0.0063127	0.0376683
MLLT11	-0.896149	0.00635004	0.0378326
NADSYN1	-0.733281	0.00635797	0.0378523
TPRN	-0.774284	0.00636547	0.0378523
PPP4R1	-0.631539	0.00640167	0.038023
IFI6	-0.705383	0.00640751	0.0380319
EMC6	-0.92634	0.00640973	0.0380319
JUNB	-0.855071	0.00641433	0.0380398
IKBKE	-0.789513	0.00642599	0.0380878
DUSP15	-0.922687	0.00644103	0.0381201
NOSIP	-0.733738	0.00647022	0.0382343
TRMT1	-0.609138	0.00647973	0.0382567
ARMCX6	-0.668166	0.00652618	0.0384197
TCF7	-0.807443	0.00653503	0.0384197
MALSU1	-1.15145	0.00653569	0.0384197
MORN5	-0.786545	0.00656725	0.0385718
ARNT2	-0.614288	0.00658991	0.0386853
TXNDC17	-0.879486	0.00661398	0.0387904
GPX3	-1.71691	0.00664203	0.0388731
PNPO	-0.920897	0.00665572	0.0389336
KAT5	-0.612083	0.00666421	0.038944
FBXL5	-0.668275	0.00667136	0.0389661
H2AZ2	-0.815993	0.00669392	0.0390782
HNRNPA0	-0.75751	0.00670295	0.0391074
WDR13	-0.749822	0.00671622	0.0391296
TMED1	-0.895981	0.00672933	0.0391863
ZNF653	-0.586575	0.00675756	0.0393111
ASB6	-0.772807	0.00676558	0.0393184
C1RL	-0.724735	0.00678112	0.0393817
PTGER4	-0.819177	0.00678327	0.0393817
GPRIN1	-0.737609	0.00680697	0.0394432
TLK1	-0.68624	0.00680747	0.0394432
RTL1	-0.745463	0.00682071	0.0394804
ACOT2	-0.719567	0.00684018	0.0395734
CLPB	-0.610732	0.00688972	0.0397806
LPCAT1	-0.737354	0.00690078	0.0398176
SNAI1	-0.698708	0.00691883	0.039889
SLC30A5	-0.64036	0.00692953	0.0399309
IMP3	-0.878247	0.00694857	0.0400207
PEX6	-0.721035	0.00698635	0.0402184
POM121	-0.757294	0.00699532	0.04025
H1-2	-1.50243	0.00700751	0.0402802
SF3A2	-0.648931	0.00701575	0.0403075
MRPL9	-0.612935	0.00703795	0.0403846
RPS26	-0.830621	0.0070431	0.0403846
TBL1X	-0.615133	0.00705641	0.040441
DLX1	-0.610135	0.00706354	0.0404618
MAT2B	-0.861254	0.00715418	0.0409171
PRKAR1A	-0.65571	0.00715821	0.0409171
PSAT1	-0.730066	0.00716067	0.0409171
TMEM185B	-0.601544	0.00717378	0.0409516
C11orf24	-0.738138	0.00718054	0.0409701
TRIM68	-0.637695	0.0071988	0.0410448
AHSA1	-0.650088	0.00727138	0.041346
IPO13	-0.64805	0.00730615	0.0414622
NDFIP2	-0.710038	0.00731163	0.0414622
PIN1	-0.886614	0.00732024	0.0414814
ZNRF2	-0.706395	0.00738682	0.0418178
NQO2	-0.756733	0.00739475	0.0418422
MVK	-0.620461	0.00740534	0.0418817
SCAMP3	-0.811952	0.00744314	0.0420545
SGF29	-0.760903	0.00745128	0.04208
TMEM94	-0.698724	0.00747429	0.0421688
DHTKD1	-0.663552	0.00749886	0.0422504
TRABD	-0.676304	0.00749968	0.0422504
U2AF1L4	-0.782695	0.00754303	0.0424121
DDX54	-0.651945	0.00756034	0.0424683
MTUS1	-1.13025	0.00757742	0.0425014
ARL2	-0.800694	0.0076011	0.0425825
PLPP5	-0.744854	0.00764018	0.0427098
RUSF1	-0.740697	0.0076577	0.042747
OGFR	-0.687021	0.00765987	0.042747
SRGN	-0.644057	0.00766005	0.042747
CST3	-0.970163	0.00766157	0.042747
SOD2	-0.793972	0.00766859	0.0427655
HGH1	-0.717456	0.00767541	0.042783
CDKN1B	-0.798701	0.0076887	0.0428365
RPAIN	-0.643214	0.00770583	0.0429031
SLC3A2	-0.645203	0.00770806	0.0429031
CDK2AP1	-0.67249	0.00776431	0.0431532
UBE2L6	-0.871766	0.0077759	0.0431771
SLC38A7	-0.672346	0.00778239	0.0431898
COMMD7	-0.775317	0.00778564	0.0431898
ABCB1	-0.72025	0.0078059	0.0432516
CYB5D2	-0.7276	0.0078082	0.0432516
PDP2	-0.602219	0.00781562	0.0432527
RAB29	-0.630948	0.00782123	0.0432631
CNNM3	-0.749263	0.00783785	0.0433137
PPP4R2	-0.832411	0.00786483	0.043442
NFKB2	-0.651489	0.00788784	0.0435069
ALKBH1	-0.769795	0.00789893	0.0435474
MRPS14	-0.595657	0.0079242	0.043635
PCOLCE	-1.05608	0.00792611	0.043635
IKBKG	-0.833616	0.00794564	0.0437019
PEX11B	-0.745376	0.0079605	0.043762
RAD1	-0.669574	0.00796728	0.0437785
RNF123	-0.632448	0.00797964	0.0438256
HAX1	-0.805127	0.00805191	0.0441181
MAP2K7	-0.694432	0.00806846	0.0441607
ARRDC2	-0.690105	0.00811069	0.0442698
GEMIN8	-0.593778	0.00817999	0.0445671
AGPAT1	-0.663531	0.00818436	0.04457
QTRT1	-0.659868	0.00822305	0.0446811
PNRC2	-0.601348	0.00823341	0.0447111
SP2	-0.787968	0.00823732	0.0447114
PPARA	-0.733257	0.00825036	0.0447193
SAP130	-0.755414	0.00825719	0.0447337
R3HDM4	-0.924098	0.00828195	0.044765
MPP2	-0.698668	0.00836374	0.0451439
SERTAD3	-0.891588	0.00838892	0.0452377
RMI2	-0.756238	0.0084059	0.0452579
H1-4	-1.37487	0.00840658	0.0452579
WDTC1	-0.675463	0.00841007	0.0452579
RP9	-0.844704	0.0084257	0.0452886
WIPI1	-0.636675	0.00844005	0.0452923
VPS50	-0.805843	0.00844201	0.0452923
CIPC	-0.62963	0.00844592	0.0452923
UBB	-0.733677	0.00848637	0.0454672
FLAD1	-0.728866	0.00852257	0.0455979
FKBP4	-0.789022	0.00852909	0.0456117
SHPK	-0.618576	0.00855796	0.0457029
ZC3H4	-0.605941	0.00857164	0.0457393
SEPHS1	-0.599246	0.00857267	0.0457393
CIAPIN1	-0.627007	0.00858358	0.0457764
SPANXN3	-0.774585	0.00863498	0.0459319
ALDH3A2	-0.612452	0.00868784	0.046036
PPIE	-0.702517	0.00869865	0.0460512
ANTKMT	-0.86846	0.00870636	0.046071
CA13	-0.768276	0.00872566	0.0461521
BYSL	-0.693322	0.00873245	0.0461669
NSDHL	-0.621344	0.00873741	0.0461721
NR3C1	-0.638475	0.00875241	0.0462303
PAK4	-0.737921	0.00875888	0.0462304
MRPL11	-0.82243	0.00876829	0.046251
GYPC	-0.679156	0.00879934	0.046371
POLR2I	-0.861631	0.00880306	0.046371
MRPL10	-0.703475	0.00883179	0.0465013
MUC15	-0.64376	0.00884473	0.0465271
EMD	-0.822005	0.00886622	0.0465366
USP54	-0.85734	0.0088666	0.0465366
UBL5	-1.07559	0.00891533	0.0467289
PIP4P1	-0.678554	0.0089724	0.0469643
CNOT4	-0.721889	0.00901377	0.0470958
NKIRAS2	-0.607449	0.00904397	0.0472111
SYDE1	-0.663097	0.00905632	0.0472543
KLF16	-0.680574	0.00909866	0.0473991
TTPAL	-0.637235	0.0091011	0.0473991
YDJC	-0.730597	0.00910452	0.0473991
GATC	-0.727923	0.00912462	0.0474824
TFB2M	-0.592078	0.00914992	0.0475927
MMAB	-0.935824	0.00915774	0.0476066
H3C3	-1.09762	0.00916081	0.0476066
WDR83OS	-0.772257	0.00925209	0.0480343
KANSL3	-0.737831	0.00931273	0.0482448
RPS10	-0.75294	0.00932652	0.0482946
PHPT1	-1.08529	0.00938346	0.0484812
RHBDD3	-0.703549	0.009392	0.0485037
GULP1	-0.751223	0.009447	0.048701
ARPC4	-0.745969	0.00946133	0.0487532
SDHD	-0.618896	0.0095371	0.0490347
PSMB4	-0.665211	0.00959028	0.0492644
TCEANC2	-0.626268	0.00959798	0.0492821
SUOX	-0.718871	0.00969424	0.0495929
AKT2	-0.621538	0.00969616	0.0495929
ZDHHC14	-0.757769	0.00970883	0.0496263
C1QBP	-0.630884	0.0097121	0.0496263
CDC25B	-0.709008	0.00973017	0.0496749
TLCD3A	-0.633482	0.00976882	0.0498324
APEH	-0.776954	0.00976963	0.0498324
TMEM268	-0.800017	0.00979203	0.0499028
SAT1	-0.636699	0.00980377	0.0499407
FXR2	-0.616503	0.00981033	0.0499521
MICU1	-0.702906	0.00982418	0.0500007
MUTYH	-0.629249	0.00984076	0.0500519
BMP7	-0.656657	0.0098472	0.0500519
STEEP1	-0.70535	0.0098633	0.0500685
TBCC	-0.676196	0.00990298	0.0501762
SMIM12	-0.593081	0.00990628	0.0501762
CUTA	-0.823212	0.00993676	0.0502867
CAPZA2	-0.85607	0.0100411	0.0507042
TMEM39A	-1.0846	0.0100827	0.0507815
PNPLA6	-0.680083	0.0100915	0.0507816
SUMF2	-0.687934	0.0101237	0.0508996
KAT8	-0.671293	0.0101427	0.0509651
STAC	-0.589039	0.0101629	0.0510165
EID1	-0.637294	0.0101681	0.0510165
PC	-0.679538	0.010169	0.0510165
SMARCD1	-0.615103	0.0102404	0.0512638
RFC5	-0.716528	0.010248	0.0512712
NAP1L4	-0.610558	0.0102727	0.0513539
GCHFR	-0.591042	0.0102793	0.0513539
H2BC1	-1.09587	0.0102805	0.0513539
ADAT1	-0.595986	0.010319	0.0515072
MLF2	-1.01216	0.0103201	0.0515072
WDR73	-0.608653	0.0103278	0.0515232
RNF4	-0.666957	0.0103658	0.0516907
CTSC	-1.03489	0.0104468	0.0520052
ABHD14B	-0.627054	0.0104529	0.0520132
CHAF1B	-0.665943	0.0104679	0.0520654
ZNF584	-0.682188	0.0104806	0.0521063
RNF167	-0.722697	0.0105242	0.0522335
NDUFB2	-0.874905	0.0105453	0.0523161
PAAF1	-0.753274	0.0105516	0.0523246
KBTBD6	-0.637767	0.0105778	0.0523875
LIMK1	-0.750236	0.0106569	0.0526443
RRM2	-0.701596	0.0106682	0.0526775
H3C11	-1.2826	0.0106743	0.0526854
WDR61	-0.729324	0.0106854	0.0527176
BPGM	-0.737324	0.010724	0.0528355
L3MBTL2	-0.710987	0.0107321	0.0528355
IDH3A	-0.649144	0.0107386	0.0528451
DNAJC15	-0.69833	0.010799	0.0530297
NDRG1	-0.709942	0.0108344	0.0530724
NDE1	-0.863035	0.0108351	0.0530724
FDFT1	-0.638215	0.0108533	0.0531165
DPP7	-0.863429	0.0108621	0.0531373
OXA1L	-0.711909	0.0109968	0.053525
TEAD3	-0.608865	0.0110249	0.0536392
CALB2	-1.07979	0.0110537	0.0537119
PCTP	-0.667059	0.0110891	0.0538512
EPDR1	-0.810583	0.0111279	0.0540047
MRPL16	-0.849014	0.0111539	0.0540856
FAM110A	-0.721552	0.0112108	0.0542248
TJAP1	-0.5958	0.0112154	0.0542248
SPRYD4	-0.92875	0.0112419	0.0543303
UBE2I	-0.748849	0.0112496	0.0543342
FAS	-0.636945	0.0112521	0.0543342
MAP2K4	-0.603063	0.0112624	0.0543444
UTP11	-0.853215	0.0113046	0.0544971
KAT2A	-0.637794	0.0113402	0.054578
MEN1	-0.819729	0.0113977	0.0548089
PPP6C	-0.700097	0.0114176	0.0548823
C12orf29	-0.647955	0.0115218	0.0552453
MAK16	-0.595068	0.011553	0.0552808
PLAAT4	-0.662091	0.011595	0.0554132
TMEM70	-0.725648	0.0116048	0.0554374
NDUFA4	-1.14912	0.0116177	0.0554758
ZNF275	-0.631802	0.0116271	0.0554981
VAT1	-0.707654	0.0116369	0.0555221
EFHD2	-0.643787	0.0116594	0.0555604
FOXP1	-0.819206	0.0117732	0.056011
ATP5MF-PTCD1	-0.824276	0.0117854	0.056027
DPF1	-0.782397	0.0117862	0.056027
SH3GL1	-0.713629	0.0118417	0.0562077
ZBTB9	-0.625883	0.011844	0.0562077
CNN2	-0.641198	0.0118696	0.0562386
MFSD5	-0.794946	0.0118842	0.0562682
NBN	-0.615605	0.0118855	0.0562682
ACO2	-0.6367	0.0119038	0.0563318
TACO1	-0.813215	0.012105	0.0570974
COMMD4	-1.07672	0.0121116	0.0571053
INTS8	-0.661347	0.0122139	0.0575169
PRKD1	-0.709926	0.0122187	0.0575169
MAGEA11	-0.736147	0.0122539	0.0576592
RRAS	-0.68866	0.0122719	0.0577204
TOX2	-1.12264	0.0123487	0.0579872
SLC6A2	-0.601508	0.0124259	0.0582555
FOXN3	-0.636937	0.0124449	0.058321
BLCAP	-0.804172	0.0125036	0.0585724
SPAG7	-0.67296	0.0125328	0.0586853
SRP54	-0.721937	0.0125542	0.0587503
HNRNPLL	-0.604039	0.0125568	0.0587503
NR6A1	-0.641585	0.0125666	0.0587727
LRSAM1	-0.651157	0.012577	0.0587974
SMARCB1	-0.632476	0.0125976	0.0588457
CSRNP1	-0.676771	0.0126372	0.0589001
IRF1	-0.835637	0.0126419	0.0589001
TRIB1	-0.66312	0.012654	0.0589056
FPGT-TNNI3K	-0.778538	0.0126824	0.0589809
ACOT1	-0.619272	0.0127064	0.059069
HAGH	-0.801358	0.0127694	0.059273
MAP3K10	-0.651074	0.0127722	0.059273
MAPK1IP1L	-0.703921	0.012836	0.0594806
MOSPD2	-0.615953	0.0129513	0.059762
HCFC1	-0.733772	0.0129534	0.059762
IFIT3	-0.62283	0.0130048	0.0599513
FAM216A	-0.698949	0.013076	0.0601363
CFAP97	-0.608179	0.0131289	0.0603553
SLBP	-0.664921	0.0131549	0.060451
NAPG	-0.688348	0.0131643	0.0604702
LYN	-0.596604	0.0132156	0.0606182
TPI1	-0.675294	0.0132239	0.0606182
ZER1	-0.604249	0.0132259	0.0606182
FARS2	-0.61515	0.0132279	0.0606182
ZNF22	-0.667128	0.0132607	0.0607208
UBE2E3	-0.729333	0.0132707	0.0607285
PHKG2	-0.758811	0.0133166	0.0608195
TMEM177	-0.735185	0.0133441	0.0608695
TMEM160	-0.599648	0.013351	0.0608695
BMP2	-0.902441	0.0133767	0.060941
MRPL38	-0.681467	0.0133772	0.060941
CHMP6	-0.693406	0.0133929	0.0609887
SINHCAF	-0.600246	0.0134165	0.0610335
POMT1	-0.634215	0.0136104	0.0616161
CHMP4C	-0.696576	0.0136167	0.0616206
OAZ1	-0.926385	0.013638	0.0616931
SRM	-0.659751	0.0137641	0.0621907
ENC1	-0.603055	0.013876	0.0625011
PIGS	-0.622181	0.0138921	0.0625011
SPTSSA	-0.650697	0.013937	0.0626649
TFAP4	-0.624323	0.0139733	0.0627687
CIRBP	-0.691158	0.0139844	0.0627943
DENND2B	-0.660616	0.0139979	0.0627979
TYK2	-0.586216	0.0140014	0.0627979
MRPS12	-0.99663	0.0140447	0.0629677
APOBEC3D	-0.708925	0.0140801	0.0631019
ATP5MC3	-0.739334	0.0141606	0.0634139
DNAJC18	-0.626117	0.0142108	0.0635893
CCDC34	-0.684401	0.0143228	0.063918
SNRNP35	-0.665682	0.0143285	0.0639187
EMP2	-0.623863	0.0143724	0.0640652
TALDO1	-0.840604	0.0144352	0.0642652
MRPL15	-0.719486	0.0144394	0.0642652
LDOC1	-0.790185	0.0144677	0.0643661
ZBTB12	-0.662996	0.0145206	0.0645184
C18orf32	-0.8665	0.0145723	0.0646334
NADK	-0.681337	0.0146067	0.0647364
CKS2	-0.997729	0.0146215	0.064777
CHTOP	-0.621922	0.0147209	0.0651426
USP10	-0.820288	0.0147347	0.065179
NUMBL	-0.595906	0.0147442	0.065196
H2BC9	-1.01248	0.014863	0.0655714
FADS3	-0.736156	0.0149324	0.0658023
MED24	-0.602096	0.0150109	0.0660474
ITSN1	-0.596971	0.0150402	0.0661018
NEK2	-0.642101	0.0150743	0.0662265
TSPAN15	-0.758758	0.0150976	0.0662466
KCTD11	-0.674388	0.0151001	0.0662466
CLBA1	-0.617311	0.0151018	0.0662466
HBP1	-0.8388	0.0151738	0.0665356
BCKDK	-0.801945	0.0153237	0.0670681
RNF19B	-0.6504	0.0153299	0.0670699
ARFGAP3	-0.605844	0.0153677	0.0671843
ZDHHC4	-0.848638	0.0153977	0.0672648
NFYB	-0.666444	0.0155179	0.0676962
MBOAT7	-0.764104	0.015533	0.0677282
SCO1	-0.695072	0.015548	0.0677557
PQBP1	-0.621397	0.015551	0.0677557
PRADC1	-0.687113	0.0156316	0.0680487
MACROH2A1	-0.639897	0.0156358	0.0680487
STX3	-0.61033	0.0156964	0.0682263
PIGU	-0.638321	0.0157002	0.0682263
CHMP7	-0.697237	0.0157894	0.0685113
ELFN2	-0.692147	0.0158278	0.0686523
H4C5	-0.706577	0.0159717	0.0691729
CDK7	-0.853627	0.0160202	0.0693122
ACTB	-0.867147	0.0160746	0.0694541
TMEM109	-0.690487	0.0160786	0.0694541
TMEM14A	-0.613947	0.0160939	0.0694761
INO80E	-0.869908	0.0161003	0.0694761
TNFSF12-TNFSF13	-0.61745	0.0161228	0.0695158
STUB1	-0.648526	0.0162844	0.070082
ERVK3-1	-0.598906	0.0163317	0.0701872
TP53INP2	-0.718723	0.0163462	0.0702176
DAGLA	-0.598789	0.0164229	0.0704952
ZP3	-0.664304	0.0164939	0.0706702
ZNF207	-0.588449	0.0165966	0.0710042
TTI1	-0.739322	0.0167459	0.0714581
ITGB4	-0.600213	0.0169016	0.0719371
UCN	-0.618063	0.0169189	0.0719581
KAT2B	-0.612623	0.0169736	0.0720228
COX5A	-0.735348	0.0169829	0.0720228
RPGR	-0.753008	0.0170367	0.0721677
ATP5MC1	-0.748459	0.017161	0.0724563
SMAD1	-0.595222	0.0172254	0.0726223
CYP1B1	-0.889265	0.0172255	0.0726223
TFDP1	-0.694686	0.0174217	0.0731172
MPDU1	-0.864004	0.0174308	0.0731172
ZFP41	-0.586644	0.0174461	0.0731536
SF3B4	-0.728792	0.0175391	0.0733435
CEP20	-0.702587	0.0175585	0.0733861
F2R	-0.594703	0.017635	0.0736235
TIFA	-0.781114	0.0176725	0.0737291
TGIF1	-0.614111	0.0177214	0.0738538
MRPS9	-0.607491	0.017772	0.0740119
ENTPD6	-0.691368	0.0179209	0.0744978
CANT1	-0.65855	0.0179296	0.0745076
RTF2	-0.585417	0.0180428	0.0748703
ABHD10	-0.665573	0.0180515	0.0748749
STAP2	-0.684721	0.0181207	0.0751131
MGRN1	-0.605224	0.0181533	0.0752079
IAH1	-0.599427	0.0183558	0.0758705
RPUSD1	-0.705875	0.0187052	0.0767999
DUSP11	-0.624841	0.0187282	0.0768346
SLC6A9	-0.944845	0.0188263	0.0770733
TBC1D10B	-0.722477	0.0188467	0.0771126
MMUT	-0.605357	0.0188894	0.0771953
PRDX5	-0.801126	0.0189432	0.0773882
EIF4EBP1	-0.943586	0.019034	0.0777043
CYC1	-0.701772	0.0190712	0.0777661
PLPP2	-0.655168	0.0191764	0.0780656
LSM2	-0.760977	0.0192972	0.0784175
NDUFV1	-0.596775	0.0193034	0.0784175
CDK10	-0.593037	0.0193419	0.0785168
FAAP24	-0.627367	0.0193729	0.0785622
ZNF513	-0.624259	0.0195463	0.0790166
NR2F6	-0.592768	0.0195741	0.0790966
DDR1	-0.827808	0.0196384	0.0791988
SURF4	-0.711239	0.0196516	0.0792209
ABHD3	-0.654112	0.0196894	0.0792911
UEVLD	-0.613526	0.0199362	0.080007
SOD1	-0.757553	0.0200748	0.0803684
DNAJC28	-0.673482	0.0201683	0.0806316
CDIPT	-0.620628	0.0201761	0.0806349
COQ10A	-0.633392	0.0202209	0.0807065
BLOC1S4	-0.601666	0.0203153	0.0808566
IDUA	-0.721683	0.0203279	0.0808791
GSTP1	-0.726099	0.0203433	0.0808946
SH3BGRL3	-0.733042	0.0203608	0.0809028
SLC29A4	-0.843176	0.0203696	0.080906
RING1	-0.642644	0.0205089	0.081376
CHCHD10	-0.775678	0.0206357	0.0817401
PSENEN	-0.818315	0.0206499	0.0817673
TRAPPC2L	-0.657547	0.0206906	0.081817
ZYX	-0.759465	0.0209261	0.0825509
METTL17	-0.715626	0.0209834	0.0827451
TAX1BP3	-0.609234	0.0209896	0.0827451
ATP5MF	-0.936323	0.021022	0.0828167
OCIAD1	-0.609087	0.0210973	0.0830002
NACC1	-0.680882	0.0211325	0.0830826
CRTC2	-0.681766	0.0212292	0.0833461
RPL27	-0.813453	0.0212454	0.0833568
PXMP4	-0.770596	0.0213188	0.0835034
PPCDC	-0.633473	0.0214668	0.083699
TBC1D10A	-0.73081	0.0214766	0.083699
DCTN3	-0.606024	0.0214811	0.083699
RPS8	-0.612317	0.0214951	0.083699
N4BP1	-0.647878	0.0215511	0.0838468
FOXP4	-0.615869	0.0216393	0.0841335
GAR1	-0.659938	0.021671	0.0842284
FNTA	-0.59282	0.0218314	0.0847101
TXN2	-0.754174	0.0218975	0.0849097
PCNA	-0.735338	0.0221042	0.085397
TUT1	-0.625072	0.0221351	0.0854309
GPR137	-0.877168	0.0221504	0.0854616
B3GAT3	-0.74018	0.0221971	0.0855845
EXO1	-0.744529	0.0224006	0.0861402
PLK1	-0.653298	0.0224157	0.0861697
DCAF12	-0.593921	0.0224691	0.0863464
ELK1	-0.623702	0.0225437	0.0865181
APOBEC3G	-0.604535	0.0228072	0.0872409
RTL8C	-0.785407	0.0229091	0.0875399
TMEM101	-0.726881	0.0229113	0.0875399
LMF2	-0.642318	0.0229726	0.0875844
FOSL1	-0.784153	0.0230159	0.0877029
SOX9	-0.610287	0.0234834	0.0890926
CLTA	-0.684499	0.0235225	0.0891823
DALRD3	-0.634228	0.0235575	0.0892789
FOXG1	-0.614975	0.0235881	0.0893166
VEZF1	-0.612624	0.0235964	0.0893166
ZNF384	-0.608066	0.023651	0.0893481
SNRPD2	-0.712502	0.0236952	0.089486
ASCC1	-0.651459	0.0237443	0.0896424
GOSR2	-0.602711	0.0238331	0.0898606
ADORA2B	-0.681522	0.0239039	0.0900688
TBC1D22B	-0.592097	0.0240364	0.0903624
CDS1	-0.636044	0.0240629	0.0904327
TRAPPC3	-0.586702	0.0241196	0.0905578
ACVR2B	-0.594262	0.024198	0.0907347
UBE2V2	-0.596473	0.0243083	0.0910598
MLX	-0.689848	0.0243611	0.0912284
JPT1	-0.626272	0.0244682	0.0915407
MAGEA1	-0.617252	0.0244821	0.091563
USHBP1	-0.592572	0.0247507	0.0923889
ETHE1	-0.593572	0.0250462	0.0930772
ZSCAN5A	-0.585765	0.0251245	0.093228
TDP2	-0.661175	0.0254018	0.0939358
RFXANK	-0.72808	0.0255006	0.0941565
COMMD9	-0.636581	0.0256527	0.0945081
ID1	-0.804973	0.0262377	0.0961901
CBR4	-0.615589	0.026367	0.096557
IDE	-0.607697	0.0266791	0.0973614
TRMT61A	-0.665763	0.0267748	0.0976483
TPD52L2	-0.740813	0.0268452	0.0977663
SSBP2	-0.609295	0.0269629	0.0980577
MRPL58	-0.59806	0.0270434	0.0980821
COG2	-0.632287	0.0274238	0.0990167
SP4	-0.63653	0.0275238	0.099226
SUSD2	-0.720408	0.0278329	0.100091
ATE1	-0.602941	0.0278591	0.100123
PRR3	-0.731743	0.0278767	0.100125
EFHD1	-0.605479	0.0279057	0.100136
PTPN21	-0.60225	0.027983	0.100382
SAP30L	-0.635324	0.0280169	0.100442
MRPL37	-0.616521	0.0280978	0.100669
HASPIN	-0.636855	0.0281231	0.100729
B4GAT1	-0.594475	0.0282161	0.100862
SH3GLB2	-0.656332	0.0283997	0.101437
BIN1	-0.628846	0.0285666	0.101877
BLOC1S1	-0.717137	0.0285776	0.101885
NEIL2	-0.585156	0.0286525	0.102026
LY6E	-1.083	0.0287371	0.10217
CBLN4	-0.703017	0.0287668	0.102213
TMEM52B	-0.627942	0.0288032	0.102231
DDRGK1	-0.762296	0.0289694	0.10265
LDLR	-0.622718	0.0291121	0.10303
SEC61B	-0.631	0.0291556	0.103152
UNC119	-0.603063	0.0292587	0.103359
GAS6	-0.591552	0.0293046	0.103476
MTPN	-0.59542	0.0293815	0.103541
RPS11	-0.622654	0.0295159	0.103857
DERL2	-0.667136	0.0295478	0.103876
RMI1	-0.588722	0.0297945	0.10452
SSBP1	-0.963963	0.0298119	0.104549
MAP2K2	-0.637949	0.0298941	0.104704
GFUS	-0.597608	0.0302691	0.105514
RNF220	-0.638109	0.0303972	0.105833
FSCN1	-0.637473	0.0304175	0.105872
HSCB	-0.628614	0.0305135	0.106025
VPS37C	-0.889182	0.030542	0.106054
LSM4	-0.591167	0.0305643	0.106097
TSPAN17	-0.675694	0.0309538	0.106873
ENDOG	-0.630893	0.0309681	0.10689
MRRF	-0.661938	0.0310317	0.10702
TRIM32	-0.711423	0.0313114	0.107499
PDCD2L	-0.648088	0.0314533	0.107706
C1QL1	-0.863346	0.0319959	0.108946
MEA1	-0.646598	0.0320247	0.108975
HSPA1L	-0.629115	0.0321353	0.109227
FDX2	-0.74364	0.0321991	0.109317
PMM1	-0.664653	0.0322409	0.109426
SNRNP27	-0.619486	0.03244	0.109877
FLCN	-0.641588	0.0325502	0.110154
TBCA	-0.751636	0.0326129	0.110294
DYNLT2B	-0.637291	0.0332616	0.111846
UQCRQ	-0.594496	0.0344803	0.114804
FOXM1	-0.793572	0.0346662	0.115164
LHX1	-0.64497	0.03475	0.115376
RNF26	-0.719841	0.0348089	0.115464
RANGAP1	-0.585964	0.0348265	0.115464
UBXN6	-0.636523	0.0350354	0.115954
TMEM127	-0.6139	0.0351146	0.116121
NDUFB8	-0.603967	0.0356246	0.117405
SARS2	-0.602103	0.0362023	0.118635
MRPL17	-0.77341	0.0365505	0.119321
GIPC1	-0.685654	0.0366367	0.119507
GMPR2	-0.591139	0.0369261	0.120124
TEX264	-0.588794	0.0370452	0.120342
MRPS24	-0.973184	0.0374542	0.121365
FBRS	-0.606484	0.0376401	0.121831
FANCD2	-0.617644	0.0380805	0.122948
THAP10	-0.648796	0.0381941	0.123177
LONRF1	-0.632425	0.0384764	0.12363
MED28	-0.599667	0.0385875	0.123792
CDK2	-0.620796	0.0386162	0.12385
TIPRL	-0.662437	0.0387001	0.124062
SMAD6	-0.612833	0.0387394	0.124063
MED22	-0.588204	0.0388144	0.124169
H4C4	-1.0882	0.039038	0.124376
CDKN1A	-0.721383	0.0392808	0.124876
NDUFB9	-0.643127	0.039662	0.125502
ROMO1	-1.26698	0.0398908	0.125979
UBE2A	-0.589005	0.0399254	0.125979
SOX5	-0.757312	0.0400299	0.126174
PCGF3	-0.607284	0.0400484	0.126174
MRPS16	-0.670159	0.0406041	0.127302
AKR1C1	-1.0423	0.0413758	0.128979
SRPK1	-0.629452	0.0414082	0.128986
RPS19	-0.60794	0.0415079	0.12916
SERTAD1	-0.589064	0.0419773	0.130095
S100A6	-0.747411	0.0439156	0.134378
ARL3	-0.683595	0.0451721	0.137137
PTGES2	-0.616493	0.0454941	0.13779
EIPR1	-0.654188	0.0458674	0.138631
PEMT	-0.633262	0.0461632	0.139257
CIAO2B	-0.722206	0.0462827	0.139325
DDAH2	-0.676851	0.0463016	0.139325
SF3B2	-0.686861	0.0469992	0.140767
IL1RAPL1	-0.59169	0.0475499	0.141976
NDUFB6	-0.741242	0.0478599	0.142645
NDUFA2	-0.741052	0.0479541	0.142784
