# Supplementary material for: RSK1 and RSK2 modulate the translatome of glioblastoma cells in an isoform-specific and mTORC1 independent manner
Source: Neurooncol Adv. 2025 Jul 11;7(1):vdaf144. doi: 10.1093/noajnl/vdaf144 (PMC12536492; doi:10.1093/noajnl/vdaf144)
Supplement: vdaf144_suppl_Supplementary_Figures_S1-S18_Tables_S2_Files_S1-S8 [file vdaf144_suppl_supplementary_figures_s1-s18_tables_s2_files_s1-s8.zip › Supplementary File S5.xlsx]

## Sheet: Torin1 effect WT
Downregulated in translation efficiency (TE) in Torin1-treated WT cells
Name	TE	P	Padj
TUBB4B	-1.83637	4.82623e-07	0.000364738
SLX4	-1.61497	6.05691e-07	0.000364738
SLC7A6	-1.65175	1.21467e-06	0.000426753
EEF1B2	-1.45895	1.80125e-06	0.000516765
EGLN3	-2.54785	1.88722e-06	0.000516765
TUBA4A	-1.66903	1.98065e-06	0.000516765
EIF5	-1.75165	2.27316e-06	0.000516765
HEXIM1	-2.63687	2.83644e-06	0.000608993
COL5A1	-1.09283	5.34628e-06	0.000968512
RPS18	-1.446	6.83154e-06	0.00105772
STEAP3	-1.11364	6.91364e-06	0.00105772
HMGCS1	-1.16142	8.10843e-06	0.00111661
GALNT10	-1.23998	8.28263e-06	0.00111661
ATAD3B	-1.4423	8.39424e-06	0.00111865
ADAMTS1	-2.11527	8.94791e-06	0.00115269
SLC25A5	-1.0882	1.10908e-05	0.00126436
WFS1	-1.50336	1.15009e-05	0.00129458
RPS10	-1.43656	1.18991e-05	0.00132652
FBXO42	-1.14946	1.21341e-05	0.00132719
IL11	-2.2635	1.27034e-05	0.00136126
PIGH	-1.1445	1.27284e-05	0.00136126
PSME3	-1.55293	1.62685e-05	0.00163559
UFD1	-1.14259	2.18338e-05	0.00196233
RAET1L	-1.4886	2.39275e-05	0.00210882
NUP210	-1.65745	2.72916e-05	0.00229289
DCPS	-1.68933	3.08211e-05	0.00253893
EDC4	-1.08437	3.10583e-05	0.00253893
RPL32	-1.23367	3.10961e-05	0.00253893
RPS3A	-1.53379	3.30482e-05	0.00261426
PCBP4	-1.06323	3.44485e-05	0.00266264
KRT18	-1.15771	3.60172e-05	0.00268469
POR	-1.1725	3.62994e-05	0.00268469
URB2	-0.928273	3.66155e-05	0.00268469
ZNF592	-0.91394	3.70153e-05	0.00268469
RAET1G	-0.882886	3.7971e-05	0.00273438
ACTR5	-0.921657	4.27189e-05	0.00299732
AHCY	-1.16405	4.71531e-05	0.00313943
P2RY6	-1.1155	4.73866e-05	0.00313943
SNAI1	-1.24617	4.87756e-05	0.00314087
ELOF1	-1.38873	4.90971e-05	0.00314087
PUS3	-0.944579	4.95785e-05	0.00314087
RPS13	-1.05238	4.98465e-05	0.00314087
TBC1D24	-1.12569	5.66802e-05	0.00329769
ZC3HAV1L	-1.12472	5.82802e-05	0.00331732
RAB15	-1.00957	5.84567e-05	0.00331732
POLH	-1.11797	5.91062e-05	0.00331732
PRMT7	-1.10392	5.95139e-05	0.00331732
AGRN	-1.01429	6.12208e-05	0.00339614
RPL17	-1.25124	6.54481e-05	0.00356247
PFKFB4	-1.48798	6.96333e-05	0.00371264
CNNM4	-1.32135	7.00044e-05	0.00371264
SFXN5	-1.63031	7.06716e-05	0.00371264
HIVEP3	-1.04876	7.06799e-05	0.00371264
CERK	-1.202	7.13476e-05	0.00371264
SEPTIN8	-0.933206	7.14092e-05	0.00371264
EXOG	-1.17775	7.43138e-05	0.0037834
TM7SF2	-1.49815	7.63201e-05	0.00380253
CNOT3	-0.979884	7.96632e-05	0.0038645
CRELD2	-1.40275	8.1939e-05	0.00395834
SYNPO	-1.04341	8.24903e-05	0.00396843
ARRB2	-1.65672	8.30814e-05	0.00398035
CCDC86	-1.16785	8.636e-05	0.00408621
SMG8	-0.948077	8.64539e-05	0.00408621
APOL6	-1.26479	8.68791e-05	0.00408621
LSM10	-1.7515	8.77173e-05	0.00408621
ABCD1	-1.24334	9.01453e-05	0.0041474
RPS9	-1.34905	9.11291e-05	0.00417609
LDHB	-0.852003	0.000102774	0.00453066
AKAP1	-0.881888	0.000118819	0.00493978
RPL8	-1.14769	0.000126767	0.00515699
SLC9A1	-1.32347	0.000132549	0.00530712
DPCD	-1.28402	0.000141483	0.00552306
ACOX3	-1.12695	0.00014557	0.00562525
PRELID2	-1.0507	0.000146041	0.00562525
NELFCD	-0.909869	0.000150217	0.0057479
ANO8	-0.992376	0.000156786	0.00591085
RPS23	-1.11818	0.000157657	0.00591085
RPS6	-1.06841	0.000162402	0.00591085
SLC25A1	-1.09583	0.000162421	0.00591085
SLC22A18	-1.08589	0.000163376	0.00591085
GFOD1	-1.0225	0.000167336	0.00597529
EIF3K	-1.09757	0.000169994	0.00602726
CLPB	-1.06458	0.000186633	0.00636419
RCAN1	-1.41527	0.00018966	0.00641083
CBR1	-1.70444	0.000191051	0.00643908
ALDH18A1	-0.974543	0.000196593	0.0065123
CNN1	-1.14688	0.000215011	0.00692455
YBX1	-0.899042	0.000223827	0.00710972
NCLN	-1.03923	0.000246019	0.00760624
VDR	-1.49434	0.000254452	0.0077431
SRXN1	-1.12867	0.000260547	0.00786663
PTHLH	-1.54061	0.000263639	0.00790427
MYD88	-1.27169	0.00027105	0.00795583
TUBB2A	-0.92928	0.000277662	0.00807092
DNAJC1	-0.83448	0.000284337	0.00822095
DEGS1	-1.07684	0.000290579	0.00829904
TMED3	-1.08598	0.000291091	0.00829904
RPL27A	-1.13806	0.000292459	0.00829904
USP5	-0.845774	0.000300477	0.00843519
ZWINT	-1.01633	0.000306264	0.00853565
RPL10A	-1.10154	0.000314186	0.00870868
BDKRB1	-2.11916	0.000331622	0.00900428
TIMP1	-0.872962	0.000342523	0.00917373
DGKZ	-0.800272	0.000346737	0.00923978
ST6GALNAC6	-0.882744	0.000349779	0.00925875
SOGA1	-1.17265	0.000354471	0.00929805
MFSD8	-0.997397	0.000362922	0.00947684
HDAC3	-0.992489	0.000377807	0.00967446
RHPN2	-0.836873	0.000379201	0.00968384
TPT1	-1.66762	0.000382814	0.00975294
HSPB1	-1.36761	0.000389628	0.00979903
CLPTM1	-0.942667	0.000395344	0.00985724
RNFT2	-0.981324	0.000396529	0.00986558
RPL19	-0.963103	0.000398029	0.0098817
BAIAP2	-0.792289	0.000414469	0.0101337
NKIRAS1	-0.834756	0.000429811	0.0103498
PRKACA	-1.36498	0.000430253	0.0103498
INAFM1	-0.926968	0.000432618	0.0103846
ADRA1D	-0.979324	0.00043563	0.0104353
SYDE1	-1.00668	0.000443686	0.0105628
TIMM50	-0.704938	0.000447016	0.0106135
EOLA2	-1.02958	0.00045678	0.010786
TAF4	-0.826747	0.000464017	0.0108324
PIR	-0.793646	0.000468915	0.010895
AMMECR1	-0.883409	0.000481788	0.0111051
MFN2	-0.820281	0.000483078	0.0111127
MAP4K2	-0.832696	0.000490835	0.0112022
RANBP6	-0.835507	0.000505632	0.0114947
RPS3	-0.865228	0.000512682	0.0115727
DDX56	-0.826625	0.000527256	0.011824
ZSCAN5A	-1.08053	0.000529908	0.0118605
MOV10	-0.833957	0.000536866	0.0119638
PPM1F	-0.769387	0.00054004	0.0119905
TENT5A	-0.962717	0.000541804	0.0119905
CD320	-1.29821	0.000543324	0.0119905
SARM1	-0.903929	0.000545003	0.0119905
SEMA7A	-1.04264	0.000545798	0.0119905
ZNF786	-0.798777	0.000558234	0.0121202
ELMOD2	-1.10162	0.000560621	0.0121266
NOSIP	-1.09422	0.000577691	0.012312
EIF3E	-1.08103	0.00059044	0.0125377
TAF5	-0.978588	0.000618942	0.0128372
FAM168A	-0.905729	0.00063098	0.0129826
KRTAP2-4	-1.72045	0.000660413	0.0133861
RPL27	-1.24932	0.000664963	0.0134313
PFDN5	-1.11613	0.000671765	0.0134982
CHST7	-1.18021	0.000675761	0.013555
HTRA1	-0.741666	0.000692981	0.0137812
MRTFA	-0.827931	0.000695954	0.0138166
HDHD5	-0.735506	0.00070027	0.0138354
PGM1	-0.786706	0.000706607	0.0138854
OTUB1	-0.803126	0.000717142	0.0140175
SRSF6	-1.01455	0.000718164	0.0140175
TAOK2	-0.893094	0.000721574	0.0140604
FAH	-1.04964	0.000724673	0.014097
SSBP3	-0.705731	0.000727529	0.014097
MKNK2	-1.31901	0.000728487	0.014097
RPS10-NUDT3	-0.693054	0.000764491	0.0145147
ARFIP2	-0.912978	0.000767992	0.0145178
SCD5	-0.826507	0.000779352	0.0146685
WRAP53	-0.861878	0.000803446	0.0149186
TPM2	-1.11911	0.000838108	0.0154484
LRRC59	-0.963581	0.00084292	0.0155124
EMC10	-0.862062	0.000848391	0.0155137
SSR4	-1.11538	0.000863143	0.0156509
RRP8	-0.836388	0.000868162	0.0157028
ASS1	-1.00855	0.000887782	0.0159004
OSGIN1	-0.930941	0.000905898	0.016048
RPLP2	-0.930188	0.000906626	0.016048
KPTN	-0.868468	0.000925549	0.0163184
DOT1L	-0.77874	0.000926124	0.0163184
RPS8	-1.00133	0.000997882	0.0170389
ATP5F1A	-0.789064	0.00100345	0.0171075
RPL17-C18orf32	-0.993641	0.00102313	0.017317
TECR	-1.31146	0.00102557	0.017333
NAPA	-1.01912	0.00102878	0.017362
ATP5F1C	-1.00881	0.0010305	0.0173657
RPL21	-1.23981	0.00104452	0.0174528
UBQLN2	-0.841195	0.00104622	0.0174528
MRPS14	-0.802943	0.00104697	0.0174528
HSPD1	-0.752698	0.00104922	0.0174528
TAF13	-1.18409	0.00105743	0.0175392
GDF11	-1.24126	0.00107362	0.0175636
NUDT14	-1.001	0.00107881	0.0175636
MRC2	-0.801905	0.00108172	0.0175636
CHST10	-0.882327	0.00108455	0.0175636
FEN1	-0.940758	0.00109079	0.017598
HLA-DPB1	-0.852491	0.00111251	0.0178045
WT1	-0.802747	0.00111643	0.0178045
TMEM70	-1.09256	0.00113504	0.0180517
SEPTIN9	-0.875068	0.00113792	0.0180726
NFKBIA	-1.00356	0.0011467	0.0181872
HAUS1	-0.808192	0.00116786	0.018447
TMEM201	-1.21486	0.00119129	0.018766
AKT1S1	-0.897506	0.00120203	0.0189095
POLR2C	-0.78977	0.0012063	0.018951
TUBG1	-0.817508	0.00121031	0.0189871
FBL	-0.787745	0.00121351	0.0189871
NCOR2	-0.773868	0.00123827	0.0192734
SEPHS1	-0.78333	0.00124178	0.0192734
WDR33	-0.866587	0.00127228	0.0196678
HSD17B10	-0.923865	0.00128319	0.0197837
RNF130	-0.79032	0.00131147	0.0200861
EMILIN1	-0.975354	0.00131671	0.0201397
LFNG	-0.913861	0.00132103	0.0201792
SHKBP1	-0.765671	0.00133027	0.020221
MFSD2A	-1.84003	0.00134226	0.0203427
ISG20L2	-0.783915	0.00134796	0.0204024
INAFM2	-0.78919	0.0013579	0.0204993
RPL12	-1.17996	0.00138509	0.0208555
METTL1	-0.814196	0.00140482	0.0210457
NFS1	-0.667961	0.00140499	0.0210457
ADPRS	-0.772904	0.0014544	0.0216381
MICA	-1.07329	0.00146205	0.0216592
EMC6	-1.29308	0.00147681	0.0216786
THAP12	-0.746651	0.00147715	0.0216786
SLC19A1	-0.931898	0.00148457	0.0217051
TRAPPC14	-0.940087	0.00149476	0.021799
POLE4	-1.31521	0.0015266	0.0220691
PLPPR2	-1.04452	0.00153327	0.0221379
PRORY	-0.887696	0.00164853	0.0233371
SEC16A	-0.796155	0.00165544	0.0234063
OAS1	-0.720324	0.00166005	0.0234144
GALK1	-0.728819	0.00169557	0.0237134
ANAPC15	-0.967148	0.00171433	0.0239181
SRRT	-1.45424	0.00172148	0.023989
DMAC2	-0.765447	0.00174352	0.0242089
MED24	-0.826671	0.00175323	0.0242365
RER1	-0.698394	0.00175387	0.0242365
ESYT1	-0.765484	0.00178071	0.0244143
RPS24	-0.938075	0.00178148	0.0244143
RPS20	-1.06195	0.00178748	0.0244388
ARID3A	-0.736398	0.00179852	0.0245607
SIAH2	-1.04805	0.00183597	0.0249253
TOR1B	-0.804027	0.0018491	0.0250449
ZNF778	-0.894763	0.00185769	0.0250961
ARMC6	-0.869211	0.00186761	0.0251779
PSMD5	-0.791135	0.00187507	0.0252492
SPTSSA	-0.902555	0.00191736	0.0256993
UBQLN4	-0.77453	0.00192418	0.0257609
SV2A	-1.1375	0.0019601	0.0261512
AACS	-0.675269	0.00196999	0.0261927
RPS7	-1.00123	0.00198371	0.0263449
RPL7	-0.930352	0.00201183	0.0266268
THY1	-1.13676	0.0020189	0.02669
STX6	-0.670553	0.00204663	0.0269643
TOMM40	-0.95546	0.0020542	0.0269657
RRM2	-0.865581	0.00207904	0.0271446
PDE6B	-0.695085	0.00208931	0.0272197
CKAP4	-0.712278	0.00209597	0.0272735
ADCY9	-0.88785	0.00209871	0.0272785
PTPRF	-0.718635	0.00211257	0.0273919
DDX41	-0.809531	0.00211514	0.0273919
TCIRG1	-0.829829	0.00212705	0.0274928
CCNF	-0.802206	0.00215023	0.0276998
NACC1	-1.12843	0.0021613	0.0277806
GFUS	-0.930489	0.00216979	0.0277836
SGTA	-0.872633	0.00221256	0.0280354
ADIPOR2	-0.856765	0.00224442	0.0282882
STXBP4	-0.860803	0.00225009	0.0282945
GCHFR	-0.733853	0.00234312	0.0289927
ALYREF	-1.26247	0.00235383	0.0290102
RPS26	-0.911719	0.00235415	0.0290102
PON2	-0.726397	0.00235461	0.0290102
RAPH1	-0.920626	0.00235955	0.0290102
STUB1	-0.895606	0.00236974	0.029082
CENPO	-0.750094	0.00240513	0.0293837
CELSR1	-0.7771	0.00241668	0.0294937
CHPF2	-0.735324	0.00242305	0.0295403
NRBP1	-0.681877	0.00247363	0.0300621
SHMT1	-0.772444	0.00250422	0.0302048
CSTPP1	-0.795481	0.00250882	0.0302048
RPTOR	-0.691919	0.00253435	0.0304113
MEGF8	-0.945164	0.00258133	0.0307898
RRBP1	-0.93121	0.00258396	0.0307898
UCP2	-1.06648	0.0025962	0.0309038
ADSS1	-0.657613	0.00261873	0.0311082
MAPK3	-0.863482	0.00264696	0.0313792
MBD3	-0.80523	0.00266529	0.0315311
HNRNPA3	-0.851365	0.00267309	0.0315346
UBA52	-0.669935	0.00268099	0.0315889
IRAK1	-0.956536	0.00268866	0.031647
MZT2B	-0.930753	0.002716	0.0319041
ELP1	-0.787435	0.00276138	0.0324043
HCFC1	-0.936022	0.00278353	0.0325375
ORAI1	-0.985599	0.00278396	0.0325375
ECI1	-0.788131	0.00279874	0.0326774
SRSF7	-0.785322	0.00282496	0.0328182
SLC39A3	-1.14149	0.00283238	0.0328599
RANBP3	-0.707049	0.00284413	0.0329419
RPS5	-0.654346	0.00287129	0.0331902
ERGIC3	-0.64119	0.00292104	0.0336161
SSR2	-0.731731	0.00294756	0.0338224
TTYH3	-0.861536	0.00296423	0.0339019
ANAPC7	-0.626807	0.00297316	0.0339614
AMPD2	-0.806039	0.00298236	0.034015
RPL18	-0.713826	0.00299117	0.034033
RRP1	-0.693514	0.0030782	0.0348863
SH3PXD2A	-0.710936	0.00309647	0.035059
SMARCD1	-0.727419	0.00311909	0.0352463
COL1A2	-0.909042	0.00313436	0.0353157
PPARGC1B	-0.75542	0.00314799	0.0354348
TRMT11	-0.616681	0.00316492	0.0355908
MAGEA6	-0.781456	0.00318694	0.0357277
PROCR	-0.997875	0.00318892	0.0357277
TOE1	-0.585525	0.0032711	0.0363763
ALAS1	-0.796531	0.00328945	0.0364584
PIGU	-0.892674	0.00333036	0.036634
AKR1B10	-0.774952	0.00335326	0.036816
CPSF6	-0.635882	0.00338652	0.0370409
PSAT1	-1.00541	0.00340919	0.0371384
HLA-DMA	-0.644604	0.00345703	0.0374921
MTFR1L	-0.633828	0.00347836	0.0375608
JTB	-0.997511	0.00348064	0.0375608
VEGFB	-0.823461	0.00348265	0.0375608
OR3A2	-0.730719	0.00348734	0.0375764
MPDU1	-1.27935	0.00351247	0.0376721
USP39	-0.65336	0.00352746	0.0377282
PPP6R1	-0.69322	0.00367939	0.0384313
CAPN5	-0.86783	0.0036867	0.0384385
TBC1D9B	-0.623749	0.00372685	0.0386832
WDR4	-0.945567	0.00377037	0.0389604
RBM42	-0.893726	0.00379088	0.0391027
SF3B5	-1.05423	0.00382215	0.0393203
PLXNA2	-0.852435	0.00384583	0.0393733
ZNF511	-1.0514	0.00384767	0.0393733
ABCB6	-0.884285	0.00392178	0.0399202
ACSS2	-0.765604	0.00394117	0.0400473
PSMC4	-0.641684	0.00394754	0.0400714
TMEM25	-0.645294	0.0039663	0.0401268
TMEM120A	-0.977232	0.00399116	0.0402669
UCN2	-0.805893	0.00400298	0.0403013
COQ2	-0.690087	0.00400578	0.0403013
MRPL11	-0.968297	0.00412238	0.0411315
RIC8B	-0.602327	0.00415516	0.0413164
PRDM15	-0.632739	0.00419869	0.0416421
PACS1	-0.660901	0.00423912	0.0419354
PTMS	-0.898595	0.00425368	0.0420078
ANKRD52	-0.741797	0.0042863	0.0421978
COL6A1	-0.587468	0.00428748	0.0421978
DPYSL2	-0.667705	0.00431769	0.0423833
DDRGK1	-1.1375	0.00432196	0.0423833
TMEM39B	-0.767889	0.00432276	0.0423833
ENTPD6	-0.901168	0.00441984	0.0428817
PRMT1	-0.734629	0.0044355	0.042987
DAZAP1	-0.719561	0.0044381	0.042987
LYN	-0.748384	0.0044851	0.0432975
DNAJC25-GNG10	-0.966202	0.00452052	0.0434767
PTDSS2	-0.774459	0.00452242	0.0434767
GRHPR	-0.61702	0.00457913	0.0437318
RPS25	-0.763891	0.00464512	0.04418
EPN1	-0.647371	0.0047539	0.0449362
VPS45	-0.812294	0.00475562	0.0449362
P3H4	-0.642262	0.00481229	0.0452871
MPP2	-0.712732	0.00484981	0.0454924
ROR1	-0.823491	0.00486991	0.0456441
NEU1	-0.694833	0.00489769	0.0456563
EXOSC9	-0.593033	0.00496579	0.0460955
NRM	-0.711286	0.00499882	0.0462723
AP2A1	-0.63779	0.00501635	0.0463533
EIF4EBP1	-1.17372	0.00504348	0.0463533
TUBA1A	-0.745462	0.00507735	0.0464234
PSMB3	-0.745406	0.00510006	0.0464859
RPL23A	-0.659468	0.00510564	0.0465002
EMP2	-0.737948	0.00512681	0.0466198
UBASH3B	-1.06454	0.00515078	0.0468011
WDR55	-0.750702	0.00516557	0.0468203
KCNC3	-0.896623	0.00516817	0.0468203
CRTAP	-0.627359	0.00523949	0.0471662
TK1	-1.00492	0.00525465	0.0472633
KDM6B	-0.974014	0.00527154	0.047369
MAST2	-0.624312	0.00533673	0.0477055
CASKIN2	-0.674962	0.00535665	0.0478098
ELP5	-0.663035	0.00536446	0.0478427
ZNF618	-0.85099	0.00542406	0.0481396
FECH	-0.600514	0.00544355	0.0481775
PDE7A	-0.766258	0.00546833	0.0483231
RPS17	-0.829597	0.00548193	0.048388
APMAP	-0.791737	0.00548403	0.048388
DEPDC7	-0.731643	0.00555085	0.0488316
INTS7	-0.78592	0.00555958	0.0488316
ALDOA	-0.654205	0.00563579	0.0490919
ATP5PO	-0.86079	0.0056429	0.049117
ZNF749	-0.600109	0.00566229	0.0491574
MYG1	-0.587486	0.00568483	0.04926
ARID5A	-0.758844	0.00569961	0.0493512
SLC4A11	-0.670686	0.00573541	0.0495501
VPS26B	-0.646414	0.00578319	0.0497858
OAZ1	-1.1256	0.00585705	0.050264
PES1	-0.643219	0.00587784	0.0503561
ELAVL1	-0.754526	0.00596756	0.0508734
COL18A1	-0.857683	0.00598296	0.0509673
RPL23	-0.842443	0.00606609	0.051411
PPIC	-0.665121	0.00611068	0.0516585
RPS19	-0.838424	0.00613023	0.0516901
RPL15	-0.6117	0.00630863	0.0527086
UBA7	-0.820674	0.00634671	0.0528239
MYBL2	-0.82841	0.00653788	0.0537894
LNPK	-0.678461	0.00654157	0.0537894
MRPS5	-0.594544	0.00657235	0.0539277
GTPBP6	-0.671212	0.00658475	0.0539342
PRR7	-0.644558	0.00659976	0.0539997
DNAJC8	-0.613995	0.00671394	0.0546744
PHB1	-0.598499	0.0067341	0.0546744
BLCAP	-0.88199	0.00681048	0.0551061
RARA	-0.79331	0.00686005	0.0553482
NISCH	-0.709679	0.00691279	0.0556511
GAS6	-0.75012	0.00692287	0.0556511
CLGN	-0.784278	0.00694971	0.0557612
KIF21A	-0.674405	0.00708748	0.0564758
PSMC5	-0.694823	0.00709551	0.0565009
EEF1D	-0.672228	0.0071668	0.0567567
P3H1	-0.640611	0.00717739	0.0568018
SOBP	-0.598988	0.00725477	0.0570636
RRP9	-0.630563	0.00742553	0.0577022
RPS16	-0.689456	0.00743088	0.0577038
RNF113A	-0.672968	0.00759086	0.0585085
CDK10	-0.710062	0.00761683	0.0586059
LSS	-0.628647	0.00762881	0.0586145
ECHS1	-0.649685	0.00771009	0.058926
MSS51	-0.733888	0.00775329	0.0591392
DUSP15	-0.841697	0.00778057	0.0593083
CKB	-0.704391	0.00780038	0.0593714
RHBDD3	-0.691508	0.00782351	0.0594178
GSTK1	-0.710543	0.00791474	0.0599761
SLC5A12	-0.679697	0.00795848	0.0601884
DISP2	-0.624895	0.00798157	0.0602109
CXCL3	-0.587315	0.00798207	0.0602109
TTL	-0.601929	0.00798752	0.0602128
USP54	-0.857364	0.00804432	0.060523
PPP4C	-0.639718	0.00806163	0.0605746
RPS6KA1	-0.812962	0.00821207	0.0612077
FAM13A	-0.65713	0.00833377	0.0617786
FUT10	-0.837219	0.00845259	0.06242
COPS9	-1.09414	0.00848202	0.0625576
SAP30	-0.729224	0.0086917	0.0634985
MAD2L1BP	-0.611912	0.00883059	0.0642081
PPA1	-0.729256	0.00894445	0.0646999
CRKL	-0.644323	0.00898207	0.0648432
AURKAIP1	-0.994722	0.00899531	0.064893
CENPM	-0.734302	0.00914767	0.0656642
RPS11	-0.748417	0.00926514	0.0662269
GATA3	-0.694605	0.0093034	0.0664594
PPP1CA	-0.691236	0.00933077	0.0665672
SMG5	-0.768575	0.00933941	0.0665672
LRP5	-0.61656	0.00934145	0.0665672
HSPG2	-0.724134	0.00937251	0.0666247
LYSMD2	-0.775876	0.00938786	0.0666929
ZNF66	-0.64088	0.00949978	0.0672472
TP53INP2	-0.813323	0.00957521	0.0677334
PRELID1	-0.68142	0.00965542	0.0681345
GSTM3	-0.703667	0.00970623	0.0684062
KHSRP	-0.600174	0.00975324	0.0686159
METTL7A	-0.790932	0.00978123	0.0687711
RPL18A	-0.791064	0.00980091	0.068826
GTF3C1	-0.800265	0.00989751	0.0692945
QSOX1	-0.612916	0.00993294	0.0694168
MRPL43	-0.639891	0.0099739	0.0695773
HYPK	-0.638959	0.0100449	0.0699463
KIF1C	-0.622949	0.0101362	0.0701993
INTS5	-0.628095	0.0103172	0.0710739
FHOD1	-0.644915	0.0103593	0.0713217
AATF	-0.625466	0.0104103	0.0714611
LRRC8A	-0.795912	0.0104104	0.0714611
SCARF2	-0.770115	0.0104235	0.0715091
GPR153	-0.716468	0.0104334	0.0715345
PCNX3	-0.606315	0.0105177	0.071827
IGSF3	-0.714024	0.0106098	0.0722494
NAXE	-0.857435	0.0106711	0.0725442
DPF1	-0.806095	0.0106868	0.0725621
CASC3	-0.603771	0.0106963	0.0725646
MYO18A	-0.713208	0.0107155	0.0726096
SCRIB	-0.672655	0.010744	0.0726937
CACNA1C	-0.630635	0.010877	0.0732335
SOCS2	-0.69896	0.0108866	0.0732554
HPSE	-0.610356	0.0109839	0.0736538
HECTD4	-0.782847	0.0110689	0.0740866
JUND	-0.714019	0.011074	0.0740866
AUP1	-0.708024	0.0111035	0.0742411
RNF11	-0.625183	0.0111776	0.0745645
PPDPF	-0.724074	0.0111946	0.0745917
LMF2	-0.724529	0.0112236	0.0747214
PTK7	-0.668744	0.0112294	0.0747214
CLPP	-0.794826	0.0113092	0.0749315
RPL5	-0.602725	0.0113287	0.0749686
TRAPPC12	-0.63823	0.01137	0.075111
P4HTM	-0.649452	0.0115022	0.075556
RBBP7	-0.590552	0.0115546	0.0756327
TTC1	-0.65508	0.0116001	0.0758126
NRSN2	-0.970855	0.0118723	0.0771566
CNOT9	-0.699831	0.0119425	0.0773956
PIGM	-0.63879	0.0120183	0.0776754
THSD1	-0.65565	0.0120846	0.0778669
PCDHB14	-0.696899	0.0124407	0.0791392
SPIDR	-0.651336	0.0125254	0.0795287
TRIB2	-0.587443	0.0126054	0.0798183
GCC1	-0.6212	0.012853	0.080856
SERF2	-0.898965	0.0128952	0.0810776
PUDP	-0.625504	0.0130592	0.0817212
RPL7A	-0.85167	0.0131281	0.081929
NUBP1	-0.74547	0.0132422	0.0822485
MDN1	-0.871519	0.0132446	0.0822485
GRINA	-0.686213	0.0132871	0.082379
ZDHHC3	-0.632193	0.0133397	0.0824468
LYPLA2	-0.649043	0.0133633	0.0824576
TMEM184A	-0.650762	0.0134527	0.0827703
ADGRL1	-0.625853	0.0134643	0.0827703
TMEM11	-0.712472	0.0135637	0.0832053
LRWD1	-0.68183	0.0136145	0.0834284
PHB2	-0.628053	0.0137138	0.0838599
RPL13	-0.844435	0.0140042	0.0850371
EHD3	-0.661931	0.0141274	0.085621
BLVRB	-1.27342	0.014218	0.0859485
POMT1	-0.622418	0.0142191	0.0859485
AK2	-0.68809	0.0142613	0.0861173
REL	-0.633439	0.01427	0.0861252
GSTA4	-0.712382	0.0143757	0.0865343
TPI1	-0.791291	0.0143826	0.0865343
SLC2A6	-0.615619	0.0143952	0.0865653
RPL31	-0.798502	0.0145778	0.0874818
SMARCB1	-0.630298	0.014906	0.0888994
FSCN1	-0.842102	0.0150102	0.0892452
FTL	-0.792241	0.0150149	0.0892452
POLR2A	-0.801791	0.0150781	0.0893562
TOMM40L	-0.627729	0.0151194	0.0894361
DPYSL3	-0.614743	0.0152343	0.0899323
B4GALNT1	-0.602013	0.0156584	0.0914119
AOC2	-0.590723	0.0156821	0.091504
MAP6	-0.647624	0.0159781	0.0927445
MACROH2A1	-0.611817	0.015994	0.0927445
PPP1R3C	-0.817548	0.0160014	0.0927445
RFC5	-0.63827	0.0161461	0.0930869
TMEM147	-0.587459	0.0162289	0.0934249
MXRA7	-0.722074	0.0163427	0.0938472
FZD8	-0.804239	0.0169132	0.0960763
RPL35	-0.803438	0.0170779	0.096492
BMP7	-0.61011	0.0175088	0.0981197
SIL1	-0.711997	0.017772	0.0988243
SH3GL1	-0.727234	0.0178313	0.0990419
PTOV1	-0.701969	0.018039	0.0997352
SHMT2	-0.602351	0.0180494	0.0997449
DHCR24	-0.790554	0.0180922	0.0999336
KCNK6	-0.743785	0.0181274	0.100081
TMEM45A	-0.792442	0.0183348	0.100841
KMT2D	-0.617121	0.018557	0.101726
C12orf57	-0.681387	0.0185826	0.101787
PQBP1	-0.631942	0.0186773	0.101986
MORN5	-0.671911	0.0187132	0.101986
ABCA2	-0.600765	0.0188754	0.102624
SLC27A5	-0.634749	0.0189222	0.102624
GPI	-0.613584	0.0189244	0.102624
GEMIN2	-0.585084	0.0189478	0.102703
SMARCD3	-0.616979	0.0190575	0.103016
CSKMT	-0.595078	0.0192734	0.103788
RCVRN	-0.624764	0.0193347	0.104053
UPF1	-0.631654	0.0194194	0.104255
DNAJC24	-0.779686	0.0194502	0.104255
EEF2K	-0.604877	0.0194507	0.104255
NAGLU	-0.764008	0.019468	0.104255
EDF1	-0.625213	0.0200203	0.1063
EIF4E2	-0.586934	0.020051	0.106374
PTRHD1	-0.834709	0.0202411	0.106916
POLD2	-0.605694	0.0203218	0.107096
RAB1B	-0.722277	0.0204152	0.107442
TOB2	-0.647021	0.0204995	0.107787
MAP2K2	-0.678551	0.0205986	0.108149
DNAJC25	-0.704055	0.0206821	0.108159
TLCD1	-0.632089	0.0207733	0.108463
COLGALT1	-0.5968	0.020944	0.108939
IGFBP2	-0.634056	0.0210943	0.109426
POLR2F	-0.737272	0.0211166	0.10944
SMIM10L1	-0.596266	0.021174	0.109448
SZRD1	-0.703768	0.0212116	0.109593
STX8	-0.615084	0.0213208	0.109864
FXYD5	-0.621569	0.021997	0.112095
OGDH	-0.607736	0.0220053	0.112095
ETV5	-0.614574	0.0224859	0.113819
UHRF1	-0.708729	0.0225225	0.11383
PDCL3	-0.700946	0.0226273	0.114161
CASK	-0.602017	0.0228682	0.114826
TOMM7	-0.692753	0.0229464	0.114982
RPL24	-0.813786	0.0230858	0.115238
PEF1	-0.657099	0.0231776	0.115579
PLPP4	-0.612495	0.0232867	0.115874
BAK1	-0.725717	0.0233544	0.116061
GNG2	-0.595271	0.0237301	0.117475
CNTNAP1	-0.741233	0.0241517	0.119003
NAA60	-0.604383	0.0242406	0.119287
ALG3	-0.590532	0.0248547	0.121202
TMSB10	-0.691955	0.0248607	0.121202
CYC1	-0.651696	0.0250594	0.121819
AAAS	-0.648444	0.0255995	0.123618
DCTN3	-0.686911	0.0257139	0.12391
RPL6	-0.600471	0.026099	0.124986
IFITM1	-0.606619	0.0267595	0.127518
PIN4	-0.633784	0.0268422	0.127754
TECPR2	-0.773623	0.027164	0.128968
APOBEC3G	-0.593388	0.0272174	0.129168
ZSWIM1	-0.584977	0.02733	0.129385
SUB1	-0.705736	0.02785	0.130707
SUMO2	-0.605761	0.0278883	0.130707
KIAA0232	-0.645734	0.0279019	0.130707
LAMA5	-0.829603	0.0280101	0.130966
POTEG	-0.655857	0.0282987	0.131606
ZDHHC16	-0.654906	0.0283716	0.131849
RPS15	-0.658295	0.0283736	0.131849
LRPAP1	-0.591622	0.0285268	0.132349
B4GALT3	-0.749951	0.028644	0.132728
SCARB1	-0.604926	0.0290576	0.134221
TBX2	-0.605188	0.0293386	0.134874
SLC35E1	-0.651864	0.029519	0.135381
RPS21	-0.662214	0.0297217	0.136042
RBPMS2	-0.627012	0.0299776	0.136953
ACTB	-0.761037	0.0305268	0.138253
LRP1	-0.619419	0.0312235	0.140639
SLC35B1	-0.932055	0.0313156	0.14089
KEAP1	-0.620031	0.0313743	0.140935
COASY	-0.613839	0.0318258	0.141989
B4GAT1	-0.607292	0.0318294	0.141989
UBE2E3	-0.604794	0.0321582	0.143125
LOXL1	-0.758653	0.032525	0.143863
CAVIN1	-0.63555	0.0327067	0.144238
SLC16A14	-0.619393	0.0329044	0.14467
ACACA	-0.624117	0.0329191	0.144679
EEF1A2	-0.644868	0.0332679	0.145691
ASRGL1	-0.612186	0.0337059	0.146912
MRPL20	-0.87221	0.0339422	0.147542
LGALS1	-0.755091	0.0344738	0.149193
WDR83OS	-0.606887	0.0350046	0.150213
TRAF7	-0.587964	0.0350483	0.150246
EBPL	-0.969433	0.0353388	0.150909
SFXN3	-0.672895	0.0355936	0.15155
THAP4	-0.600802	0.0358085	0.151908
FGD3	-0.709037	0.0364394	0.153685
RTL8C	-0.802869	0.0376262	0.156246
TALDO1	-0.810377	0.0386724	0.159278
NT5C3B	-0.622058	0.0388614	0.15966
ID1	-0.767154	0.0398351	0.16228
COX5A	-0.662374	0.0412565	0.16626
SLTM	-0.751397	0.04137	0.166472
TCF3	-0.604439	0.0415352	0.16666
CLN6	-0.587764	0.041828	0.166977
CIB1	-0.600004	0.0420766	0.167621
UNC93B1	-0.671307	0.0427648	0.169075
RPL26	-0.756267	0.0454972	0.175715
EGR1	-0.678671	0.0458798	0.176253
HSPBP1	-0.656871	0.0476874	0.180274
ARPC1A	-0.596869	0.0482187	0.181686
SLC6A9	-0.850815	0.0485715	0.182778

## Sheet: Torin1 effect RSK1
Downregulated in translation efficiency (TE) in Torin1-treated RSK1KO cells
Name	TE	P	Padj
CHST11	-1.92102	1.66927e-07	6.24306e-05
SLC7A6	-2.08933	1.79576e-07	6.30912e-05
NECTIN1	-2.22885	2.42086e-07	6.76344e-05
MCRS1	-1.42613	5.18257e-07	0.0001058
EEF1B2	-1.57118	6.77809e-07	0.000124738
TUBA4A	-2.15957	1.41804e-06	0.000182675
TIMM22	-1.74347	1.54464e-06	0.000196798
SNAI1	-1.64806	1.82047e-06	0.000208976
LDHA	-1.34414	2.21202e-06	0.000230374
RPS3A	-1.94034	2.53042e-06	0.000257349
MYD88	-2.00456	2.5543e-06	0.000257518
YIPF1	-1.16523	2.98279e-06	0.000284223
RPL32	-1.41697	4.04969e-06	0.000350389
TUBB4B	-1.78396	4.23542e-06	0.000360808
PRMT7	-1.29478	4.47472e-06	0.000369083
WFS1	-1.6191	4.61329e-06	0.000369083
PCBP4	-1.26483	4.92608e-06	0.000388523
SLC25A1	-1.50987	5.02594e-06	0.000393721
PREB	-1.68401	5.08794e-06	0.000395903
ARRB2	-1.93719	5.32282e-06	0.000408694
STK40	-1.69694	5.5461e-06	0.000412557
SERTAD1	-2.49128	5.77872e-06	0.000412557
H2AX	-1.92734	5.80013e-06	0.000412557
CRELD2	-1.84338	5.96153e-06	0.000416373
WBP1	-1.16105	6.1518e-06	0.00042709
TIMM50	-1.05831	6.29897e-06	0.000429683
BRI3BP	-1.74806	6.71466e-06	0.000445485
COTL1	-1.42561	6.93816e-06	0.000451916
ANKRD54	-1.73403	7.62182e-06	0.000480257
RPS13	-1.22054	8.00198e-06	0.000491254
SYTL2	-1.44818	8.2206e-06	0.000499003
SLC35F6	-1.50203	8.57951e-06	0.000510725
ELOF1	-1.74758	9.45024e-06	0.000545105
SUMO3	-1.21551	9.65323e-06	0.000548625
GDF11	-1.58545	9.79914e-06	0.000554201
LMAN2L	-1.16622	9.95566e-06	0.000560157
GPR3	-1.99626	1.06231e-05	0.00058183
HLA-DMA	-1.18807	1.08454e-05	0.00058183
ADAMTS1	-1.99617	1.11627e-05	0.000585867
RPS18	-1.39002	1.12686e-05	0.000585867
TM7SF2	-2.11406	1.26341e-05	0.000642456
NACA	-1.46806	1.27689e-05	0.000646474
RPS9	-1.41813	1.38028e-05	0.000669578
EGLN3	-2.20426	1.48918e-05	0.000696193
RAB15	-1.13828	1.54178e-05	0.000713898
ARL5A	-1.62029	1.54553e-05	0.000713898
DGCR8	-1.11516	1.84393e-05	0.000806036
EIF5	-1.56075	1.94977e-05	0.000819045
ARFIP2	-1.26432	2.15328e-05	0.000879053
CAMKMT	-1.32018	2.319e-05	0.000909582
PRADC1	-1.95955	2.32211e-05	0.000909582
FBXL14	-1.22596	2.32816e-05	0.000909582
CRTAP	-1.06106	2.33658e-05	0.000909582
PGM1	-1.10095	2.612e-05	0.000983232
SPCS1	-1.41399	2.77581e-05	0.00101844
ALDH18A1	-1.23971	2.97625e-05	0.00105513
SFXN5	-1.70325	3.00201e-05	0.00105513
EEF1D	-1.16975	3.00323e-05	0.00105513
RILPL2	-1.07917	3.02238e-05	0.00105866
RPL17	-1.3584	3.20256e-05	0.00110179
ERGIC3	-1.00773	3.36328e-05	0.00113685
PTMA	-1.21369	3.5331e-05	0.00117709
RER1	-1.03302	3.5631e-05	0.00118368
SYNGR1	-1.73715	3.70278e-05	0.00121271
PSMB9	-1.54377	3.71336e-05	0.00121275
IGFBP6	-1.69643	4.15491e-05	0.00132341
MRPS28	-1.27157	4.32924e-05	0.00136395
IMPDH1	-1.16278	4.56929e-05	0.00140521
POLE4	-1.73039	4.7288e-05	0.00144659
CASP9	-1.4179	4.76866e-05	0.00145113
TAF5L	-0.990851	4.87331e-05	0.00147138
CDK16	-1.05188	5.00783e-05	0.00150325
TMED3	-1.35777	5.01773e-05	0.00150325
ATAD3C	-0.992676	5.07168e-05	0.00150386
HEY2	-1.02879	5.59208e-05	0.00159103
TMEM241	-1.20918	5.65411e-05	0.00159887
BET1L	-1.30551	5.86119e-05	0.00164294
AUP1	-1.37843	5.89739e-05	0.00164294
PFDN5	-1.37141	5.90914e-05	0.00164294
OTUB1	-1.043	6.01644e-05	0.00166479
SLC25A35	-1.39636	6.21568e-05	0.00171175
GNAI2	-1.06434	6.73903e-05	0.00177171
HDDC2	-0.943588	7.27503e-05	0.00187654
HACD2	-1.04168	7.28345e-05	0.00187654
TMEM138	-1.42115	7.31211e-05	0.00187975
BAD	-1.00974	7.52263e-05	0.00192036
PTMS	-1.38355	7.74575e-05	0.00196079
NRM	-1.07333	7.84993e-05	0.00198284
ORAI1	-1.50417	7.90459e-05	0.0019923
PROCR	-1.41414	8.29564e-05	0.0020584
KRT18	-1.22801	8.93428e-05	0.00219924
MICA	-1.47649	9.24569e-05	0.00225434
FLOT2	-1.07106	9.25534e-05	0.00225434
DIPK1A	-0.992365	9.35784e-05	0.00226258
ISG20L2	-1.06285	9.95247e-05	0.00235969
TPT1	-1.91271	0.000100264	0.00236874
GFOD1	-1.20021	0.000104822	0.00242093
RPL21	-1.55821	0.000106239	0.00244877
NETO2	-1.06635	0.000106586	0.00245191
IL11	-2.09712	0.000109351	0.00248381
RPL7	-1.2686	0.000109934	0.00248381
CXCL16	-1.10572	0.000111895	0.00251417
SLC1A3	-1.61533	0.000113151	0.00252038
METTL7A	-1.37269	0.000113258	0.00252038
HDAC3	-1.21881	0.000115512	0.0025656
MPDU1	-1.92675	0.000116328	0.00257386
CLPP	-1.36075	0.000116929	0.00258224
BRMS1	-1.18276	0.00012024	0.00262404
RNF126	-1.19104	0.00012062	0.00262404
MFSD8	-1.15058	0.000127666	0.00274611
DMAC2	-0.993593	0.000130586	0.00279856
TMEM39B	-1.21462	0.000133319	0.00284659
EOLA2	-1.15585	0.000135741	0.00289298
RHOG	-0.886345	0.000136614	0.00290095
FXYD5	-1.21814	0.000139741	0.00295649
RPS7	-1.32126	0.000143848	0.00301586
SIRT2	-1.5301	0.000148967	0.00310634
FAM104B	-0.865008	0.000150484	0.00312672
IL1RAP	-1.24773	0.000152178	0.00315062
POLR2K	-1.37861	0.000159337	0.00327544
ELMOD2	-1.27076	0.000162375	0.00332008
UQCRQ	-1.23822	0.000165178	0.00334768
CLIC1	-1.23705	0.000173496	0.00345763
TECR	-1.75406	0.000173754	0.00345763
TPM2	-1.28698	0.000174929	0.00346687
USB1	-1.23442	0.000175509	0.00347244
FAM89B	-1.23404	0.00017629	0.00348103
NDUFAF8	-1.20983	0.000177158	0.00348167
RPS19BP1	-1.37669	0.000182313	0.00354479
TRAF3	-1.12029	0.000186437	0.00358465
NME4	-1.15815	0.000187199	0.00359335
RPL12	-1.41397	0.000191836	0.00365382
GSTA4	-1.22553	0.000191925	0.00365382
RPS6	-1.06455	0.000192853	0.00366547
SEPTIN8	-0.8448	0.000206928	0.00388208
SSR4	-1.33746	0.00021002	0.00392104
AK1	-1.15031	0.000212125	0.00395398
YIPF3	-0.889563	0.000218567	0.00403841
SLC46A1	-0.974892	0.000218744	0.00403841
POMZP3	-0.939042	0.00022317	0.00406838
PLCXD1	-1.1699	0.000224493	0.00407958
MFSD9	-1.0521	0.000225873	0.00408544
TOR3A	-0.858971	0.0002329	0.00417349
SEC11A	-0.918171	0.000235505	0.00421069
MZT2B	-1.12195	0.000237574	0.00421811
POMGNT2	-1.51859	0.000258852	0.00447263
RPS3	-0.899379	0.00026198	0.00450652
STXBP4	-1.11766	0.000267002	0.00453903
TMBIM4	-1.16105	0.000269349	0.0045565
DCUN1D5	-1.20099	0.000272459	0.00459171
UBE2S	-1.33295	0.000277286	0.00465749
THY1	-1.52251	0.000287288	0.00473322
CYBC1	-0.962251	0.000290594	0.00475198
ENTPD6	-1.34761	0.000293363	0.00477703
PEDS1-UBE2V1	-0.832878	0.000295288	0.00480164
JTB	-1.29058	0.000298331	0.00482711
PLP2	-1.2226	0.000304186	0.00489825
PXMP2	-1.33345	0.000306726	0.00492195
OAZ1	-1.57319	0.000318153	0.00505296
RPL10A	-1.12575	0.000318687	0.00505453
TMEM150A	-1.26688	0.000321397	0.0050836
COG6	-0.782873	0.000331764	0.00520351
MXRA7	-1.27048	0.000339384	0.00528873
NAA60	-1.07418	0.000341595	0.00531604
BAIAP2	-0.813097	0.000358696	0.00551389
RAP2B	-1.04828	0.000362158	0.00554734
INAFM2	-0.925451	0.000362199	0.00554734
BRD2	-0.830785	0.000364642	0.00557003
C19orf53	-0.953837	0.000372095	0.00565408
SDC3	-1.33555	0.000383997	0.00577823
CLPB	-1.04599	0.000386907	0.00579072
SLC18B1	-1.14971	0.00038758	0.00579072
CDK10	-1.01551	0.000391548	0.00583801
POLR2J	-0.910561	0.000391752	0.00583801
BSCL2	-1.16488	0.000392475	0.00584128
NUDT14	-1.03743	0.000399581	0.00590158
IL27RA	-1.17811	0.000405582	0.00597418
RPS19	-1.22058	0.000406042	0.00597418
RAB5C	-1.17369	0.000408537	0.0059988
ATP5F1D	-1.47133	0.000417895	0.00609444
ISOC1	-1.46839	0.000420097	0.00611885
RPS25	-1.03498	0.000427863	0.00619306
SSR2	-0.992167	0.000428614	0.0061962
RMDN3	-1.12844	0.000431845	0.00623513
NGEF	-0.996638	0.000434095	0.00625983
TIMM21	-0.937483	0.00044254	0.00636577
POLR2J3	-1.10039	0.000459965	0.00654336
ZDHHC3	-1.01103	0.000466447	0.00659443
SIAH2	-1.18381	0.000470025	0.00662147
SYS1	-1.28887	0.00047349	0.0066606
EMP2	-0.98748	0.00047513	0.00666642
NOP10	-1.0817	0.00047968	0.00667752
SLC25A20	-1.08583	0.000483829	0.00671799
TIMP1	-0.913719	0.000493326	0.00680907
ZDHHC16	-1.31235	0.00049707	0.00684445
CLPTM1	-1.00961	0.000501914	0.00689478
PHPT1	-1.50755	0.000502795	0.00689747
HIKESHI	-1.09807	0.000503893	0.00689747
ABHD16A	-1.13792	0.000505772	0.00689874
ALG3	-1.00482	0.000514275	0.00698185
POMK	-0.998958	0.000516393	0.00700241
TMEM31	-0.777031	0.000524181	0.00708384
CCNL2	-1.01164	0.000531391	0.0071639
COQ2	-0.963681	0.000532231	0.00716688
GRINA	-1.09541	0.000538612	0.00722762
MRPL11	-1.29434	0.000540215	0.00724075
SCAMP2	-1.16257	0.000541397	0.00724625
PGAP4	-0.856244	0.000553814	0.00733855
TMEM50B	-1.25608	0.000565313	0.00745647
ERGIC1	-0.919621	0.000568592	0.00747819
DEGS1	-1.0899	0.000572482	0.00749983
KIAA0513	-1.18156	0.000577266	0.00753536
RPL30	-1.11784	0.000577601	0.00753536
FAM234A	-0.913348	0.00058536	0.00759149
CLTB	-1.6929	0.000588548	0.00760716
ITPRIPL1	-0.833963	0.000591503	0.00763684
SECTM1	-0.991919	0.000600317	0.00770773
CENPV	-1.00358	0.000602326	0.00772018
COX7B	-1.72619	0.000603552	0.00772018
EXOSC3	-1.0104	0.000603951	0.00772018
NAA50	-1.05923	0.000605591	0.00773263
GYG2	-0.93874	0.000612652	0.00778848
PGAP6	-0.968069	0.000625618	0.00790995
PUSL1	-0.750285	0.00063565	0.00798248
ALKBH5	-1.253	0.000641512	0.00803207
COPS3	-0.829153	0.000655177	0.00812303
HOXC13	-0.931289	0.000660049	0.00816714
JAGN1	-0.904733	0.000673288	0.00829553
CERK	-0.923895	0.000676674	0.00832841
CCNH	-0.88319	0.000693036	0.00845796
CHST7	-1.09645	0.000697101	0.00847244
RPL5	-0.876291	0.000698761	0.00848097
ITM2C	-0.743399	0.000700143	0.00848097
RPL26	-1.43966	0.000700773	0.00848097
CLPTM1L	-1.32965	0.000710961	0.00858579
LDLRAD3	-1.04805	0.000715392	0.00860785
GDE1	-0.929679	0.000716454	0.00860785
POLR2C	-0.894187	0.000724789	0.00868997
DBP	-0.912597	0.000728332	0.00871443
RPL17-C18orf32	-1.04317	0.000744717	0.00885564
PEDS1	-0.858867	0.000778199	0.00915984
POM121C	-1.09842	0.000785777	0.00922506
CHPF2	-0.836709	0.000787641	0.00922506
RPS10	-0.999336	0.00079043	0.00922506
IQCF3	-0.889911	0.000791831	0.00922506
COMT	-0.928212	0.000806675	0.00934176
FSTL3	-0.980091	0.000807352	0.00934176
B4GALT3	-1.3064	0.000816527	0.00941036
EI24	-0.96923	0.00081883	0.00941696
TOR1A	-0.763479	0.000819537	0.00941696
TBC1D20	-0.887422	0.000825747	0.00946507
ZNF675	-0.702519	0.000829997	0.00948025
LFNG	-0.942334	0.000832405	0.00948025
RPLP2	-0.940319	0.000838228	0.0095355
TMEM179B	-1.05405	0.0008389	0.0095355
TMEM64	-1.6673	0.000848727	0.0096189
MTCH1	-0.837398	0.000873012	0.00979231
ILDR2	-0.746023	0.000874439	0.00979231
DPCD	-1.00117	0.000874892	0.00979231
ISOC2	-1.13975	0.000879124	0.00980997
TPST2	-0.715309	0.000880882	0.00982014
YIF1B	-1.30099	0.000890463	0.00988892
PXMP4	-1.19641	0.000892721	0.00989082
RAB34	-0.982027	0.000897038	0.00989607
PAQR7	-0.910129	0.000911577	0.00997059
AKT1S1	-0.92283	0.000919516	0.0100276
CDH24	-1.06677	0.000923305	0.0100482
COLGALT1	-0.933702	0.000923871	0.0100482
TLCD1	-1.00144	0.000931127	0.0101081
RNF130	-0.822293	0.000934291	0.010133
CDC42EP1	-1.21273	0.000960777	0.0103429
SLC35B4	-0.878494	0.000974089	0.0104474
SDF2L1	-0.821694	0.000975368	0.0104514
AAAS	-1.06245	0.000980239	0.0104745
COPRS	-0.945401	0.000985988	0.0105069
EFHD2	-0.935707	0.000994976	0.0105639
MRPL37	-0.941181	0.000997808	0.0105746
TNFSF12-TNFSF13	-0.904961	0.00101026	0.0106675
PON2	-0.77269	0.00101495	0.0107073
WNT5B	-0.878923	0.00102457	0.0107794
GPI	-1.01394	0.00102601	0.0107847
SRD5A3	-0.713328	0.00102863	0.0108024
CTSC	-0.851184	0.00103416	0.0108439
SRRD	-0.801411	0.00103601	0.0108439
SESN2	-0.789729	0.00103845	0.0108492
ZNF771	-0.836883	0.0010399	0.0108492
TMEM147	-0.906041	0.00104607	0.0108968
TRIR	-0.869577	0.00104776	0.0109015
RNF41	-0.814572	0.00105252	0.0109247
ZDHHC18	-1.0602	0.00105882	0.0109411
RPL27	-1.19887	0.00107087	0.0110032
STARD10	-0.893034	0.00107629	0.0110234
UCP2	-1.27441	0.00108602	0.0110937
SUB1	-1.2572	0.00110881	0.0112155
LAMTOR1	-1.01486	0.00110956	0.0112155
AGAP4	-0.845665	0.00111742	0.0112656
ADAT2	-1.11698	0.00114745	0.0115182
ACP1	-1.16439	0.00115192	0.0115531
LSM12	-0.819888	0.00116262	0.0116102
GABARAP	-1.03806	0.00116501	0.011624
PIN4	-1.00102	0.00118872	0.0118098
LAPTM5	-1.03417	0.00119621	0.0118436
SEMA6D	-1.05679	0.00120207	0.0118915
AP2A2	-0.949088	0.00120475	0.0118977
SLC39A4	-1.04391	0.00122667	0.0120322
NAPA	-1.01391	0.00123994	0.0120907
EIF3E	-1.08769	0.00124174	0.0120981
SRSF6	-0.873779	0.00124643	0.0121235
E2F4	-0.895381	0.00124903	0.0121385
VDR	-1.40661	0.00127031	0.012304
PRXL2C	-1.00718	0.00128357	0.0123739
TEX261	-0.800886	0.00128393	0.0123739
CPN1	-0.664761	0.00131214	0.0125888
SLC35B1	-1.45461	0.00131404	0.0125888
SRSF9	-1.47263	0.00132881	0.0126718
STING1	-0.934573	0.0013326	0.0126846
RPS6KB2	-1.17696	0.00133367	0.0126846
SLC19A1	-0.992345	0.00134483	0.0127385
CHCHD10	-1.08181	0.00137281	0.0129296
SCAMP3	-1.0075	0.00138561	0.0130185
ARPC5L	-1.04653	0.00139361	0.0130417
AGPAT1	-0.924167	0.00140261	0.0130933
ALDOA	-0.808408	0.00141319	0.0131392
RFNG	-0.93825	0.00142726	0.0132066
EIF4EBP1	-1.35104	0.00144368	0.0133158
TNK1	-0.766544	0.00144572	0.013324
TKT	-0.842794	0.00145125	0.0133327
STARD3	-0.881846	0.00145665	0.0133594
CD68	-0.765826	0.00145841	0.0133594
PPIC	-0.779943	0.00147105	0.0134107
RPS24	-0.966521	0.00147467	0.0134307
TMED5	-0.744291	0.00147854	0.0134343
NACC1	-1.23655	0.00150662	0.0136254
ATP5MC3	-1.42832	0.00151089	0.0136401
ROGDI	-1.09164	0.00152352	0.0137034
TRIM43	-0.777989	0.0015498	0.0138688
MARCKSL1	-1.49846	0.00155028	0.0138688
KIAA0930	-0.854499	0.00155817	0.0139286
SLC35A2	-0.735889	0.00156678	0.0139733
MEA1	-1.17274	0.00157431	0.0140188
RPL8	-0.877772	0.00159337	0.0141141
SH3BGRL3	-1.19681	0.00159837	0.0141141
RABL2A	-0.732456	0.00160093	0.0141141
ARAF	-0.994011	0.00161813	0.0142018
CDC25A	-0.726307	0.00162214	0.014212
TXNDC15	-1.34044	0.00162506	0.0142196
SCRIB	-0.8707	0.00164643	0.0143837
PHC1	-0.752891	0.00165943	0.0144657
MDK	-1.095	0.00166702	0.014521
CD320	-1.08198	0.00167134	0.0145364
RPL23	-0.996625	0.00167271	0.0145364
SERPINH1	-1.33425	0.00167631	0.0145364
DAD1	-0.89281	0.00168973	0.0146418
NKIRAS1	-0.703932	0.00170099	0.0146518
SH3PXD2A	-0.747462	0.00170618	0.0146746
SLC29A1	-0.883837	0.00170716	0.0146746
NFKBIA	-0.91212	0.00170744	0.0146746
NR2F1	-1.06287	0.00171941	0.0147342
CCNI	-0.845308	0.00171946	0.0147342
DENND2A	-1.03226	0.00172972	0.0147894
PRMT6	-0.914688	0.00176058	0.0149938
GNAS	-0.694128	0.00179769	0.0152401
CLN6	-1.02275	0.0017987	0.0152401
RPL9	-1.15887	0.00179952	0.0152401
SHMT2	-0.936621	0.00180127	0.0152429
MAP2K2	-1.04591	0.00180249	0.0152429
PTGES2	-1.08439	0.00183878	0.0154976
BLOC1S1	-1.15684	0.00184062	0.0154976
ZNF786	-0.700371	0.00185098	0.0155172
STUB1	-0.921523	0.00186195	0.0155866
GPR137C	-0.683731	0.00190276	0.0158481
TMEM263	-0.775237	0.00191483	0.0159344
ALAS1	-0.866718	0.00192546	0.0159884
H2AZ2	-0.809881	0.00192693	0.0159884
SLC37A2	-0.776531	0.00192788	0.0159884
TMEM230	-0.679774	0.00193573	0.0160312
ZC3HAV1L	-0.78616	0.0019358	0.0160312
RNASEH2A	-0.750815	0.00194614	0.0161053
SLC25A5	-0.657811	0.00196621	0.0162367
OSTC	-1.17223	0.00197823	0.0162895
WDFY2	-0.78732	0.0019898	0.0163268
MSRB1	-0.918682	0.00201484	0.0164856
STARD3NL	-0.819164	0.00201868	0.0165054
GATA2	-0.655791	0.00202056	0.016507
UXT	-1.01622	0.00202173	0.016507
TRAPPC5	-1.62704	0.0020764	0.0167878
CCNC	-0.94646	0.00208705	0.0168428
ST3GAL4	-0.858282	0.00208882	0.0168428
TMSB4X	-1.05547	0.00211563	0.0169631
UBE2M	-0.985578	0.00212641	0.0170259
VAMP5	-0.876103	0.00215133	0.017178
TMEM120A	-1.04228	0.00215336	0.0171824
MUL1	-0.931203	0.00216134	0.0172244
MYL6	-1.30458	0.00216893	0.0172473
RPS11	-0.930275	0.00217592	0.0172842
MLST8	-0.786574	0.00217655	0.0172842
ESYT1	-0.805986	0.00218468	0.0173359
MLEC	-0.930306	0.00218783	0.0173359
AGAP5	-0.948084	0.00220768	0.0174184
POMT1	-0.834197	0.00223007	0.0175768
CUTC	-0.889756	0.00224017	0.0176205
SLC39A3	-1.29854	0.00225315	0.0176985
UBTD1	-0.944197	0.00227034	0.0177854
SLC48A1	-0.942759	0.00227832	0.0178238
PGF	-0.994327	0.00230161	0.0179575
COA3	-1.36161	0.00231066	0.0180039
HIGD1A	-0.980006	0.00231263	0.0180072
PTDSS2	-0.899221	0.00233635	0.0181674
FNDC10	-0.959641	0.00234971	0.018224
MARVELD1	-0.942357	0.00234991	0.018224
METRN	-1.06063	0.00236731	0.0183467
TMEM223	-0.986739	0.00238419	0.0184244
EIF4E2	-0.76439	0.00238529	0.0184244
ODC1	-0.73735	0.00238754	0.0184295
KXD1	-0.786738	0.00240816	0.0185217
CKAP4	-0.739114	0.00241302	0.0185275
TXNL4A	-1.11099	0.00242747	0.0185957
LDHB	-0.618784	0.00242831	0.0185957
NT5C3B	-0.992204	0.00244954	0.0186856
CAPN5	-0.936708	0.00245134	0.0186856
PITHD1	-0.715715	0.00245582	0.0187075
SEMA4F	-0.828914	0.0024678	0.0187676
EMP3	-1.10068	0.00250618	0.0189683
RPS26	-0.854245	0.00252676	0.0191098
ABCD1	-0.848699	0.00254218	0.0191888
VPS26B	-0.770189	0.00258129	0.0194587
HEBP2	-0.777956	0.00259973	0.0195596
NAXE	-1.1827	0.00260523	0.0195882
ATP6V0B	-1.13475	0.00261618	0.0196578
FAU	-1.02442	0.00262427	0.0196931
SLC31A2	-0.763906	0.00263825	0.0197698
ATP5PF	-0.799578	0.00263962	0.0197698
REEP6	-0.802018	0.00265922	0.0198835
DAP	-0.87431	0.00266125	0.0198835
PPP1CA	-0.950118	0.00266165	0.0198835
PPP4C	-0.742926	0.0026778	0.0199684
RPS23	-0.82449	0.00269318	0.0200159
TRMT13	-0.798559	0.00270689	0.0201049
P4HB	-0.652404	0.00271823	0.0201503
SPATA2	-0.844926	0.00273778	0.0202564
CACNB1	-0.716743	0.00274369	0.0202872
PLAGL1	-0.722538	0.00276143	0.0203586
DESI2	-0.911035	0.00278001	0.0204644
DENR	-0.833256	0.00280317	0.0205826
TP53INP2	-1.03422	0.0028349	0.020763
HOMER2	-0.845282	0.00284511	0.0208115
MGST1	-1.07014	0.00286787	0.0209465
PHF5A	-1.10727	0.0028684	0.0209465
MRPS14	-0.709402	0.00289226	0.0210501
OGFOD3	-0.938124	0.00291356	0.0211375
ALG12	-0.919139	0.00291521	0.0211375
GMPPB	-0.957148	0.00295812	0.0213818
GSTK1	-0.834425	0.00296129	0.0213914
ELOVL5	-0.624718	0.00298785	0.021543
SAR1B	-0.926069	0.00299282	0.0215654
GSTM1	-0.722988	0.00304084	0.0218488
RPL23A	-0.71881	0.00305661	0.0219227
TGIF2-RAB5IF	-1.59159	0.00305965	0.0219244
TXNDC17	-0.941318	0.00306296	0.0219256
RPS15A	-1.29322	0.00307569	0.0219985
YBX1	-0.679202	0.00311162	0.0221462
MXD4	-0.974291	0.0031606	0.0223985
ELOB	-1.17066	0.00322671	0.0227143
COX6A1	-0.914283	0.00325155	0.0228476
GLTP	-0.937278	0.00329028	0.0230777
EIF3K	-0.784755	0.00329435	0.0230923
RPS17	-0.901108	0.00333286	0.0233199
ATAD3A	-0.990125	0.00333614	0.0233289
HIGD2A	-0.871153	0.00336504	0.0234812
SERF2	-1.08582	0.00339635	0.0236629
ABHD13	-0.740958	0.0033982	0.0236629
B4GALT2	-0.850348	0.00340227	0.023677
PEX13	-0.628426	0.00341233	0.0237019
URB2	-0.595508	0.00341402	0.0237019
NAP1L1	-1.13473	0.00343385	0.0237542
TOMM5	-1.16889	0.00344407	0.0237719
MEIS3	-0.640826	0.00344662	0.0237719
CASD1	-0.617982	0.00346478	0.0238119
RAB1B	-1.00649	0.00354121	0.024208
EEF1E1	-1.32137	0.00354361	0.0242102
DGAT1	-0.969429	0.0035762	0.0243518
ARMC6	-0.860733	0.00363183	0.0246388
SCARB1	-0.868894	0.00363185	0.0246388
ALYREF	-1.25442	0.00364158	0.0246903
RNF167	-0.839261	0.00365747	0.0247691
RPL31	-1.00599	0.00366064	0.0247761
CDR2L	-0.63525	0.00366337	0.0247801
RPL22	-0.833238	0.00369505	0.0249384
PPP1R14B	-1.04878	0.00373432	0.0251281
DTYMK	-0.667727	0.00375202	0.0251799
CHP1	-0.664664	0.00375926	0.0251935
PRPSAP2	-0.667466	0.00379521	0.0253904
PPDPF	-0.847779	0.00380222	0.0254003
PCSK7	-0.900503	0.0038371	0.0256116
PPARGC1B	-0.728618	0.00385359	0.0256818
ANAPC13	-0.866719	0.00385427	0.0256818
STMP1	-0.900154	0.00388366	0.0258479
SF3B5	-1.13466	0.00390489	0.0259446
CREG1	-0.629043	0.00390852	0.0259538
POMGNT1	-0.86008	0.00395798	0.0261773
ADGRA3	-0.818951	0.00398548	0.0262992
RPL18A	-0.841342	0.00399041	0.0263167
CMPK1	-0.768402	0.00401157	0.0264112
RPL11	-0.653073	0.00403353	0.0264956
C1QTNF2	-0.645134	0.00404079	0.0264983
RPL18	-0.691664	0.00406052	0.0265976
LNPK	-0.730215	0.00408293	0.0267142
TSPAN14	-0.77058	0.0040864	0.0267218
KLHL29	-0.783325	0.00410472	0.0267907
NEU1	-0.787227	0.00412814	0.0269037
COPS6	-0.69642	0.00413784	0.0269366
UQCRB	-1.25343	0.00421477	0.0272995
EOLA1	-0.767536	0.00422234	0.0273037
RPL39	-1.18516	0.00422834	0.0273263
KDELR2	-0.681449	0.00427606	0.0275736
SRPRB	-0.919103	0.00432538	0.0277985
TPGS2	-0.69869	0.00434382	0.0279015
JMJD8	-0.720744	0.00437334	0.0279981
PDXK	-0.726319	0.00438124	0.0280113
CTNNBIP1	-0.763612	0.00438266	0.0280113
TMEM18	-0.871102	0.00444972	0.0283306
GNAO1	-0.701284	0.00446958	0.0284133
ZFTA	-0.823178	0.00449368	0.0285166
PLPP4	-0.869012	0.00451184	0.0286161
CYB561A3	-0.995773	0.0045143	0.0286161
P4HTM	-0.749604	0.00455227	0.0288095
LYPLA2	-0.757073	0.00456547	0.0288615
CFL1	-0.698081	0.0046195	0.0290763
TRAPPC1	-0.915425	0.0046323	0.029141
CCDC12	-0.746199	0.00463935	0.0291677
MLLT11	-0.954889	0.00464158	0.0291677
CNOT7	-0.760421	0.0046718	0.0292942
SLC9A3R2	-1.30086	0.00471124	0.0294936
SFT2D1	-0.795354	0.00472303	0.0295355
WDR18	-0.834867	0.00476451	0.0297307
PDLIM7	-0.732369	0.00476761	0.0297341
SPARC	-0.799954	0.00478831	0.0297831
TUFM	-0.815784	0.00480539	0.0298733
RWDD4	-0.928917	0.00482864	0.0299659
TMEM11	-0.842549	0.00483062	0.0299659
RBMX	-0.670899	0.0048743	0.0301884
ZNHIT1	-1.06295	0.00488488	0.0302246
XBP1	-0.83419	0.00488536	0.0302246
ATP5MJ	-0.676746	0.00489815	0.0302714
RTL8A	-0.692354	0.00490413	0.0302922
REEP4	-0.918692	0.0049123	0.0303104
MRPS25	-0.649566	0.00491881	0.0303183
ADAM15	-0.716379	0.00492649	0.0303327
ATP6V1F	-0.740549	0.00494338	0.0304051
SELENON	-0.786027	0.00495124	0.0304373
CYB5R1	-0.599487	0.00495604	0.030442
P2RY6	-0.686381	0.00495726	0.030442
TMEM184B	-0.785527	0.00497632	0.0305429
SAR1A	-0.757404	0.00497936	0.0305453
CNIH1	-0.958498	0.004989	0.0305721
SUGT1	-0.690375	0.00500249	0.0306242
ORMDL3	-0.740824	0.00500635	0.0306299
CPTP	-1.11412	0.00502881	0.0307187
TMEM175	-0.991241	0.00506295	0.0308784
SCAND1	-0.929214	0.00508089	0.030939
HINT2	-0.875677	0.00508791	0.0309492
PSMC5	-0.714691	0.00512069	0.0310671
DYNLT1	-0.796231	0.00513614	0.031112
NRSN2	-1.17663	0.00518595	0.0313646
NDUFA3	-1.30469	0.00529069	0.0317951
UBASH3B	-1.11031	0.00529181	0.0317951
SHISA4	-0.817458	0.00531029	0.0318507
SRM	-0.907752	0.00534262	0.0319455
WDR83OS	-0.819239	0.00538046	0.0320912
LEPROTL1	-1.22342	0.00538631	0.0320912
TOMM40L	-0.733094	0.00538637	0.0320912
RPS20	-0.93718	0.00545314	0.0324218
ARMT1	-0.688468	0.00545782	0.0324218
ATP6V0E1	-0.67307	0.00555284	0.0328468
ERGIC2	-0.74409	0.00560423	0.0331001
CALM3	-0.968473	0.00561125	0.0331078
MAPK3	-0.791941	0.00561806	0.0331143
TMEM14A	-1.01568	0.00565207	0.0332378
SIPA1L3	-0.588615	0.00566218	0.0332392
PUDP	-0.711266	0.00570138	0.0334354
DNASE1L1	-0.619863	0.00575697	0.0335915
RPS5	-0.611185	0.00576645	0.0336299
CRLS1	-0.948932	0.00580946	0.0338637
STX8	-0.801302	0.00582738	0.033934
GAMT	-0.853765	0.00583383	0.0339396
PTGES3	-0.658052	0.00583425	0.0339396
PMEPA1	-0.729327	0.00583712	0.0339396
GPR157	-0.836339	0.00584565	0.0339722
BACE1	-0.695338	0.0058496	0.0339781
PIGS	-0.768248	0.00595436	0.0344221
RITA1	-0.664168	0.00596167	0.0344221
DPM2	-0.658353	0.00610155	0.03509
SPTSSA	-0.741089	0.00615625	0.0353345
PCGF6	-0.696288	0.00620231	0.0355109
RHOC	-0.655834	0.00631483	0.0359952
COX7C	-1.10749	0.0063753	0.0362507
USE1	-0.800105	0.00637885	0.0362531
PRKCE	-0.694643	0.00645175	0.0365778
EIF4EBP2	-0.635156	0.00645982	0.0366056
SMIM12	-0.676342	0.00648365	0.0367048
PELP1	-0.847436	0.00656717	0.037069
UBE2N	-0.708455	0.0065991	0.0372139
ATRAID	-0.800524	0.0066034	0.0372139
PDCD6	-0.761841	0.00678255	0.0378982
TMEM248	-0.631275	0.00678272	0.0378982
POLR2F	-0.976536	0.00681175	0.0380238
TAF13	-0.946866	0.00682992	0.0380886
EBPL	-1.12505	0.00684405	0.0381153
IER2	-0.911603	0.00684458	0.0381153
UBE2V1	-0.627972	0.00685377	0.0381239
NOP16	-0.967026	0.00686271	0.0381239
CALM1	-1.01244	0.00686414	0.0381239
SLC35E1	-0.848149	0.00686915	0.0381239
TMEM222	-1.23738	0.00688549	0.0381927
CMTM7	-0.779072	0.00691771	0.0382835
TTYH3	-0.827594	0.00697202	0.0385105
NR2F6	-0.701013	0.00697891	0.0385119
NPAS2	-0.630651	0.00701183	0.0386751
SH3GL1	-0.943352	0.0070335	0.0387578
KDM6B	-1.08225	0.00706283	0.0389009
SHKBP1	-0.636973	0.00709617	0.0390246
KHSRP	-0.626713	0.00723036	0.0395606
VAMP1	-0.609661	0.00726322	0.0397028
SLIRP	-0.915292	0.0073012	0.0398729
CARHSP1	-0.853508	0.00736342	0.0401003
OR4E2	-0.661071	0.00740476	0.0402866
MAPK7	-0.751261	0.00742774	0.0403738
MSX2	-0.644294	0.00748372	0.0405829
RPL34	-0.986911	0.00753372	0.0407968
EDF1	-0.725088	0.00753916	0.0407988
SOD1	-0.769083	0.007586	0.0409651
PAK4	-0.737234	0.0075896	0.0409655
PSMG3	-0.806549	0.00761399	0.041078
SEPTIN3	-0.603625	0.00766635	0.0412645
FICD	-0.86188	0.00775817	0.0415542
CST3	-0.936705	0.00775961	0.0415542
COPS9	-0.928493	0.00776704	0.0415748
RPL22L1	-0.993433	0.007774	0.0415929
ERG28	-0.944811	0.00782684	0.041837
SHISA5	-0.607968	0.00785542	0.0418931
RPS27A	-1.13828	0.00792233	0.0421724
ZDHHC12	-0.869192	0.00794403	0.0422104
NDUFB1	-1.46757	0.008026	0.0425679
MICOS10	-0.609371	0.00807461	0.0427011
VPS25	-0.751294	0.00807662	0.0427011
BCL2L12	-0.6903	0.00811807	0.0428602
MBD6	-0.648447	0.00814306	0.0428622
S100A13	-0.91865	0.008146	0.0428622
PFN1	-0.850757	0.00823833	0.0432382
MRPS15	-0.88522	0.00824295	0.0432382
EGR1	-0.928878	0.00835894	0.0437335
RPIA	-0.593071	0.00836814	0.0437422
PSENEN	-0.878233	0.00843313	0.0440026
RPL6	-0.731903	0.00847276	0.0441696
TIMM8B	-1.245	0.00848811	0.0442032
QARS1	-0.593585	0.00849064	0.0442032
PLPP2	-0.786241	0.00858372	0.0445384
TXN2	-0.869505	0.00858465	0.0445384
EMC7	-0.665827	0.00858577	0.0445384
G0S2	-0.640811	0.00865786	0.0448122
DNLZ	-0.694457	0.00867985	0.0448659
EVA1A	-0.948031	0.00869165	0.0448869
TIMP4	-0.725326	0.00870279	0.0448968
GDPGP1	-0.68761	0.00871027	0.0448968
KAT2A	-0.67137	0.00882324	0.0453634
PAQR3	-0.624607	0.00882697	0.0453634
NFE2L1	-0.585158	0.00886169	0.0454814
SMIM11	-0.61778	0.00889032	0.0455873
TSPAN31	-0.702991	0.00897063	0.045878
RAB5IF	-1.37203	0.00901299	0.0460135
STARD7	-0.731016	0.00906123	0.0461581
VPS28	-0.759248	0.00925471	0.0469786
SCN1B	-0.67751	0.00926191	0.0469946
C1QL1	-0.997373	0.0093982	0.0475612
ELP5	-0.624688	0.00940855	0.0475721
RHBDD3	-0.683637	0.00941733	0.0475957
FGFR1OP2	-0.813642	0.0094756	0.0477445
IFITM1	-0.722909	0.00954355	0.0480034
STK25	-0.616025	0.00957654	0.0481068
THAP12	-0.599516	0.0096007	0.0481682
NAA10	-0.831576	0.00964073	0.0483245
PDGFB	-0.794742	0.00969997	0.0485035
RABAC1	-0.73784	0.00970269	0.0485035
ALDH3A2	-0.593863	0.00976476	0.0487775
HERPUD1	-1.15784	0.00977166	0.0487785
MRPL20	-1.2775	0.00977984	0.0487785
OLA1	-0.632001	0.00978179	0.0487785
MRPL43	-0.658354	0.00983016	0.0489566
KRTAP2-4	-1.06236	0.00988325	0.0491576
ARSB	-0.617791	0.00992505	0.0493021
RPS14	-0.846117	0.00996388	0.0494456
PIP5K1C	-0.62119	0.009971	0.0494456
MPHOSPH6	-1.0044	0.0099952	0.0495232
JMJD4	-0.595225	0.0100818	0.0498881
C19orf84	-0.817327	0.0101435	0.0501083
GPR37	-0.640677	0.0101965	0.0502808
TIMM13	-0.749938	0.0102197	0.0503344
TMEM92	-0.645081	0.0102505	0.0504216
MEMO1	-0.609773	0.0102603	0.0504379
SCAP	-0.690391	0.0102625	0.0504379
TMEM38B	-0.61488	0.0102782	0.0504938
DNAJC4	-0.603297	0.0103721	0.0508688
DNAJC25	-0.841068	0.0104446	0.0511163
DPP7	-0.805855	0.0105616	0.0514934
PTRH2	-0.65315	0.0105753	0.0515385
COPZ1	-0.649335	0.0105864	0.0515711
LYPLA1	-0.706822	0.0106553	0.0518243
RANBP1	-0.684405	0.0108322	0.0523939
CANT1	-0.699805	0.0108969	0.0526393
FBL	-0.59074	0.011164	0.0535302
SNRPD2	-0.805969	0.011245	0.0538515
ARPC4	-0.714086	0.0114657	0.0546603
EPN1	-0.591909	0.0115757	0.0550712
PORCN	-0.931589	0.0116408	0.0552753
ZNF428	-0.687565	0.0117044	0.0554642
SRSF3	-0.742026	0.0119578	0.0563328
CINP	-0.684719	0.0119727	0.0563585
TMEM167A	-0.788863	0.0121025	0.0569236
UQCR11	-1.0526	0.0122435	0.0573306
CAMTA1	-0.62456	0.012281	0.0574439
C12orf57	-0.719144	0.0123192	0.0575573
MIEF1	-0.658593	0.0123217	0.0575573
THAP7	-0.756894	0.0123324	0.0575845
ARL2BP	-0.682738	0.0123516	0.0576277
LGALS1	-0.936332	0.0123804	0.0576367
COX19	-0.734378	0.0124075	0.0576584
COX10	-0.637228	0.012415	0.0576681
TRAF7	-0.725055	0.0124398	0.057714
DLK2	-0.60727	0.0125634	0.0580086
MZT2A	-0.728833	0.0127279	0.0585818
NPIPB13	-0.729856	0.0127964	0.0587357
TMEM208	-1.02841	0.0128563	0.0589174
TAF10	-0.655294	0.0128684	0.0589346
TRIM28	-0.726721	0.0129935	0.0594034
RPS4Y1	-0.667623	0.0130412	0.0595509
NT5C3A	-0.67046	0.0131665	0.0599106
GPX3	-1.28521	0.0132185	0.0600353
CLEC16A	-0.60271	0.0132225	0.0600353
GCSH	-0.896317	0.0133021	0.0602923
KCNIP3	-0.635153	0.0133469	0.0604234
C12orf75	-0.719891	0.0133522	0.0604238
SIGMAR1	-0.965977	0.0134372	0.060761
MED29	-0.695091	0.0135382	0.0611071
RPL41	-0.823484	0.0135617	0.0611809
DUSP3	-0.595036	0.0136053	0.0613056
POM121	-0.668691	0.0136207	0.0613424
TMEM132A	-0.621674	0.0138807	0.0622562
CHST10	-0.693325	0.0139614	0.0625459
ZDHHC2	-0.640241	0.0139919	0.0626098
CDIPT	-0.629334	0.0140036	0.062638
IRAK1	-0.729502	0.0141523	0.0630637
AP2S1	-0.774674	0.0142257	0.0633138
TSLP	-0.670246	0.0144177	0.0638498
RBIS	-0.839659	0.014546	0.0642218
AGAP6	-0.858872	0.0146348	0.0644909
GSR	-0.619762	0.0146422	0.0644992
LSM3	-1.14915	0.0146648	0.0645498
SOCS2	-0.667414	0.0147492	0.0648474
TUBG1	-0.61061	0.0148558	0.0651146
PLS1	-0.748541	0.0148605	0.0651146
RNF11	-0.588233	0.0148792	0.0651715
PRR13	-0.84339	0.0148854	0.0651742
NPIPB8	-0.621801	0.014938	0.0653017
ICMT	-0.959876	0.0149427	0.0653017
FUT8	-0.605197	0.0149603	0.0653541
SAP18	-0.724369	0.0149883	0.0654517
ARMC5	-0.600138	0.0150171	0.0655035
ALB	-0.863396	0.0150402	0.065555
TMEM126B	-0.60871	0.0150821	0.0657128
YIF1A	-0.717847	0.015109	0.0657805
MRPS36	-0.770969	0.0152519	0.0662316
POP5	-0.69171	0.0156223	0.0676344
DRAM2	-0.654274	0.0156921	0.0678861
ELOVL1	-0.79832	0.0158399	0.0683169
PPA1	-0.681286	0.0158805	0.0684456
RAB28	-0.676896	0.0160779	0.0689632
TCEAL5	-0.630907	0.0163106	0.069724
RPL27A	-0.695814	0.0163174	0.069724
GSTP1	-0.810939	0.0163522	0.0698184
ZDHHC7	-0.703671	0.0163556	0.0698184
USP46	-0.61122	0.0163972	0.0698676
NDUFB2	-0.773175	0.0164241	0.0699562
PTRHD1	-0.866914	0.0168086	0.0711878
PABPN1	-0.81154	0.0169007	0.0715126
REEP2	-0.662449	0.0169955	0.0718097
GTF3C6	-0.685543	0.0170423	0.0718257
RTN3	-0.725961	0.0170426	0.0718257
GPR137	-0.845859	0.017076	0.0719142
CYC1	-0.807283	0.0171533	0.0721408
NDUFB4	-1.12947	0.0172436	0.0723047
CD1D	-0.592132	0.0172738	0.0723652
SELENOT	-1.14503	0.017302	0.0724184
DAZAP1	-0.589614	0.0176908	0.0736807
YKT6	-0.718753	0.0177246	0.0737614
RNFT1	-0.734027	0.017824	0.0740419
COX5A	-0.758275	0.0179092	0.0742095
PIN1	-0.723526	0.0179139	0.0742095
DNPH1	-0.764986	0.0179155	0.0742095
SNRPE	-0.916813	0.0180088	0.0744365
C19orf12	-0.597494	0.0180153	0.0744368
FAM8A1	-0.672358	0.0181621	0.0748564
UBAC1	-0.591829	0.0182248	0.0750615
SMAGP	-0.647371	0.018327	0.0753143
NDUFA6	-0.987897	0.0183489	0.0753319
ZPR1	-0.680817	0.0185429	0.0760207
CERCAM	-0.623107	0.0185882	0.0761796
HOXD8	-0.621137	0.0189261	0.0770974
KCNC3	-0.664368	0.0190498	0.0773059
REEP1	-0.732639	0.0190919	0.0773416
NDFIP2	-0.613843	0.0191098	0.0773869
NPTXR	-0.600138	0.0191667	0.0775633
SZRD1	-0.731477	0.0193381	0.0780378
UFC1	-0.586606	0.0193446	0.0780378
NUBP2	-0.631756	0.0194205	0.0783171
BTN2A2	-0.589783	0.0194566	0.0784353
NDUFA13	-0.893105	0.0195803	0.078705
CLCF1	-0.669977	0.0195846	0.078705
ZNF346	-0.608034	0.0198099	0.0795002
MOGS	-0.593393	0.0198764	0.0797118
KIAA1191	-0.630474	0.0199975	0.0801381
LDOC1	-0.878225	0.0200202	0.0801381
ADCY9	-0.590282	0.020032	0.0801417
TSR3	-0.873177	0.0201565	0.0805567
SNRPG	-0.93657	0.0202145	0.0806772
TMEM134	-0.588801	0.0206917	0.0821011
ZNRD2	-0.595262	0.020885	0.0826509
SIRPA	-0.611298	0.0208944	0.0826509
TGFBR2	-0.596728	0.0209384	0.0827487
FUNDC1	-0.759056	0.0209959	0.082906
FBXW5	-0.704029	0.0211	0.0831269
HAPLN2	-0.596239	0.0212072	0.0833761
MRPS22	-0.613298	0.0212772	0.0835662
MLF2	-1.09297	0.0214386	0.0839443
TXN	-0.825256	0.021458	0.0839921
GFUS	-0.694638	0.0214842	0.084066
PSMB10	-0.640827	0.021651	0.084542
ATP5MK	-0.99046	0.0220055	0.0854197
OAF	-0.806118	0.0220313	0.085457
RPL7A	-0.792664	0.0221545	0.0859061
TUSC2	-0.612623	0.0222213	0.0860824
FSCN1	-0.864424	0.022316	0.0862441
CACNG4	-0.604901	0.022483	0.086716
EFHD1	-0.631678	0.022508	0.086751
SCARF2	-0.696094	0.0225146	0.086751
SELENOK	-0.808236	0.0226685	0.0871702
BAG2	-0.625897	0.0227079	0.0872639
TPI1	-0.855403	0.0228406	0.0875706
TRO	-0.765827	0.0232599	0.0886643
CHID1	-0.81514	0.0232788	0.0886643
KRTAP2-3	-0.848717	0.0233049	0.0886764
PAX9	-0.63558	0.0233491	0.088757
UBE2D2	-0.622591	0.0236329	0.0895426
TMEM259	-0.700225	0.0239935	0.0906421
SLC29A4	-0.863258	0.0242009	0.091177
RPL24	-0.828443	0.0242059	0.091177
NUS1	-0.735758	0.0242868	0.0913927
HSBP1	-0.675541	0.0244117	0.0918032
ELSPBP1	-0.602775	0.024761	0.0928159
CKLF-CMTM1	-0.714694	0.025076	0.0935194
UROS	-0.787088	0.0252205	0.09375
AMD1	-0.594095	0.0252815	0.0939164
ATP13A2	-0.744584	0.0254039	0.0942466
VOPP1	-0.806845	0.0254476	0.0943221
NSMF	-0.638777	0.0254946	0.0944058
SLC35A4	-0.713988	0.0260033	0.0959218
SF3B4	-0.692997	0.0260774	0.0960728
BLCAP	-0.720077	0.0261366	0.0961688
RPS8	-0.646859	0.0262137	0.0963449
SLC16A3	-0.945462	0.0262159	0.0963449
NISCH	-0.592778	0.0262177	0.0963449
FAM174A	-0.743078	0.0262304	0.096361
KPRP	-0.647444	0.0264796	0.0969999
TMUB1	-0.637618	0.0264952	0.0970263
SLC16A10	-0.696295	0.0265694	0.0971754
MAPK8IP3	-0.677511	0.0270182	0.0982895
CNN1	-0.644309	0.0270377	0.0983215
AKT1	-0.599183	0.027103	0.0984744
CISD3	-0.609082	0.0272341	0.098837
AP3S1	-0.640676	0.0272595	0.098837
NDUFAF6	-0.709027	0.0272605	0.098837
P3H3	-0.59373	0.0273049	0.0988983
SUMO2	-0.61387	0.027327	0.0989163
CAPZA2	-0.694004	0.0278189	0.100352
TNNT1	-0.610404	0.0278533	0.100414
EPB41L4B	-0.605473	0.0280101	0.100728
LSM2	-0.73198	0.0280786	0.100876
COMMD8	-0.621064	0.028188	0.101055
EEF1A2	-0.615687	0.0282257	0.101096
IQCN	-0.637615	0.0283783	0.101517
NEBL	-0.707676	0.0284865	0.101646
ARL3	-0.864018	0.0285301	0.101706
PDE7A	-0.59535	0.0291797	0.103113
DUSP15	-0.712096	0.0295092	0.103896
ROMO1	-1.22272	0.0295554	0.103996
IMP3	-0.696316	0.0295913	0.104059
ATP5MC2	-0.615696	0.0298057	0.104622
GET1	-0.605454	0.0302021	0.105471
MRPS21	-0.597588	0.0306746	0.106481
NPIPB11	-0.70102	0.0309152	0.107058
DBI	-1.02632	0.0309845	0.107239
MRPL51	-0.683127	0.0310126	0.107267
DDT	-0.917788	0.0316758	0.108976
FAM53B	-0.666544	0.0318221	0.109382
RHOQ	-0.60372	0.0323575	0.110893
ZDHHC20	-0.616836	0.0323672	0.110894
PRELID1	-0.597693	0.0324721	0.111024
KDELR1	-0.592812	0.0325079	0.111113
LSM6	-0.649981	0.0331415	0.11253
CYB5B	-0.588574	0.0332233	0.112728
RPS4X	-0.661643	0.0334305	0.113133
RTL8B	-0.833985	0.0339534	0.114273
HSPB11	-0.719207	0.0339631	0.114273
SMAD6	-0.626636	0.0340982	0.114623
SUPT20HL2	-0.601838	0.0347318	0.116032
TRAPPC3	-0.58684	0.0347375	0.116032
ENY2	-0.670168	0.0349334	0.116485
RASSF5	-0.599018	0.035308	0.117329
TNFRSF12A	-0.602598	0.0354094	0.117565
TPD52	-0.618974	0.0357795	0.118382
COX4I1	-0.817672	0.0371319	0.121201
RHBDD2	-0.611413	0.0372097	0.121421
APRT	-0.607825	0.0374493	0.122031
MRPS24	-0.6611	0.0375329	0.122211
GTF3A	-0.780487	0.0385097	0.124681
DTWD1	-0.607018	0.03884	0.12533
CDKN3	-0.682792	0.0390246	0.125729
ROM1	-0.60909	0.0390282	0.125729
METTL22	-0.616243	0.0391684	0.125899
KIAA2013	-0.643783	0.0394599	0.126579
PFDN1	-0.668302	0.0397057	0.127027
MICOS10-NBL1	-0.631506	0.0397317	0.127076
SGPP1	-0.650585	0.0399053	0.127385
SLC6A9	-0.899821	0.0404005	0.128209
SLC35C1	-0.594525	0.040626	0.128625
ATP6V0C	-0.638935	0.0414132	0.130687
FASTK	-0.619475	0.0416367	0.13125
CMC2	-0.830206	0.0420808	0.131932
CNIH4	-0.628792	0.0423723	0.132452
DHCR24	-0.723613	0.042534	0.132787
ATP5PO	-0.607801	0.0427588	0.133372
NOL7	-0.589782	0.0435404	0.134975
DNAJC25-GNG10	-0.636674	0.0437555	0.135533
ADSL	-0.590612	0.0443198	0.136916
AURKAIP1	-0.716971	0.0444235	0.13709
CCNQ	-0.802956	0.0448363	0.137941
LRWD1	-0.687259	0.0459938	0.140302
DAG1	-0.660807	0.0476241	0.143379
TMEM45A	-0.681418	0.0477095	0.143487
NPIPB3	-0.661453	0.0479509	0.143952
PRDX2	-0.630969	0.0482927	0.14472
CHPT1	-0.606545	0.0490154	0.146138
RAB4A	-0.587716	0.0492495	0.146364
TMA7	-0.767881	0.0497016	0.147188
UBE2F	-0.626691	0.0498636	0.147491

## Sheet: Torin1 effect RSK2
Downregulated in translation efficiency (TE) in Torin1-treated RSK2KO cells
Name	TE	P	Padj
PNN	-1.24148	3.71587e-06	0.000617996
HSPH1	-1.56772	8.10527e-06	0.000967293
PGM1	-1.08065	1.28429e-05	0.00121563
EXOG	-1.47151	1.31547e-05	0.00121563
JMJD6	-1.75552	1.37215e-05	0.00124287
TUBA4A	-1.46288	2.02319e-05	0.00149568
DHX15	-1.28367	2.6575e-05	0.00182314
LDHB	-0.97093	3.08348e-05	0.0019972
ATAD3B	-1.40159	3.73649e-05	0.00217262
UAP1	-1.21096	3.77134e-05	0.00217537
ATP6V1A	-1.21715	5.05805e-05	0.00256083
INTS6L	-1.18059	8.3646e-05	0.00351374
STXBP4	-1.18148	8.53706e-05	0.00356038
TKT	-1.11132	0.000124382	0.00450652
RPS13	-0.974491	0.000134363	0.00473498
CALHM5	-1.03416	0.000153799	0.00509471
EIF3E	-1.23476	0.000174064	0.00552345
SLC25A5	-0.85863	0.000187538	0.00576741
DCPS	-1.44516	0.000209732	0.00615604
HSD17B4	-1.02539	0.000250983	0.0069471
EXOSC9	-0.846327	0.000286587	0.0075071
PRMT9	-0.877026	0.000286589	0.0075071
MICA	-1.35047	0.000295933	0.00763686
FRYL	-1.07897	0.000327756	0.00811966
CD320	-1.3138	0.000360846	0.00862608
RPS9	-1.2774	0.000373906	0.00882905
RPS3A	-1.24632	0.000376836	0.00888016
KAT2A	-0.988546	0.000431997	0.00950393
EGLN3	-1.68631	0.000438419	0.00957257
RPS6	-0.977339	0.000474292	0.0100529
BIRC6	-1.19423	0.000490998	0.010257
ATAD2B	-0.891085	0.000535148	0.0107904
EIF3H	-0.886557	0.000618485	0.0118134
SRRT	-1.74689	0.000666462	0.0123041
AHCY	-0.925005	0.000683111	0.0123943
AIFM1	-0.925264	0.000728458	0.0129735
PREP	-0.706608	0.000752019	0.0132861
PROCR	-1.138	0.00076774	0.0133852
CCT6A	-0.850366	0.000792983	0.0136004
ZFYVE16	-0.776131	0.000886588	0.0145972
ATP6V0A4	-0.986027	0.000940705	0.0150751
TCERG1	-0.829673	0.000958822	0.0151866
RPL5	-0.815854	0.00101981	0.0159134
MYO18A	-1.00672	0.00109728	0.0166953
NRDC	-0.82397	0.00110876	0.0167819
YBX1	-0.760922	0.00123167	0.0180076
HEATR1	-0.773457	0.00128604	0.0185707
RAPGEF6	-0.886198	0.00132191	0.0188282
SLC12A9	-0.853749	0.00136296	0.0192592
TUBB2A	-0.751442	0.00136711	0.0192592
PRDM10	-0.924577	0.0014792	0.020311
RPL17	-0.910532	0.00176519	0.0228156
USF1	-0.817625	0.00180118	0.0232032
TPT1	-1.41504	0.00196754	0.0244498
AACS	-0.692899	0.00205559	0.0251798
EEF1B2	-0.801429	0.00206487	0.0252532
DEPDC7	-0.837879	0.00244016	0.0287805
MGST2	-1.20659	0.0024746	0.0291274
LTA4H	-0.890154	0.00251826	0.0293246
RPS10	-0.879628	0.00274388	0.030836
ETF1	-0.646483	0.00277287	0.0309717
CHST7	-0.927528	0.00300565	0.0329112
AGRN	-0.701796	0.00301149	0.0329112
OTUD3	-0.7803	0.00306606	0.033347
FASTKD3	-0.700999	0.003192	0.0343303
AHCTF1	-0.886341	0.00330835	0.0352099
RPL10A	-0.907415	0.00338489	0.0356767
RPS4Y1	-0.796273	0.00346418	0.0362162
GDF11	-1.02064	0.00347882	0.0362979
ABCF1	-0.632351	0.00348795	0.0363336
LONP1	-0.664483	0.00376292	0.0382376
RPS7	-0.928937	0.00384581	0.0386381
NAP1L5	-0.807386	0.00395328	0.0392418
PCDHB7	-0.676099	0.00396416	0.0392824
SAMM50	-0.603319	0.00414817	0.040449
SLC19A1	-0.849071	0.00439694	0.0417512
KRT18	-0.723941	0.00455307	0.0426929
SLC2A13	-0.916681	0.00456017	0.0426929
TRRAP	-0.775066	0.00456241	0.0426929
FICD	-1.03187	0.00456941	0.0427003
STT3B	-0.714407	0.00457793	0.0427003
RPL17-C18orf32	-0.824543	0.00494084	0.0449993
ASNS	-0.790474	0.00500686	0.045529
USP5	-0.650481	0.00519198	0.046923
RPS3	-0.660961	0.00559994	0.0490005
THOC2	-0.749739	0.00565702	0.049327
RRP12	-0.630309	0.00569358	0.0495882
MEGF8	-1.09671	0.00576209	0.0500042
LY96	-0.696182	0.00579888	0.0502322
POTEH	-0.668194	0.00581851	0.0502681
RPL12	-1.03831	0.00588717	0.050534
BMP7	-0.707335	0.00588851	0.050534
TOP3B	-0.721559	0.00611496	0.0515952
PDSS1	-0.831102	0.00627651	0.0523148
RPS18	-0.7283	0.00659305	0.0542039
S1PR5	-1.02298	0.00675536	0.0550785
ZMYM2	-0.747381	0.006988	0.0564198
GFM1	-0.637996	0.00701464	0.0565561
GTF3C1	-0.863552	0.00758073	0.0595871
SLC46A1	-0.627189	0.00761766	0.0597963
HMGCS1	-0.614703	0.00791119	0.0612707
SSR2	-0.684943	0.00801437	0.0618221
SAP30	-0.739942	0.00830745	0.0635333
RPS23	-0.688293	0.00853099	0.064537
PFKFB4	-0.93788	0.00858263	0.0647411
DHX36	-0.707576	0.00859944	0.0648257
LAP3	-0.617876	0.00878614	0.0654224
TARS1	-0.702221	0.00987615	0.0709003
HNMT	-0.673938	0.0100867	0.0717456
PSMC5	-0.648311	0.0104376	0.0732509
USP54	-0.861589	0.010888	0.0751851
CCT3	-0.603382	0.0121481	0.0803921
RRM1	-0.635609	0.0121483	0.0803921
PCDHB2	-0.641842	0.0121896	0.0805327
RPL32	-0.63293	0.0121903	0.0805327
RPS8	-0.729737	0.0127658	0.0832333
SELENOO	-0.588453	0.0128364	0.0833865
SLC16A14	-0.767352	0.0132027	0.0847044
SHMT2	-0.65966	0.0132976	0.0849866
MDN1	-0.894722	0.014101	0.0880381
FZD3	-0.61654	0.0142072	0.0885106
PLS1	-0.718535	0.0142851	0.0887335
SMARCA5	-0.689186	0.0148957	0.0910875
RPL8	-0.644697	0.0149547	0.0913514
NOC2L	-0.689665	0.0151558	0.092191
RPL21	-0.862347	0.0161705	0.0963414
RPL9	-0.839082	0.0165485	0.0975904
PSMD6	-0.591348	0.0173578	0.100539
DNLZ	-0.604113	0.0190224	0.107009
AKR1B15	-0.764718	0.0197224	0.109094
ID1	-0.907862	0.0199718	0.1099
MUC12	-0.637839	0.0212965	0.114364
RPL7	-0.654645	0.0221277	0.116932
URB1	-0.764649	0.0223005	0.117364
NENF	-0.618816	0.0233096	0.120702
ATAD3A	-0.720055	0.0237935	0.122117
COL18A1	-0.659052	0.024795	0.12537
RPL39	-0.904257	0.0275618	0.133592
NDUFAF8	-0.727227	0.0282362	0.135951
UBA7	-0.656105	0.0287583	0.137438
HSPG2	-0.608114	0.0298182	0.140655
FAT4	-0.785919	0.0309428	0.143788
NBEAL2	-0.616235	0.0314102	0.144995
BAK1	-0.719305	0.0314483	0.145033
RPL7A	-0.725614	0.0319573	0.146622
UGGT1	-0.585442	0.0343969	0.153384
LRP1	-0.605998	0.0344379	0.153449
COL12A1	-0.591385	0.0379782	0.163263
COX17	-0.751594	0.0380013	0.163301
SLC16A3	-0.856258	0.040653	0.169422
TPM2	-0.607558	0.0415432	0.171503
FAM53B	-0.639557	0.0431098	0.175374
SNRPD2	-0.619022	0.0452869	0.181241
SLTM	-0.739262	0.046532	0.184192
PALS1	-0.61253	0.0480848	0.187772

## Sheet: Torin1 effect DKO
Downregulated in translation efficiency (TE) in Torin1-treated DKO cells
Name	TE	P	Padj
GPR75	-1.57371	1.24777e-06	0.000278204
SLC7A6	-1.73835	1.5197e-06	0.000326286
TM7SF2	-2.2592	6.24035e-06	0.000732669
SLC25A1	-1.44509	7.27394e-06	0.000815681
STK40	-1.52624	1.23693e-05	0.00116593
SSH2	-1.35066	1.43952e-05	0.00131415
ATAD3B	-1.32138	3.67264e-05	0.00220625
TUBB4B	-1.5257	3.96943e-05	0.00228963
PGM1	-1.00024	4.16777e-05	0.00238955
FBXL14	-1.36726	4.18387e-05	0.00238955
PSME3	-1.47169	4.48719e-05	0.00248921
LFNG	-1.30094	6.14525e-05	0.00298144
TUBA4A	-1.46591	6.70998e-05	0.00314962
PCBP4	-1.03213	6.81787e-05	0.00315855
LDHA	-0.899363	8.0574e-05	0.00353854
KRT18	-1.14096	8.34988e-05	0.00356557
ERGIC3	-0.933862	0.000111462	0.00430478
CRELD2	-1.41543	0.000116417	0.00441091
ABCG2	-1.00539	0.000130573	0.00474564
G0S2	-0.964383	0.000155616	0.00529095
GGA2	-0.979084	0.000157985	0.00531093
FBXL13	-1.13792	0.00015917	0.00531822
NCLN	-1.08588	0.000251364	0.00724954
CLPTM1	-0.974589	0.000297192	0.00798263
AKAP1	-0.828769	0.000297438	0.00798263
HLA-DPB1	-0.964986	0.000323881	0.00853428
GFOD1	-1.00666	0.000346438	0.00894011
RPL32	-0.97707	0.000390579	0.00957372
MARK2	-0.822545	0.000406606	0.00979755
POR	-1.06501	0.000419873	0.00999591
PTPRN	-0.998762	0.000423392	0.010059
FAM234B	-1.02224	0.000431663	0.0101511
PROCR	-1.20722	0.00043795	0.0102071
SLC46A1	-0.893545	0.000439622	0.0102071
ELOVL5	-0.803379	0.000442808	0.0102168
GALNT10	-0.87536	0.000471754	0.0106618
CRTAP	-0.813108	0.00048057	0.0107562
RER1	-0.729371	0.000501978	0.0109991
TOMM40	-1.13452	0.000504341	0.0109991
GPI	-1.02607	0.000581882	0.0120256
GDF11	-1.10415	0.00060016	0.0121699
PEX13	-0.780482	0.000615957	0.012334
PTDSS1	-0.914643	0.000654183	0.0128864
MKNK2	-1.36334	0.000674014	0.0130385
DOP1A	-0.829707	0.000755079	0.0139964
PMVK	-0.760001	0.00086297	0.0152056
DPYSL2	-0.792535	0.00090031	0.0156398
KCNH3	-0.697368	0.00095484	0.0162561
EEF1D	-0.854674	0.00103839	0.0170788
AHCY	-0.89503	0.00103996	0.0170788
ARG2	-0.853587	0.00104556	0.0170788
P4HB	-0.707367	0.00113493	0.01805
DBNDD2	-0.936806	0.00117905	0.0186238
APLN	-0.892324	0.0011897	0.0186649
AGAP4	-0.818649	0.0012286	0.019126
ADGRL1	-0.907436	0.00128107	0.0197197
SLC28A3	-0.837894	0.00128414	0.0197197
UBE2S	-1.0639	0.00133802	0.0201992
HYPK	-0.883177	0.0013769	0.0205985
SSR2	-0.870122	0.00144068	0.0211971
IGFBP6	-1.13783	0.0014642	0.0214343
WNK3	-0.874606	0.00150053	0.0217194
CCL7	-0.781668	0.00162319	0.0228868
SFXN1	-1.051	0.00163162	0.0229298
TECR	-1.39662	0.00163489	0.0229479
H2AX	-1.15649	0.00166978	0.0233092
ZNF215	-0.788857	0.0017059	0.0236299
TP53INP2	-1.07671	0.00171059	0.0236666
BSCL2	-1.10462	0.00184316	0.0248195
SRRT	-1.16663	0.00217947	0.0282648
MOV10	-0.730801	0.00221557	0.0284435
PPP6R1	-0.753223	0.00249211	0.0306572
INPP5J	-0.763104	0.00250397	0.0306882
MPDU1	-1.31537	0.00255109	0.0310686
CROT	-1.14542	0.00258085	0.0313323
C2CD2	-0.729802	0.00265999	0.0318924
TUBB2B	-0.911762	0.0027179	0.0321873
CKAP4	-0.696813	0.0027896	0.0326363
ADGRA3	-0.859619	0.00287643	0.0334497
SLC29A2	-0.746493	0.00292891	0.033808
ZNF511	-1.1152	0.00294473	0.0339039
ESYT1	-0.799335	0.00315401	0.035331
TRAF3	-0.74471	0.00321001	0.0357213
TP53I13	-0.877053	0.00335264	0.0370196
RNF24	-0.681479	0.00351573	0.0381303
SC5D	-0.797288	0.00369164	0.0394115
OTUB1	-0.660801	0.00369741	0.0394368
DENND1B	-0.69956	0.00382591	0.0403986
DDX56	-0.666585	0.00388138	0.0406144
THY1	-1.10647	0.00392851	0.0409091
CCDC126	-0.766777	0.00393424	0.0409091
AGAP5	-0.86451	0.0041129	0.0419762
PTDSS2	-0.855541	0.00424875	0.0426375
KCTD8	-0.647922	0.00435611	0.0432404
LDLRAD3	-0.793255	0.00437454	0.043349
BAK1	-1.04565	0.00446152	0.0438735
FGF4	-0.623968	0.00456108	0.0445765
SLC39A3	-1.15845	0.00461357	0.0448736
POLE4	-1.19201	0.00467352	0.045154
ANXA6	-0.738138	0.0047251	0.0454629
KDM6B	-1.19157	0.00494492	0.0467249
SCAMP2	-0.902207	0.0051307	0.0480884
ACP2	-0.712405	0.00514305	0.0481624
PTMS	-0.983772	0.00525321	0.048881
ADCY9	-0.732661	0.00547851	0.0503311
EI24	-0.796204	0.00562249	0.0512478
NAXE	-1.04231	0.00577353	0.0520746
ODF2L	-0.646019	0.00601522	0.0533592
LSS	-0.663731	0.00609518	0.0538776
OAZ1	-1.18834	0.00613281	0.0540302
TUBB6	-0.781229	0.00634404	0.0551944
SLC22A18	-0.678059	0.00645345	0.0558368
SLC35A2	-0.618119	0.00651414	0.0561941
KIF21A	-0.6822	0.00674199	0.0575178
ZDHHC3	-0.73813	0.00685277	0.0581207
C1orf198	-0.859627	0.00687781	0.0582053
SUB1	-1.01301	0.00705583	0.0592792
CA12	-0.602452	0.00708582	0.0594372
IQCN	-0.838267	0.00716162	0.0598391
SZRD1	-0.876264	0.00734553	0.0608314
QSOX1	-0.657839	0.0075761	0.0619637
C19orf53	-0.676309	0.00779621	0.0632092
MARVELD1	-0.733847	0.00782818	0.0633431
UBA7	-0.810985	0.00783642	0.0633431
IMPDH1	-0.656072	0.00845869	0.0663084
SLC5A12	-0.673134	0.00867863	0.0674264
MAP1B	-0.67647	0.00914978	0.0694045
LIPC	-0.586113	0.00915549	0.0694045
NAA10	-0.819602	0.00944487	0.0707389
SHMT2	-0.718291	0.00965989	0.0716092
ALDOA	-0.631826	0.00972391	0.0718083
P3H4	-0.592144	0.0100385	0.0733838
NAA60	-0.680665	0.0103041	0.0742992
EEF1B2	-0.638111	0.0107982	0.0763381
TPT1	-1.09148	0.0108275	0.0764988
TMEM88	-0.686496	0.0109133	0.0767811
EDEM1	-0.628799	0.0111453	0.0778611
ZNF107	-0.69893	0.0118308	0.0811569
MAPK3	-0.733503	0.0119709	0.0816895
IL18BP	-0.586199	0.01214	0.0823587
RPL39	-1.0192	0.0123707	0.0831934
RPS7	-0.784392	0.0124381	0.0835016
DNAL1	-0.881835	0.0127784	0.084999
ATRAID	-0.719986	0.0129837	0.0860144
SELENBP1	-0.596269	0.0134165	0.0880383
JAG1	-0.648428	0.0136188	0.0889055
CAPN1	-0.706976	0.0137278	0.0894154
TMEM120A	-0.795383	0.0141514	0.0908477
POLD2	-0.663708	0.0144496	0.0920995
SMIM10L1	-0.639217	0.0145945	0.0925647
POTEG	-0.795764	0.0152827	0.0956005
SSR4	-0.77382	0.0153984	0.0960913
B9D1	-0.794951	0.0155442	0.096684
EEF1AKMT2	-0.611388	0.0160912	0.0987622
SLC2A6	-0.612037	0.0168383	0.101307
RPL21	-0.864759	0.0173096	0.103181
SLC16A3	-0.999487	0.017526	0.103884
PHPT1	-1.00589	0.0175457	0.10389
NDUFAF6	-0.777042	0.0177375	0.10451
H2BW2	-0.622541	0.0180036	0.105573
TRAF7	-0.68555	0.0180839	0.105945
SLC35E1	-0.732142	0.0185683	0.10791
SLC2A14	-0.636121	0.02	0.113278
ACSS2	-0.608257	0.0211671	0.117534
GSTA4	-0.685521	0.0220298	0.120935
ATP6V0A4	-0.646856	0.0230581	0.124982
RPS4X	-0.702641	0.0230947	0.125076
SDC3	-0.788906	0.0236689	0.127281
LHPP	-0.639271	0.024655	0.130334
CHPF	-0.608873	0.0254593	0.132663
RHOQ	-0.625727	0.0257136	0.133091
VDR	-0.774855	0.025913	0.133824
PPP3CB	-0.635435	0.0267584	0.136347
MXRA7	-0.656964	0.0285167	0.142589
RPL9	-0.762483	0.0290915	0.143955
MAGEC2	-0.621368	0.0292914	0.144482
CLTB	-1.00927	0.0303431	0.147646
PSMG3	-0.608305	0.0312368	0.150336
AGAP6	-0.702489	0.0325371	0.153973
TSKU	-0.862671	0.033828	0.157511
EVA1A	-0.645122	0.0339073	0.15769
FKBP5	-0.594745	0.034902	0.160513
COX5A	-0.676169	0.0360501	0.163908
SERF2	-0.810512	0.0364628	0.164879
EMP3	-0.764742	0.0369048	0.166165
CYC1	-0.618792	0.0373076	0.167264
LSM3	-0.93456	0.0382028	0.169832
RPL7	-0.5872	0.0387261	0.171436
SIGMAR1	-0.789683	0.040062	0.175105
MDK	-0.72608	0.0402838	0.175583
SURF4	-0.800206	0.041412	0.178939
METTL22	-0.596648	0.0414531	0.178939
DGCR6L	-0.780004	0.0436593	0.18447
SLC35B1	-0.913428	0.0496608	0.199934
ACTB	-0.662846	0.0496646	0.199934
PLP2	-0.59624	0.0499426	0.200497
