# Supplementary material for: RSK1 and RSK2 modulate the translatome of glioblastoma cells in an isoform-specific and mTORC1 independent manner
Source: Neurooncol Adv. 2025 Jul 11;7(1):vdaf144. doi: 10.1093/noajnl/vdaf144 (PMC12536492; doi:10.1093/noajnl/vdaf144)
Supplement: vdaf144_suppl_Supplementary_Figures_S1-S18_Tables_S2_Files_S1-S8 [file vdaf144_suppl_supplementary_figures_s1-s18_tables_s2_files_s1-s8.zip › Supplementary File S6.xlsx]

## Sheet: RSK1-WT in Torin1
Downregulated in translation efficiency (TE) in contrast RSK1KO/WT in the presence of Torin1
Name	TE	P	Padj
VGLL3	-2.10896	2.05637e-08	2.71156e-05
RNASEH2A	-2.00253	2.72289e-08	3.15691e-05
NCAM1	-4.40645	5.38702e-08	4.80439e-05
H3C8	-2.14114	9.6623e-08	8.00177e-05
TMEM92	-2.24423	1.05587e-07	8.1612e-05
H2BC7	-1.83394	2.50852e-07	0.000171081
CDK16	-1.51185	3.22642e-07	0.000199885
MAP3K14	-1.45325	4.3522e-07	0.000232905
GSTM4	-1.80457	4.58284e-07	0.000232905
CDH11	-3.31123	7.54918e-07	0.000324167
SLC25A1	-1.58691	1.32279e-06	0.000490692
MCRS1	-1.23541	1.34908e-06	0.000490692
MYBL1	-1.257	1.5408e-06	0.000525413
RHOG	-1.20619	1.63059e-06	0.000540144
PLXNC1	-1.17318	1.82843e-06	0.000588857
FGF13	-1.44482	2.05284e-06	0.000600615
BET1L	-1.67126	2.06092e-06	0.000600615
SYNGR1	-1.84305	2.0698e-06	0.000600615
CYBC1	-1.39049	2.24826e-06	0.000635765
TMEM200A	-1.69923	2.31171e-06	0.000638143
H2BC12	-1.3564	2.37217e-06	0.000639604
C19orf47	-1.37526	2.46353e-06	0.00064914
PGAP4	-1.2925	2.87903e-06	0.000709085
ATP6V0E1	-1.20798	3.18115e-06	0.000752699
HMG20B	-1.64078	3.36088e-06	0.000779322
H2AX	-1.9611	3.6658e-06	0.000817331
H2BC18	-1.80923	3.74356e-06	0.000818922
CNOT7	-1.49952	3.83913e-06	0.000824276
COTL1	-1.40689	3.98552e-06	0.000840148
MAP4K2	-1.2111	4.52842e-06	0.000921097
SNAI1	-1.37635	4.6767e-06	0.000934856
KCNIP3	-1.47745	5.07546e-06	0.000980748
KIF3C	-1.57063	5.28605e-06	0.00100344
GPANK1	-1.30475	5.366e-06	0.00100344
WDR54	-1.65658	5.71966e-06	0.00102682
PPDPF	-1.71333	5.76081e-06	0.00102682
C11orf24	-1.48171	6.00306e-06	0.0010388
BSCL2	-1.56556	6.33612e-06	0.00106921
MEIS3	-1.11581	6.36325e-06	0.00106921
RBCK1	-1.27507	6.47135e-06	0.00106944
RGL2	-1.30811	6.54908e-06	0.00106944
C20orf27	-1.55669	6.724e-06	0.00108275
C1orf43	-1.1019	6.846e-06	0.0010873
RHNO1	-1.3994	7.13775e-06	0.00111831
TP53	-1.24309	7.35162e-06	0.00113646
RGS10	-1.52885	8.37552e-06	0.0012486
RNF126	-1.45897	8.4001e-06	0.0012486
H2AC8	-2.75275	9.28268e-06	0.00136232
POP7	-1.39137	1.15603e-05	0.00163452
CENPN	-1.30611	1.19251e-05	0.00166578
RABL2A	-1.1638	1.25055e-05	0.00171579
URM1	-1.53649	1.32453e-05	0.00178565
DYNC2I2	-1.45467	1.36717e-05	0.00182194
SPG21	-1.00253	1.39825e-05	0.00183313
H3C2	-1.74333	1.42474e-05	0.00183313
SH3BGRL3	-2.59644	1.4268e-05	0.00183313
MFSD14A	-1.11745	1.46628e-05	0.00183313
PTMA	-1.14739	1.47416e-05	0.00183313
NCS1	-1.31544	1.48942e-05	0.00183313
C19orf53	-1.26521	1.49307e-05	0.00183313
BRI3BP	-1.33099	1.51786e-05	0.00183313
FAM86B1	-1.04997	1.59304e-05	0.0018586
TLCD1	-1.32825	1.59988e-05	0.0018586
CAMTA1	-1.2373	1.62335e-05	0.0018586
TRIB3	-1.43136	1.63514e-05	0.0018586
C2CD2	-1.21154	1.66482e-05	0.00187398
GSK3A	-1.34019	1.76545e-05	0.00193438
MPC2	-1.2691	1.8571e-05	0.00197534
DHRS11	-1.26134	1.96696e-05	0.00200043
FAM86B2	-0.976984	1.99977e-05	0.00201611
SRM	-1.33145	2.04222e-05	0.00204116
TXNL4B	-1.34082	2.06838e-05	0.00204964
COQ8B	-1.29047	2.12131e-05	0.00206676
RETREG2	-1.23181	2.30757e-05	0.00217512
LAT	-1.5291	2.43722e-05	0.00222497
GYG2	-1.0979	2.70759e-05	0.00239632
TMEM241	-1.22813	2.8514e-05	0.00242897
TMEM50B	-1.38774	2.86431e-05	0.00242897
RNF167	-1.34768	2.86879e-05	0.00242897
MYD88	-1.27689	2.88428e-05	0.00242897
TOR1A	-1.00632	2.89865e-05	0.00242897
TRIR	-1.21907	3.03949e-05	0.00248543
DRD2	-1.27834	3.04216e-05	0.00248543
FHL3	-1.28545	3.04409e-05	0.00248543
SHISA4	-1.35681	3.21226e-05	0.00252108
ELK1	-1.33586	3.21818e-05	0.00252108
H2AC21	-1.55744	3.21935e-05	0.00252108
PLP2	-1.5915	3.23996e-05	0.00252108
ARRB2	-1.47567	3.27492e-05	0.00253129
H2AC4	-2.24137	3.55359e-05	0.00267534
PTMS	-1.29435	3.58824e-05	0.002684
IMPDH1	-1.14751	3.62126e-05	0.00269134
ILDR2	-0.977325	3.74937e-05	0.00274924
KLF11	-1.30361	3.79271e-05	0.00274924
UBE2S	-1.73131	3.81773e-05	0.00274924
ATP5F1D	-1.58698	3.88053e-05	0.00276018
PHLDA2	-1.41601	4.04558e-05	0.00283492
COX8A	-1.16403	4.1426e-05	0.00287601
H4C3	-1.43747	4.28558e-05	0.00293468
TIMM17B	-1.24335	4.30304e-05	0.00293468
UBE2M	-1.26802	4.39557e-05	0.00297441
MAPK8	-0.914429	4.5784e-05	0.00306832
LAPTM5	-1.47319	4.67051e-05	0.00311206
BAD	-1.01944	4.93602e-05	0.0032516
SLC25A39	-1.06796	5.04226e-05	0.00326977
POLD2	-1.34364	5.16748e-05	0.00328793
PLPP4	-1.94598	5.16777e-05	0.00328793
CNEP1R1	-1.22309	5.19985e-05	0.00328793
NDC1	-1.12118	5.21803e-05	0.00328793
C7orf31	-1.25618	5.30524e-05	0.00329692
TCTN2	-1.1137	5.31762e-05	0.00329692
KRT80	-1.26554	5.83182e-05	0.00353181
YIF1B	-1.65622	5.84878e-05	0.00353181
NPC2	-1.50666	6.15839e-05	0.00366156
MOSPD3	-0.951471	6.22481e-05	0.00368216
SPCS1	-1.16931	6.42926e-05	0.00376469
FAM177A1	-1.06694	6.63161e-05	0.00381762
PREB	-1.13278	6.63199e-05	0.00381762
H2AC6	-1.47515	6.63746e-05	0.00381762
ERG28	-1.18633	6.77858e-05	0.00385786
PRR14	-1.06151	6.78803e-05	0.00385786
TIMM22	-1.07975	6.87081e-05	0.00387647
HDDC2	-0.932171	6.91782e-05	0.00387647
H2BC10	-1.81433	6.97232e-05	0.00388107
IFRD2	-1.30854	6.99674e-05	0.00388107
POLR2J	-1.05555	7.02971e-05	0.00388107
BLOC1S1	-1.37319	7.25207e-05	0.00398486
MLLT11	-1.09437	7.33023e-05	0.0039979
H4C8	-1.87097	7.34476e-05	0.0039979
ZNRF3	-1.07284	7.42489e-05	0.00401053
ZNF358	-1.14654	7.43715e-05	0.00401053
RAD23A	-1.14416	7.55e-05	0.00404102
SLC25A26	-0.925288	7.5634e-05	0.00404102
RAD18	-0.858093	7.69011e-05	0.00407119
FOXD1	-1.79456	7.94599e-05	0.00414981
TMEM97	-1.05179	8.16835e-05	0.00422785
POMGNT2	-1.53135	8.3515e-05	0.00427781
HDAC3	-1.04567	8.37556e-05	0.00427781
CDK4	-1.03254	8.41737e-05	0.00428031
NRM	-1.0698	8.52401e-05	0.0043046
TMEM138	-1.1358	8.5394e-05	0.0043046
TIMP4	-1.26032	8.58937e-05	0.00431105
H2AC14	-1.45402	8.95818e-05	0.00443851
FAM110A	-1.16936	9.00638e-05	0.0044434
CXCL16	-0.959789	9.12957e-05	0.00448509
PGAM5	-1.14071	9.41293e-05	0.00457106
MRPS36	-1.29604	9.54163e-05	0.00458712
GPR3	-1.11454	9.64795e-05	0.00458712
MRPL2	-1.1432	9.65377e-05	0.00458712
EI24	-0.937891	9.72471e-05	0.00460197
CAMTA2	-0.942543	9.84188e-05	0.00462861
YIF1A	-1.22912	9.87231e-05	0.00462861
HCFC1R1	-1.21256	9.90077e-05	0.00462861
CRTC3	-1.06126	9.98178e-05	0.00464774
DGAT2	-0.879436	0.000105991	0.00478442
UCP2	-1.47776	0.000106415	0.00478442
RAB36	-1.368	0.000106521	0.00478442
UBALD1	-1.12822	0.000108729	0.00482991
LAMTOR1	-1.26899	0.00010955	0.00484186
ACOT8	-1.17764	0.000109833	0.00484186
SNX15	-0.952501	0.000110492	0.00484623
TEX261	-0.943833	0.000110768	0.00484623
FUOM	-0.967537	0.000111985	0.00488103
MXD4	-1.41984	0.000112497	0.004885
S100A16	-1.40837	0.000113575	0.00491337
IGSF8	-0.971519	0.0001144	0.00492918
DNPH1	-1.29117	0.00011479	0.00492918
USB1	-1.19902	0.000118852	0.0050515
DPM2	-1.00293	0.000122408	0.00517957
ANKRD54	-1.06139	0.000125696	0.00528168
CMTM3	-0.960218	0.000125733	0.00528168
LIMK1	-1.11433	0.000126418	0.00529129
PHC1	-0.971798	0.000128839	0.00532826
LDHA	-0.866566	0.000129198	0.00532826
OAZ1	-1.5945	0.000129832	0.00532826
DAD1	-0.975426	0.000130985	0.00532826
TPGS2	-1.0648	0.000131688	0.00532826
SCAP	-1.14011	0.000131764	0.00532826
ANKRD40	-0.82408	0.00013208	0.00532826
GORASP1	-0.978567	0.000132509	0.00532826
MBD6	-1.01245	0.000132635	0.00532826
MLST8	-1.10155	0.000135912	0.00540552
FANCG	-0.848886	0.00013614	0.00540552
ETNK2	-1.21309	0.000137037	0.0054075
AGPAT1	-1.04518	0.000137123	0.0054075
MOXD1	-0.921739	0.000138544	0.00542662
H2AC20	-1.17847	0.000139283	0.0054372
COX5B	-1.4325	0.000142196	0.00551377
H2BC6	-1.04595	0.000144021	0.00555812
UQCRQ	-1.11755	0.000144964	0.00555812
KIAA0930	-1.1912	0.000145229	0.00555812
TIRAP	-0.88969	0.000145257	0.00555812
RPS6KB2	-1.35256	0.000145819	0.00556126
CLIC1	-1.03865	0.000146844	0.00558198
CITED4	-1.01141	0.000148784	0.00561889
ZNF771	-0.980764	0.000151024	0.00568497
ARL8A	-1.13378	0.000152915	0.00573751
LPCAT3	-1.1808	0.00015403	0.00576071
CFL2	-1.11756	0.000159383	0.00592271
TPST1	-0.888897	0.000161339	0.00597626
PRADC1	-1.10973	0.000162938	0.00599715
CTSH	-1.00564	0.000164875	0.00603016
SLC43A1	-1.16475	0.000166758	0.00606766
H4C1	-1.48447	0.000166947	0.00606766
FNDC4	-0.974351	0.00016782	0.00608031
SDC3	-1.44825	0.000168927	0.00610138
PFN1	-1.24464	0.000170018	0.00611159
MRPL11	-1.33662	0.000171104	0.00611159
H2BC11	-1.54031	0.000171436	0.00611159
PRKRA	-0.794072	0.000172491	0.00611159
H4-16	-1.07111	0.000172657	0.00611159
AKT2	-1.01931	0.0001729	0.00611159
ATP6V0C	-1.0001	0.000175705	0.00617311
MOCS2	-1.08515	0.000178035	0.00623605
SMIM12	-0.932028	0.000178906	0.00624769
HACD2	-0.897526	0.000179736	0.00625784
H2AC11	-1.77331	0.000185796	0.00644944
TUBA4A	-1.13261	0.000188442	0.00649795
RAB4B	-1.04319	0.000188874	0.00649795
INO80B	-1.0497	0.000190739	0.00653648
TMEM39B	-1.02548	0.000191122	0.00653648
ALKBH5	-1.07543	0.000191864	0.00654258
MSRB1	-1.12336	0.000192451	0.00654332
SPATA2	-1.11899	0.000193861	0.00657199
AUP1	-1.10654	0.00019561	0.0065997
NUDT14	-1.20266	0.000197283	0.00661376
SLC29A1	-1.03108	0.000198251	0.00661376
SEC22C	-0.852325	0.000198312	0.00661376
HIGD2A	-1.22909	0.000199086	0.00661376
PSENEN	-1.38958	0.000199872	0.00661417
NME4	-0.977928	0.000200967	0.00661417
GRPR	-2.06892	0.000201092	0.00661417
FAM72D	-1.00408	0.000201509	0.00661417
SLC39A4	-1.13443	0.000201951	0.00661417
FAM72C	-0.960903	0.000205601	0.00671475
EMP3	-1.12026	0.000207537	0.00674001
PMP22	-1.10109	0.000209327	0.00677916
MAX	-0.990542	0.000210886	0.00679169
MYO19	-1.13763	0.000218336	0.00697846
OGG1	-1.12945	0.000222587	0.00708977
TMEM185B	-0.922373	0.000223401	0.00709618
NUDT17	-1.07024	0.000225795	0.0071224
ABITRAM	-0.927912	0.000226637	0.0071224
ACP1	-1.25053	0.000226683	0.0071224
WFS1	-1.02094	0.000228761	0.00714894
NABP2	-1.06024	0.000235138	0.00729222
TXN	-1.38927	0.000235233	0.00729222
POLM	-1.03307	0.000241195	0.00743728
ITPRIPL1	-0.881252	0.000243101	0.00745194
SLC35C1	-1.47515	0.000243477	0.00745194
MEA1	-1.2006	0.000244884	0.00745194
SUPT4H1	-0.991911	0.000245893	0.00745194
CDC42EP2	-1.27723	0.000246227	0.00745194
TBC1D20	-0.951952	0.000247129	0.00745194
DCXR	-1.26286	0.000247264	0.00745194
NR1D1	-1.04426	0.000248618	0.00745194
TMEM248	-0.883254	0.000249749	0.00746287
MRPL34	-1.05952	0.000251279	0.00748037
COX7B	-1.45477	0.000251642	0.00748037
FAM89B	-1.03055	0.000256932	0.00756059
NMRAL1	-0.874924	0.000258177	0.00756082
SWI5	-0.983477	0.000258647	0.00756082
NECTIN1	-0.933452	0.000258896	0.00756082
CTNNBIP1	-1.04428	0.000260292	0.00758249
GNAI2	-0.867457	0.000263379	0.00765317
RHOBTB2	-1.11987	0.000265348	0.00769112
SF3A2	-0.993052	0.000271802	0.00778991
GPX4	-1.08934	0.000274238	0.00781208
RNF41	-0.878552	0.000275389	0.00781379
LSM2	-1.52817	0.000277039	0.00783413
NAXE	-1.28571	0.000280976	0.00787557
CENPU	-1.07967	0.000281317	0.00787557
KATNB1	-1.05751	0.000281811	0.00787557
TRAF7	-1.15424	0.00028279	0.00788142
RNF24	-0.829654	0.000287183	0.00794991
DUSP3	-1.06367	0.00028891	0.00797529
ZDHHC24	-0.982815	0.000293098	0.00805255
SLC25A14	-0.911909	0.000294345	0.00806769
EMD	-1.22114	0.000296684	0.0080794
CIB1	-1.22353	0.000298874	0.00811509
ROR1	-1.14183	0.000304122	0.0082191
DXO	-1.05495	0.000306065	0.00825237
ERH	-0.903095	0.000317758	0.00842022
MRPL43	-0.949333	0.000323424	0.00852224
IER2	-1.22543	0.00032803	0.00859406
ZC3H12A	-1.16028	0.000328286	0.00859406
UXT	-1.20478	0.000332272	0.008657
MOCS1	-1.08326	0.000334314	0.00869066
OTUB1	-0.839762	0.000338191	0.00875219
PLAGL1	-0.852025	0.000340356	0.00878861
PRXL2C	-1.09394	0.000345845	0.00887024
SUSD2	-1.7645	0.000346619	0.00887024
NDUFB11	-1.54795	0.000348108	0.00887024
ATG101	-1.00385	0.000350731	0.00889798
CARD19	-1.09539	0.000356575	0.00902079
ZNRD2	-0.996721	0.000357128	0.00902079
TMEM179B	-0.991549	0.000358016	0.00902279
MTPN	-0.872921	0.000358764	0.00902279
GUCD1	-0.85865	0.000364134	0.00913804
CDCA5	-1.36561	0.000368375	0.00922239
FZD5	-1.12308	0.000371079	0.00925225
STARD10	-0.964645	0.000372254	0.00926162
CFL1	-0.877982	0.000375632	0.00930342
SPNS1	-0.900003	0.00037781	0.00930342
BCL7B	-1.13724	0.000379337	0.00930342
STK25	-0.908071	0.00038156	0.00930342
COX7A2	-1.35986	0.000382771	0.00930342
REEP4	-1.2758	0.000382825	0.00930342
COMMD8	-1.08024	0.000383198	0.00930342
UCKL1	-0.899547	0.000383346	0.00930342
DMAC2	-0.936706	0.000383563	0.00930342
UBE2D4	-0.96667	0.000384474	0.00930605
POLR2J3	-1.09247	0.000388458	0.00936336
SLIRP	-1.13907	0.000393654	0.00946893
AP1S2	-0.830728	0.000395332	0.0094858
JMJD8	-0.900136	0.000400341	0.00957021
APH1A	-1.11358	0.000402242	0.00959586
MRPS25	-0.822748	0.000406529	0.00961119
GNAS	-0.798698	0.00040858	0.00961119
SLC10A3	-1.06148	0.000408687	0.00961119
MIEF1	-0.947419	0.000412207	0.0096601
FAM72B	-1.14667	0.000412433	0.0096601
CASP9	-1.00918	0.00041588	0.00970163
AKT1S1	-1.00452	0.000422969	0.00984474
QPCTL	-1.12114	0.000423713	0.00984474
KDELR3	-0.918671	0.000430076	0.00992287
CMTM7	-0.993964	0.000430499	0.00992287
JAGN1	-0.927061	0.00043516	0.00999318
ROGDI	-1.10244	0.000435273	0.00999318
MBOAT7	-1.2675	0.000441018	0.0100653
GPS2	-0.90634	0.000443611	0.0101046
S100A11	-1.04397	0.000449185	0.0102115
MGAT5B	-0.888882	0.000456041	0.0103083
TIMM13	-1.02833	0.00045611	0.0103083
CTDNEP1	-0.856611	0.000462624	0.0104057
YIPF3	-0.823981	0.000463114	0.0104057
COPZ1	-0.897009	0.000467934	0.0104365
TMEM141	-0.901098	0.000468084	0.0104365
LPCAT4	-1.14994	0.000470604	0.0104725
RILPL2	-0.831857	0.000476824	0.0105704
MEST	-1.00598	0.000480174	0.0105883
CLN6	-1.09722	0.000480313	0.0105883
H4C11	-0.972987	0.000484475	0.0106576
MRPL37	-1.1053	0.000485972	0.0106576
SH3RF1	-0.844925	0.000488506	0.0106576
GEMIN7	-0.884666	0.000488631	0.0106576
PIM2	-0.962404	0.000489034	0.0106576
FUZ	-1.06374	0.000492308	0.0106961
TMEM184B	-0.854825	0.000492644	0.0106961
FAU	-1.02989	0.000498276	0.010778
KXD1	-0.963262	0.000502712	0.0108537
MND1	-1.24344	0.000522071	0.0111519
FGD1	-0.81802	0.000527682	0.0112007
LDLRAD3	-1.04374	0.000528443	0.0112007
GPR137	-1.27656	0.000531832	0.0112314
DLK2	-0.876364	0.000535755	0.0112432
MTCH1	-0.851584	0.000537141	0.0112432
PPIL2	-0.904272	0.000537259	0.0112432
DNAJC30	-0.952512	0.000537294	0.0112432
ORAI1	-1.13779	0.000538205	0.0112432
IPO13	-0.853941	0.000544695	0.0112984
RHBDD2	-0.953126	0.000545296	0.0112984
MAPKAPK3	-0.992629	0.00054572	0.0112984
MMAB	-1.45396	0.000548558	0.0113369
POLR2I	-1.02297	0.000549646	0.0113391
NDUFA11	-1.18771	0.000561205	0.0115366
TRAPPC1	-0.973306	0.000568883	0.0116531
SMIM29	-1.01614	0.000575073	0.0117543
ZNF593	-0.947625	0.000576602	0.0117543
RBM15B	-0.938621	0.000578896	0.0117543
REEP6	-0.90841	0.000580354	0.0117546
JMJD4	-0.863435	0.000580937	0.0117546
ELFN2	-1.05207	0.000596731	0.011949
CCNI	-0.946124	0.000598599	0.0119658
LIF	-1.28519	0.000608012	0.0121122
H2BC5	-1.37578	0.000612243	0.0121755
WSB2	-0.730157	0.000628661	0.0124125
TXNDC11	-0.933775	0.000633861	0.0124771
STMN1	-1.02834	0.000635398	0.0124861
UBALD2	-0.8441	0.000638467	0.0125252
CACNB1	-0.823433	0.000641919	0.0125716
SOD1	-1.28646	0.000643728	0.0125762
EXOSC5	-1.2886	0.000660249	0.0128223
CLPP	-1.11258	0.000669668	0.0129519
E2F4	-0.897393	0.000671179	0.0129519
SYS1	-0.895182	0.000680684	0.0130444
TMEM243	-0.94506	0.000693988	0.0132555
ARL6IP6	-1.19278	0.000695159	0.013256
PEX14	-0.795595	0.000699117	0.0132878
TMSB4X	-1.06698	0.000702585	0.0132902
SARAF	-0.715761	0.000702679	0.0132902
TMEM230	-0.780949	0.000707486	0.0133022
ALDH3A2	-0.793329	0.000710125	0.0133091
POMZP3	-0.737297	0.000710571	0.0133091
YPEL3	-0.993097	0.000720402	0.0133206
COMT	-0.915095	0.000721487	0.0133206
UBE2A	-1.14855	0.000731257	0.0134308
POMGNT1	-1.01611	0.000732598	0.0134308
SLC35E2B	-0.783354	0.00073379	0.0134308
ATP5PF	-0.838117	0.000734442	0.0134308
DENND2A	-1.17188	0.000745553	0.013541
POLR2K	-1.05872	0.000746308	0.013541
PSMB9	-1.02315	0.000747842	0.0135476
NTM	-1.01319	0.000761183	0.0137037
MARCKSL1	-1.14026	0.000763908	0.0137061
TLNRD1	-0.911651	0.000765011	0.0137061
UBL7	-0.772721	0.000769007	0.0137061
THAP7	-1.09312	0.000769396	0.0137061
SNRPD2	-1.09976	0.000769648	0.0137061
TGFA	-1.11719	0.000770776	0.0137061
PAX9	-1.02736	0.000777912	0.013795
RAB43	-0.803484	0.000780773	0.0138203
PPIAL4G	-0.792881	0.00078986	0.0139593
COPS7A	-1.04087	0.000801986	0.0140664
BANF1	-0.940825	0.000804303	0.0140664
MED28	-1.02807	0.000804415	0.0140664
GRAMD1A	-1.02415	0.00080542	0.0140664
ZDHHC18	-0.908438	0.000805596	0.0140664
ZC4H2	-0.824352	0.00082041	0.0142432
CCNJL	-0.887096	0.000826706	0.0143057
GSTM1	-0.806585	0.000833841	0.01439
RAB34	-0.927803	0.000835342	0.01439
CZIB	-0.697731	0.000836542	0.01439
RNF38	-0.953156	0.000839984	0.0144076
C12orf57	-1.01513	0.000840682	0.0144076
MGST3	-1.23637	0.000842533	0.0144076
TECR	-1.31021	0.000849227	0.0144581
NUDT4	-0.718005	0.000862569	0.0146637
LMO4	-1.16168	0.000864179	0.0146695
SMIM13	-0.712629	0.000873675	0.0147874
PYGO2	-0.89561	0.000899187	0.0150789
TMEM263	-0.780164	0.000903395	0.0151139
AK1	-0.899215	0.00090652	0.0151444
ATN1	-0.725542	0.000913508	0.0152149
TMEM14A	-0.894455	0.00091892	0.0152149
SMAGP	-1.0203	0.00092256	0.0152149
ITGB3BP	-1.1623	0.000923242	0.0152149
STARD3	-0.857924	0.000936258	0.0152802
LYPLA1	-0.958942	0.000936747	0.0152802
SLC22A5	-0.752172	0.000937054	0.0152802
RTL8A	-0.815783	0.00093882	0.0152875
CNTLN	-0.783652	0.000941016	0.0152901
TNNT1	-1.00647	0.000941618	0.0152901
IGFBP4	-0.906645	0.000948223	0.0153758
TRAPPC3	-1.0713	0.000954981	0.0154384
METTL26	-1.6024	0.00095608	0.0154384
DNAJC4	-0.798851	0.000965807	0.0155386
POLR2C	-0.828168	0.000966541	0.0155386
CD24	-1.18158	0.000969383	0.015545
PCED1B	-0.850053	0.000975945	0.0156286
NAPA	-0.964402	0.000981994	0.0156909
ALG3	-0.955468	0.00098254	0.0156909
OST4	-0.874414	0.000994961	0.0158196
SHISA5	-0.773296	0.00100164	0.0158562
RAP2B	-0.788276	0.00100247	0.0158562
NDUFB4	-1.05509	0.00100498	0.0158566
PAK4	-0.972553	0.00100522	0.0158566
MMGT1	-0.82714	0.00100797	0.0158743
COG6	-0.693245	0.00101151	0.0158745
RASSF3	-0.822519	0.00101338	0.0158773
UQCC2	-1.41715	0.00102602	0.0160319
DESI2	-0.812829	0.00103194	0.0161028
SPC24	-0.717087	0.00103758	0.016169
TMUB1	-1.0511	0.00103993	0.0161838
STK40	-0.794457	0.00104549	0.0162485
LSR	-1.0843	0.00105758	0.016372
PLAGL2	-0.799384	0.00105767	0.016372
MLF2	-1.26798	0.00106138	0.016377
DUSP5	-0.691763	0.00106223	0.016377
VAT1	-0.990511	0.0010717	0.0164079
OLFM2	-0.953818	0.00107511	0.0164079
RNPS1	-0.938431	0.00107536	0.0164079
H4C13	-1.5252	0.00107601	0.0164079
TMEM25	-0.745549	0.00110139	0.0166908
DHFR	-0.777121	0.00110336	0.0166908
COPRS	-0.904069	0.0011047	0.0166908
SLC35B1	-0.783418	0.00110562	0.0166908
HBA1	-0.708486	0.00111035	0.0167188
FADS1	-0.849122	0.00111555	0.0167592
MUL1	-0.942287	0.00111593	0.0167592
CISD3	-0.9008	0.00112994	0.0169068
FGF5	-1.08062	0.0011336	0.0169368
SUMO3	-0.715769	0.00113646	0.0169577
SNAPC2	-1.12569	0.00115499	0.0171431
KLHDC3	-0.847195	0.00115628	0.0171431
RAB5C	-0.849504	0.00115776	0.0171432
TMEM254	-0.762047	0.0011596	0.0171448
ANAPC11	-1.10246	0.00116168	0.0171448
EEF1AKMT3	-0.761334	0.00116231	0.0171448
COPE	-0.996191	0.00116802	0.0171909
RABL2B	-0.764888	0.00117394	0.0172505
DENR	-0.889084	0.00118995	0.0174196
UBE2I	-0.939193	0.0012012	0.0175399
SIGMAR1	-1.34186	0.00120581	0.0175835
LIN37	-0.798075	0.00120965	0.0175835
BIRC5	-1.19186	0.00121055	0.0175835
NOP10	-0.903278	0.00121305	0.0175835
NETO2	-0.736266	0.00121328	0.0175835
H3C1	-1.4293	0.00122269	0.0176977
NADK	-0.878322	0.0012293	0.0177712
DTX2	-0.648025	0.00124222	0.0179357
SNRPG	-1.15097	0.00125018	0.0179833
RNF220	-0.941256	0.00125181	0.0179844
ATP6V1F	-0.853964	0.00125449	0.0179876
CDC42EP1	-0.956112	0.00125513	0.0179876
FIBP	-0.85601	0.00126257	0.0180719
SPATA20	-0.891624	0.00127196	0.0181174
TRIM43	-0.798542	0.001272	0.0181174
RBFA	-0.790743	0.00127565	0.0181472
FLOT2	-0.786054	0.00128192	0.0181916
TRIM14	-0.737597	0.00128836	0.0182294
NDUFAF2	-1.12667	0.00128907	0.0182294
TSPAN14	-0.876529	0.0012893	0.0182294
CHST11	-0.757682	0.00129087	0.0182294
ORMDL2	-0.746928	0.00130035	0.0183409
ATP5MF	-1.13612	0.00130685	0.0183789
CAPZA2	-1.04331	0.00131136	0.0183789
PHPT1	-1.13822	0.00131878	0.0184216
AADAT	-0.886376	0.00132096	0.0184299
HOXA7	-0.924755	0.0013382	0.0185932
ARL4D	-0.745457	0.00133908	0.0185932
TICRR	-0.849023	0.00135234	0.0187101
ATP5MC1	-0.996223	0.00135917	0.0187822
ARL16	-0.780319	0.00136371	0.0188225
ADAM15	-0.83822	0.00137112	0.0188798
RPUSD1	-0.956401	0.00137571	0.0189206
TESK1	-0.761102	0.00138777	0.0190637
CDC25A	-0.727008	0.00139529	0.0190849
H1-5	-1.46627	0.00139581	0.0190849
PDLIM7	-0.878361	0.00139657	0.0190849
B4GALT2	-0.957326	0.00140035	0.0190859
NDUFA4	-1.20668	0.0014009	0.0190859
ARPC4	-0.910818	0.00141263	0.019223
PRR13	-1.1556	0.00142792	0.0193997
CHCHD10	-1.03673	0.00143861	0.019485
UPP1	-0.948401	0.00144784	0.0195644
TAGLN2	-0.815271	0.0014564	0.0196343
H2AZ2	-0.811503	0.00146699	0.0197541
TAF8	-0.819728	0.00147024	0.0197748
DEDD2	-0.666987	0.0014745	0.0198061
SHARPIN	-1.11038	0.00148386	0.0198061
XAF1	-0.761009	0.00148387	0.0198061
PRR11	-0.904479	0.0014844	0.0198061
IFI27L1	-0.996002	0.00148471	0.0198061
SLPI	-0.839322	0.00148623	0.0198061
H1-10	-0.981047	0.00149165	0.0198555
TRIM8	-0.863486	0.00149356	0.0198582
H3C3	-1.39318	0.00150522	0.0199675
SORBS3	-1.29686	0.00151931	0.0201027
VOPP1	-0.880397	0.00152054	0.0201027
CYB561A3	-1.04261	0.00152232	0.0201027
IRX3	-0.833188	0.00154113	0.0202126
PEA15	-0.764004	0.00154755	0.0202737
CMTM4	-0.744024	0.00155508	0.0203193
TADA3	-0.81213	0.00155525	0.0203193
MZT2B	-0.929607	0.00155979	0.0203193
ATP5MC3	-0.959183	0.00156277	0.0203353
GAS2L1	-0.954678	0.001586	0.0205454
ZNF74	-0.78719	0.00159125	0.0205903
POLE4	-1.12801	0.00159689	0.0206173
KCTD7	-0.776322	0.00160178	0.0206575
PPP1R15A	-0.809018	0.00161275	0.0207758
TNFSF12-TNFSF13	-0.83786	0.00162962	0.0209621
NDUFA3	-1.03257	0.00163124	0.0209621
FXYD5	-0.908325	0.00163897	0.0209746
EMP2	-0.878887	0.00163904	0.0209746
PCDH7	-0.715527	0.00164344	0.0209772
NAA40	-0.698561	0.00164466	0.0209772
COX6A1	-0.894822	0.00166256	0.021151
TMEM160	-0.758275	0.0016747	0.0212667
TMEM223	-0.937872	0.0016857	0.021355
MMACHC	-0.832204	0.00170795	0.0215473
H2BC21	-1.45023	0.00172613	0.0217531
MMP17	-0.712846	0.0017375	0.0218015
RNF5	-1.07048	0.00174663	0.0218924
NAA50	-0.787247	0.00178001	0.0222598
PPFIA4	-0.883957	0.00179538	0.0223596
RITA1	-0.74846	0.00179646	0.0223596
SUOX	-0.970663	0.00182235	0.0225121
ADCY7	-0.832146	0.00182326	0.0225121
TANGO2	-0.871919	0.00183041	0.0225763
TJAP1	-0.749989	0.00184976	0.0227666
CHKB	-0.783793	0.00185241	0.0227751
GSKIP	-0.744947	0.00186502	0.0229057
AAAS	-1.00104	0.00186906	0.0229205
EFHD2	-0.860584	0.00187018	0.0229205
SNAPC5	-0.725535	0.00187532	0.0229444
TMEM147	-0.77664	0.00188296	0.0229444
ARHGDIA	-0.687357	0.00188395	0.0229444
DUSP7	-0.651189	0.0018846	0.0229444
LDOC1	-0.991325	0.00188848	0.0229507
RPS6KA4	-0.975597	0.00190462	0.0231227
POLR2L	-0.990723	0.00192315	0.0232745
TRAK1	-0.802865	0.00192518	0.0232748
RORA	-0.810856	0.00194205	0.0234059
ZNRF1	-0.776497	0.00194208	0.0234059
STRADB	-0.841137	0.00194473	0.0234135
PEX16	-0.678825	0.00196036	0.0235772
NDFIP1	-0.814843	0.00196318	0.0235865
NR1H2	-0.92195	0.0019652	0.0235865
ADIPOR1	-0.733009	0.00197054	0.0236261
EIF4EBP1	-1.45448	0.00198598	0.0236954
CALB2	-1.16809	0.00199515	0.0237493
MDK	-1.12551	0.00200209	0.0238074
PRDX5	-1.01191	0.00201652	0.0239262
HMGA1	-0.869595	0.00201827	0.0239262
HINT2	-0.941295	0.00203922	0.0241006
H1-2	-1.58039	0.00205135	0.0242193
NUBP2	-0.881288	0.0020617	0.024292
KAZN	-0.807008	0.00207088	0.0243507
CHST15	-0.847971	0.00208679	0.0245129
CARHSP1	-1.03201	0.00209104	0.024538
SCAMP2	-0.936354	0.00209319	0.0245383
CNIH2	-0.931631	0.00209862	0.0245772
LY6K	-1.15412	0.00210948	0.0246545
NDUFA2	-1.16025	0.00211707	0.0246934
RPS27L	-1.10503	0.00212827	0.0247742
CENPV	-0.841787	0.00213085	0.0247794
NDUFA13	-0.971004	0.00213544	0.024808
CHP1	-0.742977	0.00215102	0.0249639
SLC31A2	-0.775645	0.00216117	0.0250316
KRTAP4-8	-0.93997	0.00216338	0.0250321
IFT57	-0.752274	0.00216918	0.0250742
SLC29A3	-0.936243	0.00217758	0.0251213
ARAF	-0.873176	0.00218843	0.0251881
JPT1	-0.977453	0.00218989	0.0251881
TCF19	-0.763729	0.00219347	0.0251944
FBXO17	-0.716721	0.00220711	0.0253108
DTD1	-0.726554	0.00223793	0.0254984
R3HDM1	-1.06096	0.00223846	0.0254984
FAM189B	-0.884516	0.00224032	0.0254984
SNU13	-0.768342	0.00224253	0.0254984
DYNLRB1	-0.725646	0.00224278	0.0254984
CFAP36	-0.920311	0.00225546	0.0256119
SDC4	-0.620148	0.00225807	0.0256165
LTBR	-0.698164	0.00230216	0.026033
BDNF	-0.920081	0.00230999	0.0260503
GABARAP	-0.809606	0.00231204	0.0260503
COLGALT1	-0.862971	0.00231989	0.0260633
SENP3	-0.807706	0.00232202	0.0260633
FAAP100	-0.790401	0.00232233	0.0260633
UBE2D2	-0.85001	0.00233378	0.0261428
NAA60	-0.792463	0.0023377	0.0261594
SF3B5	-1.13441	0.00235962	0.0263559
PXDC1	-0.825663	0.0023697	0.0263972
IFI6	-0.787467	0.00239089	0.0265772
SLC50A1	-0.922822	0.00242139	0.0268905
YDJC	-0.94535	0.00244005	0.0269791
NECTIN3	-0.599913	0.00244998	0.0270034
HRAS	-0.733427	0.0024502	0.0270034
SLC48A1	-0.804258	0.0024734	0.0272074
PXMP4	-1.00375	0.0024882	0.0273402
ARL5A	-0.957641	0.00250336	0.0273811
CYB561	-0.849513	0.00252113	0.0275236
DIPK1A	-0.681372	0.00253166	0.0276125
RGS3	-1.23558	0.0025371	0.0276458
TMEM170A	-0.758471	0.00253968	0.0276479
APRT	-1.0427	0.00254655	0.0276764
SYNGAP1	-0.699241	0.00254713	0.0276764
DUSP14	-0.8247	0.00255057	0.0276764
POLR2F	-1.03579	0.00255583	0.0276938
H1-4	-1.37994	0.00256992	0.0278204
SLC45A3	-0.693724	0.00257547	0.0278497
ST3GAL4	-0.805204	0.00257743	0.0278497
SDHB	-0.948686	0.00258348	0.0278679
ENY2	-0.97306	0.00258392	0.0278679
MARCHF9	-0.826704	0.00261209	0.0280933
IKZF4	-0.763369	0.00261915	0.0281171
BHLHE40	-1.02786	0.0026342	0.0282131
TMEM14B	-0.706641	0.00263539	0.0282131
GPSM3	-0.657703	0.00264147	0.028226
ATOX1	-0.780851	0.00265538	0.028319
PDP1	-0.608338	0.0026575	0.028319
LSM12	-0.721173	0.00267328	0.0283828
APEX2	-0.715596	0.00268138	0.0284168
CDYL2	-0.864469	0.00272709	0.0288222
ELOVL1	-0.834968	0.00275318	0.0290714
PDGFB	-0.955614	0.00276027	0.0291197
CPTP	-1.04362	0.00277318	0.0292293
DAPK1	-0.827207	0.00278238	0.0292658
CRTC2	-0.896616	0.00278573	0.0292658
FLAD1	-0.765119	0.00278674	0.0292658
ZNRF2	-0.79317	0.00279838	0.0293615
FAXC	-0.709354	0.00282746	0.0295862
DGAT1	-0.82064	0.00283233	0.0296105
SELENOW	-0.794682	0.0028451	0.0296945
PCBP4	-0.65834	0.00284805	0.0296945
STING1	-0.786197	0.00290452	0.0301823
SLC35F6	-0.702586	0.00290789	0.0301827
S100A13	-0.971257	0.00291137	0.0301852
RPS19BP1	-0.916853	0.00293711	0.0303502
EIF1B	-0.831192	0.00294576	0.0303854
H3C7	-1.35453	0.00295892	0.0304398
CHPF	-0.93598	0.002962	0.0304446
FAM214B	-0.663697	0.00296898	0.0304892
NDUFS5	-0.974772	0.00298129	0.0305615
FKBP8	-0.813805	0.00298697	0.0305738
PFDN1	-0.982585	0.00298777	0.0305738
HAUS2	-0.92435	0.00299555	0.0305867
CNPPD1	-0.83575	0.00300017	0.0305867
PSPH	-0.641304	0.00300502	0.0305867
TUSC2	-0.833556	0.00300543	0.0305867
RNF115	-0.646752	0.00300749	0.0305867
RAB1B	-0.81902	0.00301872	0.030674
PSMG2	-0.833088	0.00303608	0.0307427
UBE2C	-0.843714	0.00306583	0.03097
EEF1B2	-0.782639	0.00306785	0.03097
MAPKAPK2	-0.731499	0.0030698	0.03097
PRMT6	-0.764242	0.00308092	0.0310308
MIF	-1.32239	0.00308328	0.0310308
FAM219A	-0.722053	0.00309133	0.031058
ABHD16A	-0.8343	0.00309725	0.0310905
CLPTM1L	-0.944614	0.0031015	0.0311062
USP21	-0.750198	0.00314445	0.0315098
CST3	-1.04945	0.00315099	0.031548
WEE1	-0.74536	0.00315737	0.0315846
ZNF267	-0.595377	0.0031725	0.0316662
DSTN	-0.860895	0.00317446	0.0316662
CISD2	-0.805894	0.00317862	0.0316662
OLFML3	-1.07576	0.00318255	0.0316662
PTPRC	-0.764083	0.00318486	0.0316662
FTSJ1	-0.746021	0.00318496	0.0316662
ISG20L2	-0.680019	0.00319282	0.0316662
TIMM10	-1.01049	0.0031956	0.0316662
FAAP20	-0.876861	0.00319636	0.0316662
TGIF2-RAB5IF	-1.01007	0.00319831	0.0316662
COX6C	-1.20996	0.00320398	0.0316954
VPS72	-0.8496	0.00321179	0.0317022
SPA17	-1.04589	0.00321287	0.0317022
MARCHF8	-0.690559	0.00323145	0.0318337
ARF5	-0.711195	0.0032317	0.0318337
RPLP2	-0.840737	0.00327453	0.0320474
ENTPD6	-0.917123	0.00327533	0.0320474
PHF1	-1.01936	0.00327991	0.0320474
SIRT3	-0.657792	0.00329078	0.0320712
PLPPR2	-0.84235	0.00329177	0.0320712
INTS15	-0.736501	0.00329546	0.0320802
SNTA1	-0.676476	0.00331777	0.0321893
TNFSF13	-0.667132	0.00333346	0.0322337
CALHM2	-0.98805	0.0033339	0.0322337
MORN1	-0.694727	0.00333624	0.0322337
PPP1CA	-0.799372	0.00334106	0.0322534
LSP1	-0.751056	0.00335446	0.0323558
PPP2R5D	-0.689771	0.00337514	0.0324897
ZBED5	-0.687733	0.00337675	0.0324897
ZMYND19	-0.656859	0.00339225	0.0326117
P2RX4	-0.770886	0.00340968	0.0327522
TM4SF19	-1.00252	0.00341988	0.0328229
PFDN6	-0.827847	0.00343476	0.0329384
B3GNT9	-0.62706	0.00343963	0.0329579
VAMP5	-0.738213	0.00344323	0.0329583
DCAF15	-0.772327	0.00344536	0.0329583
NDUFB2	-0.863188	0.00345628	0.0330083
RHEB	-0.812484	0.00350231	0.0333107
RFNG	-0.830631	0.00351	0.0333565
KDELR2	-0.618837	0.00352396	0.0334476
COMMD10	-0.816911	0.00353554	0.0334758
ISOC2	-0.851697	0.00353699	0.0334758
ATP6V0B	-0.938514	0.00354831	0.0335432
PTS	-0.924728	0.0035516	0.0335432
TMEM47	-0.838954	0.00356147	0.0335432
FBXO46	-0.627252	0.00357902	0.0336077
MIF4GD	-0.883862	0.00357992	0.0336077
DESI1	-0.942094	0.00358943	0.0336698
RAB5IF	-0.95749	0.0035941	0.0336758
TMEM183A	-0.780687	0.00359588	0.0336758
CTDSPL2	-0.723913	0.00361857	0.0338609
RPL41	-0.857741	0.00364632	0.0340656
RNF187	-0.714879	0.00365685	0.0341113
PDCD2	-0.882859	0.0036571	0.0341113
PBX2	-0.588487	0.00367032	0.0341127
CCNG1	-0.83946	0.00367195	0.0341127
PDRG1	-0.890235	0.00368281	0.0341861
WBP1	-0.619505	0.00368931	0.0342191
ATP5MJ	-0.705254	0.00369809	0.0342271
HDGF	-0.748931	0.00369903	0.0342271
RAP1A	-0.79719	0.00370259	0.0342328
RAB39B	-0.759722	0.00373824	0.0344582
ZMAT5	-0.860154	0.0037388	0.0344582
MOK	-0.694737	0.00375294	0.0344582
STEEP1	-0.789259	0.00375376	0.0344582
KDELR1	-0.754518	0.00375423	0.0344582
CLDN12	-0.712566	0.00375428	0.0344582
DAP	-0.845447	0.00375723	0.0344582
FKBP2	-0.770871	0.00375825	0.0344582
MPDU1	-1.00032	0.00376813	0.0345084
SRRD	-0.618872	0.00377573	0.0345235
RPL10	-0.595835	0.0037883	0.0346112
SELENOF	-0.825518	0.00380483	0.0346802
SAP18	-0.849669	0.0038245	0.0348047
SIAH2	-0.698197	0.00388228	0.0351687
H4C5	-0.848354	0.00388573	0.0351687
TMEM18	-0.762329	0.00389873	0.0352589
ELOF1	-0.772681	0.00392168	0.0353374
TMEM120A	-0.900559	0.0039262	0.0353374
CCDC92	-0.649923	0.00392701	0.0353374
CLTB	-0.989175	0.00392875	0.0353374
NUAK2	-0.723317	0.00395399	0.0354544
AXL	-0.937789	0.00396757	0.0355179
PITHD1	-0.610297	0.00397026	0.0355179
SLC25A11	-0.793745	0.00397969	0.0355748
APOBEC3C	-0.918824	0.00398633	0.0356067
TIMM21	-0.680812	0.00401991	0.0358514
RPUSD3	-0.788221	0.00402333	0.0358543
H2BC1	-1.20222	0.00402672	0.035857
SFT2D1	-0.85786	0.00405183	0.0359438
CREB3	-0.749558	0.00406506	0.0360048
CYB5R1	-0.60692	0.00408547	0.0361456
SAP30BP	-0.666507	0.00409398	0.0361505
TYRO3	-0.729018	0.00409757	0.0361547
PHF5A	-0.940397	0.00410961	0.0362333
FAM229B	-0.761285	0.00411684	0.0362695
TMEM231	-0.730429	0.00413706	0.0363923
KCTD11	-0.808446	0.00414321	0.0364187
PRR5L	-0.725629	0.00415025	0.0364531
APOBEC3F	-0.701082	0.00416269	0.0365346
POLR2G	-0.80449	0.00418997	0.0367185
TINAGL1	-1.02541	0.00422113	0.0368946
S100A10	-0.758516	0.00424223	0.0370365
SLC46A1	-0.635016	0.00429569	0.0373625
DEPDC1B	-0.633886	0.00430019	0.0373736
HRK	-0.674671	0.00433415	0.0375744
TMEM150A	-0.901617	0.0043348	0.0375744
IKBKE	-0.785926	0.00434046	0.0375744
ITGAE	-0.787639	0.0043473	0.0375744
ERI3	-0.931286	0.00434832	0.0375744
ABHD14A	-0.967922	0.00434922	0.0375744
NAA10	-0.859693	0.0043632	0.0376672
PTCH1	-0.657217	0.00437204	0.0377153
A4GALT	-0.65811	0.00437746	0.0377254
SCARB1	-0.83033	0.00438169	0.0377254
IQCK	-0.910343	0.00441259	0.0378679
POLR3G	-1.13161	0.00442253	0.0378765
RPL30	-0.804241	0.00442666	0.0378765
GMFB	-1.05617	0.00443349	0.0378791
H2BC9	-1.34671	0.0044564	0.0380188
NOB1	-0.637847	0.00446312	0.0380481
GOLT1B	-0.691445	0.0044946	0.0382321
SSR4	-0.871515	0.00451306	0.038361
CALM1	-0.865258	0.00452719	0.0384476
C5orf34	-0.731049	0.00452988	0.0384476
VPS28	-0.783062	0.00454484	0.0385182
RNF215	-0.762998	0.0046197	0.039067
HMGN2	-0.692376	0.00462944	0.0391106
TIMM8B	-0.810855	0.00463161	0.0391106
POLDIP2	-0.623446	0.00463858	0.0391116
DNAJB2	-0.726533	0.00464184	0.0391116
NLRX1	-0.659904	0.00468456	0.0393856
SLC35A2	-0.630591	0.00469336	0.039431
LCMT1	-0.655673	0.00473576	0.039599
STMP1	-0.833049	0.00474374	0.0396246
TBL1X	-0.640918	0.00476189	0.039736
KNSTRN	-0.703596	0.00476393	0.039736
EIF4EBP2	-0.645191	0.00478953	0.0398921
CENPA	-0.723266	0.00479938	0.0399455
CHID1	-0.958265	0.0048305	0.0401756
MED15	-0.613819	0.0048424	0.0402457
TCEAL3	-0.884085	0.00485157	0.0402642
SLC41A1	-0.766626	0.00486631	0.0403255
MRPL49	-0.817911	0.0048706	0.0403255
PSMG3	-0.760586	0.00487287	0.0403255
ZNF737	-0.594639	0.00491487	0.0405101
NRSN2	-1.00005	0.00493228	0.0405511
ZDHHC8	-0.799616	0.00493491	0.0405511
MAP2K2	-0.943351	0.0049351	0.0405511
ABI2	-0.62598	0.00494365	0.0405926
TM2D1	-0.706523	0.00494989	0.040615
EFNB1	-1.13074	0.00497749	0.040762
CD33	-0.643994	0.00498187	0.040762
TMEM258	-0.811834	0.00502389	0.041019
TNFRSF1B	-0.59368	0.00503574	0.0410868
NR2F6	-0.697655	0.00505655	0.0411575
FIS1	-0.7546	0.00506944	0.0411575
FUNDC2	-0.692892	0.00506973	0.0411575
SERTAD2	-0.824037	0.00507698	0.0411575
PTGES2	-0.882681	0.00509821	0.0411907
COX5A	-0.860515	0.00511089	0.0412644
DEDD	-0.641717	0.00512384	0.0412827
MTX2	-0.817012	0.00514566	0.0413522
C19orf25	-0.58535	0.00514782	0.0413522
PDZD11	-0.970616	0.0051514	0.0413522
AXIN1	-0.719369	0.00515453	0.0413522
SIPA1	-0.724331	0.00516447	0.0413623
NXT2	-0.803782	0.00517848	0.0413689
MIX23	-0.885184	0.00518001	0.0413689
SLC25A6	-0.680052	0.00518092	0.0413689
SELENOT	-0.764456	0.00519199	0.0414228
SH3GL1	-0.825367	0.00520464	0.0414228
FBXW5	-0.910481	0.00521313	0.0414228
RAD9A	-0.752863	0.00524032	0.0414228
BTF3L4	-0.718394	0.00524288	0.0414228
KCTD2	-0.696781	0.00524841	0.0414228
MAD2L1BP	-0.653585	0.00525673	0.0414348
ALKBH2	-0.76145	0.0052597	0.0414348
SERINC2	-0.639843	0.00526423	0.0414348
MIEN1	-0.703147	0.00527296	0.0414754
NELFB	-0.60368	0.0053153	0.0417036
GTF2H5	-0.896968	0.00534664	0.0418844
CXXC1	-0.716116	0.00536997	0.0420387
TMED5	-0.600304	0.00537609	0.0420583
C11orf68	-0.877141	0.00538882	0.0421294
ELP5	-0.658911	0.0053951	0.0421501
SVIP	-0.637612	0.00540061	0.0421648
PLEKHM2	-0.619664	0.00541592	0.0421958
SRP9	-0.802449	0.0054174	0.0421958
BAP1	-0.818698	0.00542226	0.0421958
RPL32	-0.783238	0.00542379	0.0421958
RPS14	-0.860195	0.00542723	0.0421958
NAA38	-0.938577	0.00542843	0.0421958
TMEM205	-0.871484	0.00543289	0.0421958
GCAT	-0.808794	0.00543415	0.0421958
PEX11B	-0.750826	0.00544929	0.0422323
ISOC1	-0.72948	0.00544933	0.0422323
DTX3	-0.661632	0.00546761	0.0423174
AP2S1	-0.743001	0.00550213	0.0424712
B3GAT3	-0.848823	0.00550749	0.0424843
PGAP2	-0.705696	0.00551141	0.0424862
TSPAN31	-0.727992	0.00553184	0.042576
BCL2L12	-0.743181	0.00554036	0.0425871
TNFRSF1A	-0.816916	0.00554287	0.0425871
BCL2L2-PABPN1	-0.587336	0.00554734	0.0425933
PEDS1	-0.680182	0.00555573	0.0426294
CDIPT	-0.713204	0.00558178	0.0427445
PEG10	-1.35992	0.00559976	0.0428256
SLC19A2	-0.698053	0.00562259	0.0429719
NFIC	-0.69432	0.00563388	0.0429946
MED22	-0.794534	0.0056404	0.0429946
G6PC3	-0.656054	0.00569917	0.043414
PGF	-0.77826	0.00574923	0.0436799
MRPS26	-0.594102	0.0057529	0.0436799
ZNF428	-0.743663	0.00577737	0.0437755
FANCE	-0.68217	0.00578438	0.0437755
RPP21	-0.875052	0.00578931	0.04378
MFSD12	-0.970808	0.0057963	0.04378
UBL4A	-0.741906	0.00580177	0.0437923
NINJ1	-0.662551	0.00580987	0.0437923
STOML1	-0.655243	0.00581681	0.0437923
ATP5MC2	-0.805039	0.00583928	0.0438759
MRPS16	-0.965478	0.00587327	0.0440395
LDHC	-0.650982	0.00588251	0.0440403
EIF5A	-0.586781	0.0058952	0.0440655
KLF9	-0.785944	0.00589871	0.0440655
KRTAP4-5	-0.587217	0.00590588	0.0440907
RPA3	-1.17371	0.005926	0.04418
DYNLL1	-0.803114	0.00593237	0.04418
SFSWAP	-0.594394	0.00594073	0.0441801
ARPC4-TTLL3	-0.593932	0.00595013	0.0442217
SNRPB2	-0.767931	0.00596166	0.044279
ORAI3	-0.766483	0.00598888	0.044401
CDC42EP3	-0.690752	0.00599531	0.044401
ROMO1	-1.21817	0.00600615	0.044401
CIAO2B	-0.882567	0.0060075	0.044401
RFXANK	-0.879812	0.00601393	0.044401
NSMCE1	-0.65765	0.00601758	0.044401
ARF6	-0.61734	0.00603025	0.044401
GNB2	-0.718821	0.00603936	0.044401
RPS26	-0.737362	0.00604632	0.044424
CCDC12	-0.710988	0.00605445	0.0444555
RAB2A	-0.590319	0.00611879	0.0447579
PIGS	-0.691638	0.00613254	0.0448003
B4GALT3	-0.930615	0.00613832	0.0448003
NR2C2AP	-0.890199	0.00617262	0.0449249
TUBE1	-0.686505	0.0061801	0.0449511
TFPT	-0.693633	0.0061878	0.0449628
CHST12	-0.741414	0.00621059	0.0450035
CKS2	-1.26525	0.00626994	0.0453203
GSR	-0.705555	0.00627595	0.0453225
NDUFAF3	-0.709987	0.00629066	0.0453851
PPP1R1C	-0.628137	0.00631029	0.0454702
MRPS2	-0.670752	0.00633534	0.0455987
EIF3L	-0.75556	0.006336	0.0455987
C16orf91	-0.642131	0.00634987	0.0456703
RBIS	-0.930535	0.00642077	0.0460658
ZNF821	-0.664873	0.00648808	0.0463958
ALDH1L2	-0.595038	0.00649077	0.0463958
ABHD6	-0.604539	0.00652185	0.0465509
NARF	-0.772751	0.0065256	0.0465509
PHLDA3	-0.622619	0.00652883	0.0465509
SNAP23	-0.844391	0.00657414	0.046781
RAB5B	-0.767142	0.00661754	0.0469833
PPIF	-0.809091	0.00662809	0.0470294
TSC22D1	-0.618202	0.00664385	0.0470403
TYSND1	-0.649281	0.00664552	0.0470403
EIF3G	-0.676028	0.00665	0.0470409
H2AZ1	-0.831973	0.00668803	0.0472523
IL1B	-0.915016	0.00672459	0.0474528
ZCCHC10	-0.65563	0.00673641	0.0475073
TMEM50A	-0.624864	0.00676255	0.0476081
NDUFS8	-0.794903	0.00676303	0.0476081
MRPL18	-0.644718	0.00681986	0.0478604
GLRX	-0.66874	0.00682068	0.0478604
MYL6B	-0.837493	0.00682309	0.0478604
THY1	-0.78401	0.00682482	0.0478604
SCN1B	-0.685495	0.00685714	0.0479793
URI1	-0.594458	0.00691802	0.0482887
ABHD12	-0.687708	0.00693362	0.0483685
SERF2	-0.962915	0.00696064	0.0483823
UBL5	-0.992251	0.0069902	0.048499
NKIRAS2	-0.615495	0.00699472	0.048499
ZDHHC3	-0.710602	0.00699835	0.048499
SNX11	-0.674351	0.00705416	0.0487692
SERTAD3	-0.883821	0.00706177	0.0487927
RBMX	-0.637145	0.00706846	0.0488099
RANBP1	-0.680526	0.00707975	0.04885
PIP5K1C	-0.651036	0.00708463	0.04885
COX7C	-1.02019	0.00708692	0.04885
RELL1	-0.602216	0.00709224	0.0488577
CDK10	-0.708243	0.00710154	0.0488762
MAP3K10	-0.703998	0.00710758	0.0488762
DDT	-0.818616	0.00711698	0.0488925
LYPLA2	-0.66031	0.00711838	0.0488925
POMT2	-0.622268	0.00724135	0.0495497
REM1	-0.66917	0.00724398	0.0495497
SLC37A4	-0.755025	0.00726037	0.0496032
SLC66A3	-0.677892	0.00730211	0.0498488
IFRD1	-0.726939	0.00730491	0.0498488
NDUFS6	-0.823242	0.00732334	0.0499052
FAM83H	-0.682317	0.0073304	0.0499052
PPIL1	-0.673549	0.00737311	0.0501371
SMIM20	-0.826331	0.00741324	0.0503805
TCEAL9	-0.653232	0.00750893	0.0507926
CDKN1A	-0.89764	0.00753991	0.050913
NSMF	-0.782175	0.00757809	0.0511411
SS18L2	-0.620593	0.00758848	0.0511814
CMPK1	-0.671712	0.00765331	0.0515287
RNPEPL1	-0.750234	0.00768679	0.0516325
PEDS1-UBE2V1	-0.585176	0.00769527	0.0516325
RPS28	-0.687656	0.00769727	0.0516325
CENPH	-0.967703	0.00773178	0.051761
GSTK1	-0.676301	0.00773752	0.051761
HIKESHI	-0.742825	0.00774462	0.051761
TLCD5	-0.66233	0.00775157	0.051761
RCN3	-0.632473	0.00777378	0.051858
PNRC1	-0.658472	0.00782732	0.0521252
KIAA1143	-0.812209	0.00784276	0.0521892
RPP25L	-0.605682	0.00784594	0.0521892
ZFYVE27	-0.767767	0.0079369	0.0525531
RNF26	-0.873552	0.0079565	0.0525928
STARD7	-0.643077	0.00796997	0.0526517
DNAJC28	-0.783866	0.00800781	0.0528716
NACA	-0.687038	0.00805089	0.0531258
TLCD3A	-0.655454	0.00809954	0.0533254
ADPGK	-0.599605	0.00811243	0.0533799
RFC2	-0.719556	0.0081251	0.0534174
H4C9	-0.698362	0.00818673	0.053686
ZBTB4	-0.599591	0.00820097	0.0537187
C1orf52	-0.697741	0.00823625	0.0538636
FDX2	-0.886663	0.00824202	0.0538658
OSBP2	-0.704044	0.00827069	0.0540227
OAF	-0.878174	0.00827867	0.0540352
MFSD10	-0.765462	0.00828459	0.0540352
TPRA1	-0.768091	0.00828658	0.0540352
ELOB	-0.906822	0.00831183	0.054158
TBC1D17	-0.678054	0.00831624	0.054158
SLC29A4	-0.896783	0.00831942	0.054158
H3C11	-1.23537	0.00834008	0.054262
VPS37C	-1.18778	0.00844532	0.0548543
SRPRB	-0.599345	0.00852626	0.0552686
TMEM259	-0.775659	0.00852816	0.0552686
AKT1	-0.690333	0.00859008	0.0556077
UCK1	-0.594817	0.00862117	0.0557778
ACP2	-0.615794	0.00870625	0.0561715
POLR2H	-0.961722	0.00874353	0.0563307
GSTP1	-0.944	0.00885984	0.0568461
RNF138	-0.610785	0.00888931	0.0568928
UNC119	-0.73203	0.00889655	0.0568928
PIN1	-0.813756	0.0089243	0.0570388
RAC3	-0.656302	0.0089356	0.0570795
GTSF1	-0.797855	0.00894069	0.0570806
SDHAF3	-0.894351	0.00895134	0.0571171
TXN2	-0.836941	0.00895936	0.0571369
B4GALT7	-0.827694	0.00900993	0.0572704
WDR83OS	-0.719327	0.00903255	0.0572932
PYROXD2	-0.633283	0.00904107	0.0573067
TMEM54	-0.844317	0.00906177	0.0573796
ZCRB1	-0.698774	0.00908294	0.0574823
SLC9A3R2	-0.93707	0.00912499	0.0576855
ATP5PO	-0.94884	0.00915659	0.0577593
KCTD13	-0.694187	0.00924746	0.0581742
SLC16A13	-1.19156	0.00928123	0.0582995
KNL1	-0.664222	0.00931241	0.0583179
SFT2D2	-0.683708	0.00931558	0.0583179
EID3	-0.668256	0.00936568	0.0584737
SNRPC	-0.754315	0.00940275	0.0586736
ZNHIT1	-0.894413	0.00942325	0.0587699
RNF4	-0.698137	0.00943352	0.0588023
TMEM128	-0.609158	0.00944605	0.058842
BCKDK	-0.893852	0.00945004	0.058842
AGTRAP	-0.957675	0.00945967	0.0588704
THTPA	-0.603735	0.00950995	0.0590881
PYCARD	-0.593954	0.00957233	0.0593701
VRK3	-0.642317	0.00958242	0.0593793
TMEM167B	-0.710798	0.00960061	0.0594284
MORN4	-0.664243	0.00969319	0.0597781
SMIM11	-0.603014	0.00975588	0.0599733
TMEM9	-0.720269	0.00978126	0.0600237
IL27RA	-0.65451	0.00978598	0.0600237
GET3	-0.681957	0.00978686	0.0600237
MRPL21	-0.73614	0.00978898	0.0600237
SELENON	-0.684189	0.00978997	0.0600237
ZFP36	-0.684475	0.00980842	0.0600869
NDUFB10	-0.689989	0.00981063	0.0600869
MAPK7	-0.669161	0.00988488	0.0603504
KANSL3	-0.688322	0.0099054	0.0603869
CHTF8	-0.586481	0.00990694	0.0603869
GSTCD	-0.722372	0.00991475	0.0603869
UFM1	-0.739655	0.00997238	0.0606928
ETHE1	-0.648394	0.00999128	0.0607281
RBM14	-0.752803	0.0100196	0.0607608
IP6K2	-0.62223	0.0100301	0.0607887
TSPAN17	-0.868347	0.010079	0.0609524
TRMT112	-0.856372	0.0100949	0.0609524
USE1	-0.683078	0.0101251	0.0610137
CMC2	-0.797988	0.010221	0.0613779
MRPL36	-0.658655	0.0102296	0.0613844
TXNDC17	-0.686085	0.0102797	0.0615614
LSM3	-1.18518	0.0102914	0.0615986
CINP	-0.658567	0.0102965	0.0615986
CDK2AP1	-0.605919	0.0103332	0.0617026
CBX3	-0.643163	0.0103387	0.0617026
PCIF1	-0.823779	0.0103459	0.0617026
CNPY3	-0.648115	0.0104229	0.0620661
VARS2	-0.615385	0.0104466	0.0621615
DUSP12	-0.709879	0.0104521	0.0621615
MAD2L2	-0.895085	0.010455	0.0621615
CRELD2	-0.686325	0.0105393	0.0625668
MYDGF	-0.946086	0.0105803	0.0626637
ANAPC13	-0.711113	0.0105827	0.0626637
SP2	-0.713878	0.0106159	0.0628285
CALML6	-0.599076	0.0106239	0.0628439
FAM222B	-0.719455	0.0106385	0.0628659
SLC39A1	-0.69911	0.0107253	0.0632819
ZNF511	-0.797525	0.0107489	0.0633247
MICOS13	-0.894003	0.0107625	0.0633722
GSTM2	-0.710848	0.0107838	0.0634658
RPS25	-0.671666	0.0108188	0.0635426
ZNF90	-0.602419	0.0108532	0.0637123
HSPE1	-1.10753	0.0109017	0.0639323
TNFRSF12A	-0.645172	0.0109262	0.0640049
SOX12	-0.618026	0.0109306	0.0640049
PDCD6	-0.689808	0.0109807	0.064201
CEP20	-0.707144	0.0109932	0.0642414
JPT2	-0.730284	0.0110899	0.064774
TIMMDC1	-0.615321	0.0111065	0.0648238
C1D	-0.874371	0.0111299	0.0648771
RPS19	-0.825372	0.0112017	0.0651344
NT5C3A	-0.670541	0.0112022	0.0651344
EEF1E1	-0.921615	0.01122	0.0651554
BCL2L11	-0.678854	0.0112293	0.0651613
LSM8	-0.925596	0.0112702	0.0653334
SHC1	-0.596953	0.0112844	0.0653695
MZT2A	-0.741629	0.0112877	0.0653695
MICA	-0.7958	0.0113229	0.0655076
PLAAT3	-0.704578	0.0113373	0.0655257
NRAS	-0.616358	0.0114604	0.0659035
MPC1	-0.728789	0.0114709	0.0659035
FRG1	-0.718558	0.0114968	0.0660194
LTBP2	-0.696042	0.0115043	0.0660194
ITPK1	-0.664903	0.0115138	0.0660194
PPP1R11	-0.833427	0.0115621	0.0661982
SF3B4	-0.74234	0.0116548	0.0666602
MANEA	-0.737275	0.0117306	0.0668987
DCUN1D5	-0.671834	0.0117739	0.0670135
RPLP0	-0.610576	0.0117918	0.0670497
B2M	-0.701829	0.0118553	0.0672649
RTKN2	-0.853166	0.0118558	0.0672649
PORCN	-0.828446	0.011871	0.0672649
PRCC	-0.650516	0.0119464	0.0673612
RILP	-0.669208	0.0119851	0.0675087
PRKACA	-0.618321	0.0121004	0.0680472
MRPS21	-0.674717	0.0121042	0.0680472
CCHCR1	-0.692293	0.0121081	0.0680472
AP3S1	-0.866862	0.0121155	0.0680555
SPR	-0.700705	0.0121652	0.0682686
FBLN1	-0.710623	0.0122027	0.0683802
IQCN	-0.719275	0.0122187	0.0683808
FAM234A	-0.599254	0.0122205	0.0683808
H2BC8	-1.14469	0.0123156	0.0688129
SLC35C2	-0.730097	0.0123685	0.069009
NEU1	-0.722182	0.0123953	0.069092
CCDC124	-0.656136	0.0124028	0.0691004
TCTA	-0.616869	0.0125871	0.0697585
AKIP1	-0.675234	0.012606	0.0697964
CCDC181	-0.607983	0.0126308	0.0698669
TMEM218	-0.756187	0.0127537	0.0703456
RARA	-0.676777	0.0128301	0.0707334
ATG4D	-0.724518	0.01288	0.0709747
IDS	-0.611468	0.012912	0.0710403
PEMT	-0.933506	0.0129169	0.0710403
BET1	-0.689229	0.0129191	0.0710403
CTCFL	-0.691069	0.0129229	0.0710403
VAMP2	-0.682124	0.0129768	0.07117
DCTPP1	-0.964525	0.013	0.0712635
IRAK1	-0.735044	0.0130179	0.0713279
ZDHHC16	-0.752596	0.0130483	0.0713745
CNOT9	-0.637249	0.0130584	0.0713745
SLC38A7	-0.603516	0.0130735	0.0713963
MRPL30	-0.69752	0.0131378	0.0716464
EDF1	-0.673171	0.013199	0.0718429
RPP14	-0.608718	0.0132019	0.0718429
MED19	-0.621972	0.0132267	0.0718429
PRDX1	-0.64143	0.0132428	0.0718806
NELFE	-0.610468	0.0132794	0.0719783
COX4I1	-0.763677	0.0133759	0.0723767
ALDOA	-0.608696	0.0134028	0.0724556
HPS4	-0.638802	0.0134052	0.0724556
CYB5R3	-0.598522	0.0134112	0.0724556
HECTD3	-0.712461	0.0134229	0.0724849
SLC43A2	-0.672175	0.0134653	0.072646
P3H3	-0.629664	0.0135225	0.0727857
NTAN1	-0.704242	0.0135393	0.072791
CETN2	-0.759623	0.013585	0.0728852
SMIM26	-0.745983	0.0136128	0.0730005
COX6B1	-0.696208	0.0136519	0.073176
SERTAD4	-0.596211	0.0136744	0.0731995
FAM3A	-0.786562	0.0136866	0.0731995
CDH24	-0.701395	0.0137325	0.0732701
PDCD10	-0.77943	0.0137507	0.0733328
IQCF3	-0.598101	0.0137732	0.0733516
MRPL33	-0.801421	0.0137906	0.0733933
CRIPT	-0.775968	0.01383	0.0735527
DHRS13	-0.878451	0.0140153	0.0742318
PPP1R14B	-0.766569	0.014133	0.0746165
SKP1	-0.7108	0.0142077	0.0749769
GAMT	-0.697096	0.0143268	0.0754682
AQP11	-0.785666	0.0144149	0.0758628
ENSA	-0.76078	0.0146327	0.0767596
SPRYD4	-0.754377	0.0146447	0.0767596
MRPS24	-0.808996	0.0146478	0.0767596
POLD1	-0.597276	0.0146515	0.0767596
GMPPB	-0.689084	0.0146751	0.0768142
AVEN	-0.598579	0.0147486	0.0770597
MXRA7	-0.65168	0.0147867	0.0772239
STARD3NL	-0.607664	0.0148318	0.0774219
CSGALNACT1	-0.630853	0.014838	0.0774219
SCAND1	-0.665161	0.0148616	0.0774754
FAIM2	-0.621157	0.0148855	0.0775455
SPPL3	-0.604286	0.0149585	0.0777596
ACO2	-0.621227	0.0149819	0.0777881
LTO1	-0.804492	0.0151506	0.0784177
FPGS	-0.845433	0.0151622	0.0784427
CHCHD4	-0.587362	0.0152152	0.0785767
BACH1	-0.719979	0.015268	0.0787373
NRN1	-0.672555	0.0152734	0.0787373
SLC16A10	-0.757129	0.0153432	0.0789523
GCSH	-0.808384	0.0153525	0.0789523
ISG15	-0.598255	0.0153602	0.0789523
METRNL	-0.816255	0.0153628	0.0789523
PEX26	-0.585057	0.0153752	0.0789808
SURF1	-0.642235	0.0153869	0.0790062
CKLF-CMTM1	-0.735365	0.0155443	0.0795325
NPM3	-0.776865	0.0156213	0.0797503
BAK1	-0.826045	0.0156595	0.0798749
MED29	-0.653321	0.0156958	0.0799976
HPRT1	-0.710551	0.0157623	0.0801522
CBX2	-0.633173	0.0157724	0.0801522
ALYREF	-0.819457	0.0158203	0.0802715
EGR1	-0.813796	0.0158615	0.0803399
STK35	-0.624361	0.0158969	0.0804139
PDGFA	-0.707261	0.0160686	0.0810177
PLSCR1	-0.642214	0.0161676	0.0813218
EIPR1	-0.765196	0.0162756	0.0815384
ZNF706	-0.717986	0.0162765	0.0815384
CALM3	-0.620181	0.0162902	0.0815384
CCNC	-0.655093	0.0164848	0.0820602
GATC	-0.619578	0.0166178	0.0823363
MRPS18C	-0.892628	0.0167137	0.0826699
ATP5PD	-0.666762	0.0167659	0.0827853
SLC8B1	-0.681993	0.0167816	0.0827853
SPCS2	-0.60806	0.0168182	0.0827941
STX3	-0.602014	0.0168597	0.0828971
WNT5B	-0.592965	0.0169318	0.0831813
ATP8B2	-0.591679	0.0170376	0.0834887
NOTCH4	-0.59518	0.0170973	0.083675
DAG1	-0.792634	0.0174064	0.0845806
DMAC1	-0.77002	0.0174517	0.0847304
TMEM222	-0.820069	0.0176565	0.0855093
TMEM167A	-0.719071	0.01772	0.0857453
KRTAP2-3	-0.780767	0.0177555	0.0858464
GID4	-0.603085	0.0177662	0.0858464
C1QL1	-0.822865	0.0177853	0.0858464
CYSTM1	-0.635426	0.0179487	0.0864192
PLEKHJ1	-0.646335	0.018006	0.0865287
SNX24	-0.602383	0.018068	0.0866612
LIN52	-0.71204	0.0180904	0.0866612
PGAP6	-0.60257	0.0181423	0.086797
TCEAL5	-0.586995	0.0181619	0.086797
MTMR14	-0.675375	0.0182729	0.0871837
CIAO3	-0.71326	0.0183541	0.0875349
BAX	-0.58621	0.0184019	0.0876819
GABARAPL2	-0.708345	0.0184926	0.0880142
HSPBP1	-0.763871	0.0185025	0.0880252
ZNF346	-0.598319	0.0185295	0.0880818
P2RX7	-0.720747	0.0185506	0.0881429
MFSD5	-0.707956	0.0185576	0.0881429
MAPK1IP1L	-0.685774	0.0185866	0.0881706
DPF1	-0.720062	0.018608	0.0881706
UQCRB	-0.956699	0.0186273	0.0881851
RAB35	-0.725311	0.01867	0.0882218
IFNAR1	-0.626903	0.0187112	0.0882218
LARGE1	-0.590354	0.0187632	0.0883592
TMED3	-0.601088	0.0188112	0.0885367
NXN	-0.639172	0.0188666	0.0886663
IFT27	-0.636349	0.0189157	0.0888249
TMEM217	-0.746956	0.0189821	0.08899
DTNB	-0.59819	0.0190173	0.0890282
ZNF689	-0.67065	0.0190204	0.0890282
CTBP1	-0.689298	0.0190578	0.0890594
BTN3A2	-0.585052	0.0191103	0.0891969
C15orf61	-0.843626	0.0191344	0.0892434
H4C4	-1.18891	0.0191357	0.0892434
PABPN1	-0.747597	0.0191689	0.0893622
DENND4B	-0.719428	0.0191952	0.089413
CCSAP	-0.631746	0.0192187	0.0894506
LY6E	-0.937189	0.0193651	0.0899877
CLCF1	-0.629278	0.0194004	0.0900354
FBXO9	-0.662523	0.0195071	0.0902496
CFDP1	-0.614703	0.0195454	0.0903185
DCAF12	-0.597438	0.0195692	0.0903924
BLOC1S3	-0.603519	0.0196582	0.0907314
MYL6	-0.875983	0.0196729	0.0907534
POLR3K	-0.817882	0.019746	0.0907991
NDUFB9	-0.788015	0.0197512	0.0907991
RRAS	-0.629985	0.020019	0.0917324
OSTC	-0.722917	0.0200382	0.0917324
PRTFDC1	-0.605653	0.0200665	0.0917324
BTN3A3	-0.605444	0.0200742	0.0917324
PCSK7	-0.648303	0.0200842	0.0917324
ATG9A	-0.59154	0.0200883	0.0917324
MVB12B	-0.614833	0.0200887	0.0917324
SPOPL	-0.588676	0.0201009	0.0917519
BLCAP	-0.716891	0.0201592	0.091907
SLC6A9	-0.997095	0.0201745	0.091907
PSMC6	-0.590168	0.0202062	0.092013
MPZL2	-0.640153	0.0202654	0.0922124
SEC61B	-0.704339	0.0203357	0.0923871
ZPR1	-0.64156	0.0204136	0.0926183
ZDHHC7	-0.735826	0.0204185	0.0926183
DRAM2	-0.604417	0.0206014	0.0932655
PHKG2	-0.68778	0.0209224	0.094221
PHC2	-0.698315	0.0209419	0.0942548
ATP5MK	-0.93859	0.0211102	0.0947182
H3C10	-1.20256	0.0211992	0.0950438
FAM241A	-0.601286	0.0212777	0.095261
FOSL1	-0.764131	0.0213323	0.0953827
JTB	-0.669769	0.0213993	0.0955767
CKLF	-0.693426	0.0214796	0.0957456
CANT1	-0.601286	0.0217211	0.0964061
HGH1	-0.597162	0.0217329	0.0964061
SEC11C	-0.593184	0.0220641	0.0974671
MRPL51	-0.666481	0.0220793	0.0974671
TSKU	-0.603707	0.0220865	0.0974671
CUTA	-0.707069	0.0222199	0.0978789
ZDHHC12	-0.732735	0.0222472	0.097929
ZNF76	-0.601101	0.0225632	0.0990526
MGST1	-0.784677	0.0227201	0.0994252
MAF1	-0.612417	0.0227839	0.0994667
RPL36A	-0.658655	0.0228216	0.0995284
SLC8A1	-0.674462	0.0228368	0.0995284
UBTD1	-0.587149	0.023219	0.100716
RPL34	-0.762492	0.0232759	0.10077
PECR	-0.606115	0.0233085	0.100817
GPX3	-0.802918	0.023312	0.100817
LEPROTL1	-0.597516	0.0234635	0.101251
LMCD1	-0.936219	0.0235178	0.101363
CDK5	-0.702616	0.0235727	0.101482
PFDN4	-0.941556	0.0235864	0.101482
HGSNAT	-0.612561	0.0236048	0.101482
COX19	-0.633619	0.0240399	0.102564
RBM8A	-0.585684	0.0241383	0.102889
TUFM	-0.591149	0.0243274	0.103524
MCTS1	-0.688737	0.024516	0.104083
SEC61G	-0.854874	0.0245879	0.104231
UQCR11	-0.721395	0.0247539	0.104641
NT5C	-0.684191	0.0252421	0.10592
IMP3	-0.660109	0.0252983	0.106003
TBC1D22A	-0.604888	0.0253522	0.106113
RPSA	-0.585898	0.0254219	0.106251
NDUFA7	-0.604469	0.0254982	0.106455
YRDC	-0.659717	0.0255164	0.106455
LHX1	-0.702469	0.0257506	0.107162
SERTAD1	-0.631281	0.0258009	0.107294
TWIST2	-0.587558	0.0258853	0.107568
SIRT2	-0.684654	0.0260057	0.107875
DNAJC19	-0.629732	0.0262736	0.108714
GTF2A2	-0.640194	0.0265051	0.109204
SRP19	-0.631505	0.0265191	0.109223
DR1	-0.658648	0.0269346	0.110157
ECH1	-0.598006	0.0269484	0.110157
CBY1	-0.760712	0.0270043	0.110281
BCL3	-0.699543	0.0271485	0.110521
R3HDM4	-0.684252	0.0273421	0.110918
PDZD4	-0.624126	0.0278611	0.112355
MPHOSPH6	-0.678832	0.0279551	0.112617
SPHK2	-0.589974	0.0279878	0.11271
RMDN3	-0.608523	0.0280683	0.112957
CHMP1A	-0.673892	0.0281112	0.112971
TEX9	-0.659032	0.0285847	0.114467
PTPA	-0.636455	0.0286381	0.11456
PIN4	-0.607915	0.0286484	0.11456
HSPB11	-0.684496	0.028761	0.114884
GPT2	-0.695958	0.0296819	0.117299
MRPS7	-0.693806	0.0297043	0.117299
SUMO4	-0.67648	0.0297146	0.117299
H3C6	-0.859608	0.0303056	0.119015
DMWD	-0.62512	0.0304513	0.119194
PAFAH1B3	-0.604231	0.0306614	0.119725
MLF1	-0.606958	0.0306695	0.119725
FOXM1	-0.825141	0.0306976	0.119794
DTWD1	-0.623821	0.03078	0.120029
DNAL4	-0.680717	0.0308126	0.120081
LSM5	-0.648887	0.0314558	0.121693
NDUFA1	-0.890916	0.0314872	0.121693
GPR108	-0.633422	0.0319446	0.122923
MAP3K7CL	-0.640825	0.0328616	0.125246
NPIPB11	-0.643874	0.0329007	0.12525
PET100	-0.685182	0.0331005	0.125719
PIGT	-0.585646	0.0331735	0.125719
MAD2L1	-0.798623	0.033186	0.125719
MICOS10-NBL1	-0.636889	0.0333992	0.126196
TOMM5	-0.726015	0.0338209	0.12714
TRIM28	-0.607303	0.0340743	0.127726
EMC6	-0.676346	0.0342847	0.12839
CERS4	-0.719864	0.0343406	0.128558
C1QTNF6	-0.617583	0.0344956	0.128934
ATG12	-0.662943	0.03476	0.129543
GLO1	-0.627618	0.0348804	0.129699
FZD2	-0.636026	0.0349805	0.129947
BLVRB	-0.815128	0.0350996	0.130112
PROSER3	-0.682049	0.0353864	0.130909
INSIG1	-0.615821	0.0354776	0.130993
DBI	-0.872373	0.0356655	0.131564
BORCS7	-0.701443	0.0357589	0.131825
SLC12A8	-0.630637	0.0357994	0.131848
PPIH	-0.773925	0.0358254	0.13186
AURKAIP1	-0.675291	0.0363858	0.13312
GIPC1	-0.682793	0.0364505	0.133314
MOB2	-0.605647	0.0366573	0.133776
SLC66A2	-0.671407	0.0367045	0.133874
MLX	-0.608472	0.036834	0.134209
MRPL15	-0.588536	0.0370166	0.134621
DHCR24	-0.742034	0.0371358	0.134969
RPS15A	-0.78548	0.0372438	0.135277
WBP2	-0.593083	0.0375752	0.136097
MRPS18A	-0.661568	0.0380148	0.13705
TRIP6	-0.66395	0.0383465	0.137721
AAMDC	-0.600618	0.0387985	0.138622
DNAJC9	-0.587861	0.0392493	0.139757
CYCS	-0.645816	0.040055	0.141455
LGALS1	-0.811136	0.0401784	0.141675
KIAA2013	-0.630662	0.04025	0.141798
C3orf14	-0.834238	0.0403123	0.141876
NDUFS4	-0.647106	0.0403641	0.141899
TRPT1	-0.637813	0.0404258	0.142072
SLC25A22	-0.736458	0.0404749	0.142136
SLC25A44	-0.608213	0.0412638	0.14397
CREB5	-0.712916	0.0415685	0.144728
SUB1	-0.600892	0.0418117	0.145357
SLC39A3	-0.650914	0.0420059	0.145901
GPX1	-0.728178	0.0420939	0.146076
KRTAP4-11	-0.597554	0.0426634	0.147039
TXNL4A	-0.673861	0.0430409	0.147944
TMEM208	-0.686085	0.0452534	0.153143
FUNDC1	-0.625293	0.0467964	0.156185
KRT81	-0.588706	0.0475058	0.157366
HIGD1A	-0.601746	0.0487121	0.160082
ARL2	-0.594633	0.0488284	0.16029
C18orf32	-0.627949	0.0488448	0.16029
OSGEP	-0.639135	0.0489513	0.160458
TP53I11	-0.592452	0.0491929	0.160863
RPL27	-0.663775	0.049685	0.162035

## Sheet: RSK2-WT in Torin1
Downregulated in translation efficiency (TE) in contrast RSK2KO/WT in the presence of Torin1
Name	TE	P	Padj
VGLL3	-1.78368	7.4263e-08	0.000430503
H2BC7	-1.3929	2.14583e-06	0.00319297
H3C8	-1.48837	9.26862e-06	0.0075751
ATG101	-1.22978	5.94191e-05	0.0264964
CD33	-0.917891	0.000212299	0.0607563
H2BC10	-1.3359	0.000243319	0.061327
H1-3	-1.36686	0.000258986	0.0638869
FAM177A1	-0.877127	0.000415852	0.0831274
H4C8	-1.2443	0.000493518	0.0908231
H2BC18	-1.00764	0.000672742	0.106473
RBCK1	-0.852183	0.000719413	0.108695
ACOT8	-0.972766	0.000775117	0.113756
H3C2	-1.07469	0.000870823	0.123126
H2BC11	-1.08034	0.000957644	0.130623
NDUFA8	-0.911357	0.0010889	0.139806
CALML3	-0.730338	0.00118513	0.145963
PADI3	-0.742722	0.00167503	0.168448
GEMIN7	-0.775554	0.0017189	0.168547
RNF114	-0.735556	0.00172924	0.168547
ELOF1	-0.869466	0.00183371	0.175703
PTPRC	-0.803697	0.00185791	0.176562
RGL2	-0.766972	0.00216148	0.194265
SNRPD2	-0.957103	0.00224234	0.195471
C1orf43	-0.670869	0.00266755	0.20897
BSCL2	-0.867425	0.00270745	0.209268
POP7	-0.808992	0.0030534	0.223174
SNX15	-0.662621	0.00306061	0.223174
BLOC1S4	-0.808104	0.00323592	0.230167
FZD5	-0.848558	0.00329637	0.232222
MCRS1	-0.628101	0.00330486	0.232222
HIGD2A	-0.902526	0.00342886	0.235248
NDUFA13	-0.914912	0.0034291	0.235248
H4-16	-0.770582	0.00354909	0.235976
H2AC20	-0.794431	0.00358321	0.235976
H2AC8	-1.3	0.00404265	0.238601
S100A3	-0.776445	0.00405387	0.238601
MUC12	-0.812932	0.004121	0.238601
TOP3B	-0.714771	0.00413031	0.238601
METTL6	-0.731525	0.00413651	0.238601
H2AC6	-0.896478	0.00417766	0.239719
GSTZ1	-0.720269	0.00432067	0.243174
C12orf57	-0.84252	0.0043904	0.244723
GYG2	-0.669734	0.00461693	0.248829
H4C4	-1.21917	0.00463436	0.248829
H2AC21	-0.747964	0.00471515	0.250768
MED28	-0.85526	0.00500346	0.258974
H2AC4	-1.11877	0.00516267	0.26138
CALB2	-1.04954	0.00520614	0.262435
SLC25A26	-0.603487	0.00528409	0.264068
H4C13	-1.07577	0.00531028	0.264238
FAXC	-0.644261	0.00568118	0.273309
BOD1L1	-0.62403	0.00592938	0.275168
H1-2	-1.19246	0.00594664	0.275168
FAM89B	-0.717118	0.00595714	0.275168
CARD19	-0.757908	0.00610406	0.276447
CYB561	-0.780727	0.00618364	0.277158
UQCC2	-1.01911	0.00632051	0.278631
TIMM8B	-0.834905	0.00638065	0.279793
H2BC13	-1.42269	0.00702344	0.289785
CBLN4	-0.83627	0.0073249	0.294839
SNU13	-0.671014	0.00734946	0.294839
H2BC5	-0.865317	0.00769309	0.300315
LY6G5C	-0.64433	0.0079973	0.305672
RNASEH2A	-0.598275	0.00816494	0.305672
MRPS36	-0.806473	0.00826526	0.307338
OLFM2	-0.716605	0.00830445	0.307338
MPC2	-0.660594	0.00831577	0.307338
RBM15B	-0.651083	0.00860133	0.308985
GLRX	-0.639048	0.00866289	0.309039
H1-5	-0.936295	0.00871423	0.309772
GPX4	-0.754672	0.00892075	0.309772
N4BP3	-0.618348	0.00896898	0.309772
H2BC9	-0.899805	0.0090411	0.309772
IPO13	-0.614423	0.00908421	0.309772
AKR1C3	-0.648936	0.00925362	0.313703
LDHC	-0.612529	0.00929145	0.314067
ANAPC11	-0.811141	0.00965758	0.319914
CLEC2B	-1.11159	0.0100128	0.328971
GABARAP	-0.660605	0.0100661	0.328971
H3C1	-0.917222	0.0101012	0.328971
FUZ	-0.718981	0.0103388	0.332045
UQCRQ	-0.739634	0.0106422	0.338044
IFRD2	-0.743081	0.0108128	0.341591
MIEF1	-0.648913	0.0108874	0.342084
SMIM29	-0.691051	0.0111752	0.347359
RAB26	-0.68392	0.0113068	0.350494
EMP3	-0.645765	0.0113449	0.350494
LSM2	-0.814962	0.0118261	0.356905
SF3B5	-0.886399	0.0120364	0.356905
KLHDC3	-0.617087	0.0122432	0.360275
IFI27L1	-0.731218	0.0126251	0.362316
H2AC11	-0.882403	0.0133498	0.370455
UBL5	-0.951079	0.0134936	0.370455
DCAF16	-0.648056	0.0140131	0.375216
TCTA	-0.604656	0.0145035	0.376705
COA7	-0.637265	0.0147328	0.376705
SNX12	-0.667619	0.0148578	0.376705
RPS14	-0.732582	0.0151628	0.376705
NENF	-0.652063	0.0154704	0.378406
TIMM17B	-0.617182	0.0155131	0.378595
ATP5MC3	-0.685238	0.0156941	0.378783
C15orf61	-0.859927	0.0157588	0.378783
CCNB1IP1	-0.746991	0.016039	0.382625
TRAPPC3	-0.613988	0.0165088	0.386572
POLR2I	-0.635548	0.0172055	0.39419
LY96	-0.602527	0.017523	0.395659
HINT3	-0.651794	0.0178519	0.395659
IMP3	-0.720338	0.0179494	0.395659
EXOSC5	-0.830333	0.0181468	0.396374
USB1	-0.656557	0.0183589	0.396374
EMD	-0.701394	0.018453	0.396526
SRM	-0.630189	0.0186111	0.396526
NARF	-0.705165	0.0186778	0.396526
OAZ1	-0.783849	0.0187723	0.396526
POLR2G	-0.648755	0.0192172	0.399533
PHLDA2	-0.615334	0.0195972	0.399533
NRN1	-0.63587	0.0205457	0.406423
SLC25A40	-0.694242	0.0210516	0.410896
H3C3	-0.863628	0.0212009	0.411846
UBE2D2	-0.608791	0.021503	0.416203
CKS1B	-0.655565	0.0226863	0.422228
NDUFA2	-0.871742	0.0227785	0.422228
S100A16	-0.687199	0.0228757	0.422228
H2AC14	-0.629472	0.0233892	0.422816
NAA38	-0.74028	0.0237919	0.422816
WDR83OS	-0.614954	0.0242462	0.42368
SUMO4	-0.650325	0.0243935	0.42368
CNEP1R1	-0.586088	0.0246957	0.424811
SERTAD1	-0.627718	0.0252804	0.427877
GPX1	-0.84285	0.0268928	0.430959
PARPBP	-0.587563	0.0271801	0.432515
PSMB8	-0.594409	0.02829	0.435379
H3C7	-0.753607	0.0287296	0.437127
H1-4	-0.84973	0.0299061	0.443958
POLR3K	-0.644767	0.0351785	0.45887
PDCD5	-0.806269	0.0357067	0.459298
CUTA	-0.614052	0.0364107	0.462879
TGIF2-RAB5IF	-0.63371	0.0377858	0.469549
H3C11	-0.735922	0.0381695	0.46997
LPCAT4	-0.599484	0.0386913	0.470261
RFK	-0.664299	0.039235	0.473845
PHF5A	-0.638161	0.0407147	0.479235
RNF5	-0.616404	0.0417442	0.483555
NDUFAF2	-0.709911	0.0438343	0.495732
H2BC8	-0.756227	0.0461592	0.49888
MYL6B	-0.591081	0.0465673	0.49888
RAB5IF	-0.599804	0.0469852	0.49888
H3C6	-0.758643	0.0480723	0.49888
ID1	-0.656373	0.0482135	0.49888
COX7B	-0.707842	0.0488894	0.499837

## Sheet: DKO-WT in Torin1
Downregulated in translation efficiency (TE) in contrast DKO/WT in the presence of Torin1
Name	TE	P	Padj
STK26	-2.71469	1.61721e-08	2.67856e-05
BRAF	-1.79368	2.38422e-08	3.1234e-05
PADI3	-1.91752	1.63136e-07	7.88084e-05
DENND1B	-1.67489	1.83925e-07	7.89789e-05
H3C8	-2.24984	2.80548e-07	0.000101646
GSTM4	-2.44523	3.35945e-07	0.000117453
H2BC7	-2.11287	3.44436e-07	0.000117453
ABCG2	-1.8537	4.842e-07	0.000151725
FAXC	-2.20847	5.12791e-07	0.000152615
ACTR3B	-1.74362	5.74115e-07	0.000163254
CTNS	-1.60334	6.47491e-07	0.000170614
RNASEH2A	-1.65402	8.78505e-07	0.000207865
RBCK1	-1.60857	9.32057e-07	0.000214676
GUSB	-1.2427	1.12999e-06	0.000238201
CCM2	-1.91582	1.25003e-06	0.000247352
DNAJC30	-1.86015	1.54985e-06	0.000276426
EREG	-1.568	1.74687e-06	0.00029075
ADTRP	-1.26823	2.04715e-06	0.000309188
CD163L1	-1.83433	2.34142e-06	0.000331054
AKR1B10	-2.87913	3.085e-06	0.000410164
NCAM1	-2.91404	3.1132e-06	0.000410164
GPR37	-1.65452	3.23148e-06	0.000411712
TSC22D1	-1.94107	3.41469e-06	0.00042117
MEST	-2.54042	4.0743e-06	0.000458615
CA12	-1.26254	4.44719e-06	0.000486422
SLC25A1	-1.51563	5.97756e-06	0.00061828
LIPT2	-1.08636	6.66428e-06	0.000666083
TMED8	-1.38414	7.17733e-06	0.000705203
DDX56	-1.62979	7.36351e-06	0.00070585
PIWIL4	-1.69395	7.55546e-06	0.000718017
MAN1A1	-2.96499	8.5093e-06	0.000776826
H4C11	-1.46501	8.6584e-06	0.00077851
PWWP3A	-1.62041	9.40929e-06	0.000820236
FGF13	-1.42121	9.57953e-06	0.0008288
PPIAL4G	-1.24074	9.756e-06	0.0008288
BCL7B	-2.35646	9.79348e-06	0.0008288
KICS2	-1.4281	1.01503e-05	0.000831263
PGAM5	-1.4594	1.05786e-05	0.000857681
KRT80	-1.56248	1.08733e-05	0.000869414
POLR2J	-1.57527	1.15424e-05	0.000896418
ESYT2	-1.2741	1.17461e-05	0.000896418
HDGF	-1.43415	1.18801e-05	0.000896418
CHTF8	-1.33428	1.19639e-05	0.000896418
ELL2	-1.34354	1.22597e-05	0.000903718
LRP11	-1.66953	1.23156e-05	0.000903718
RUNX2	-1.09017	1.25311e-05	0.000911149
H3C13	-1.85512	1.31852e-05	0.000937847
H2AC20	-1.49971	1.43895e-05	0.000987169
ACY1	-1.39995	1.69603e-05	0.00109243
GPANK1	-1.34038	1.88889e-05	0.00118377
POLD2	-1.8652	2.00559e-05	0.00123031
MAFK	-3.15377	2.05101e-05	0.00124707
OTUB1	-1.10178	2.14595e-05	0.00127277
ADGRA3	-1.38131	2.15166e-05	0.00127277
RGL2	-1.35986	2.21711e-05	0.00129203
PHF21A	-1.2838	2.21764e-05	0.00129203
EIF2AK1	-1.63458	2.48181e-05	0.00140361
H3C2	-1.75875	2.57633e-05	0.00141564
TBRG4	-1.33933	2.60565e-05	0.00142499
TMEM106B	-1.02853	2.68107e-05	0.00145254
S100A4	-2.38559	2.89769e-05	0.00154819
TRIM2	-1.23537	3.04721e-05	0.00158306
CYB561	-1.41677	3.05852e-05	0.00158306
FANCG	-0.999539	3.11813e-05	0.00159169
PYGO2	-1.4537	3.14385e-05	0.00159169
H4-16	-1.3022	3.24988e-05	0.00163822
PGM1	-1.12938	3.45405e-05	0.00168725
C1orf43	-1.0541	3.46356e-05	0.00168725
H2BC6	-1.26252	3.56306e-05	0.00172767
MFSD11	-1.05955	3.5995e-05	0.00173164
MARK2	-1.01239	3.68284e-05	0.00176294
NEMP1	-1.03174	3.69496e-05	0.00176294
ZNF546	-1.01882	3.78173e-05	0.00179694
F2RL2	-1.28321	3.88281e-05	0.00183125
POP7	-1.44998	3.90747e-05	0.00183125
ATG101	-1.42875	3.93606e-05	0.00183125
GSTM1	-1.18367	4.02301e-05	0.0018509
CYBC1	-1.38938	4.04668e-05	0.00185443
NECTIN3	-0.954971	4.11257e-05	0.00187721
JAG1	-2.1	4.12912e-05	0.00187737
PXDC1	-1.61902	4.3557e-05	0.00196498
NFYC	-1.32959	4.45908e-05	0.00199609
ANKRD40	-0.91528	4.5713e-05	0.00203064
PSME3	-1.32053	4.59973e-05	0.00203194
CDK16	-1.11179	4.89694e-05	0.0021106
RAD23A	-1.4313	4.98537e-05	0.00212953
DIO2	-1.16374	5.06815e-05	0.00215239
PCBP4	-1.02232	5.1673e-05	0.00217853
ATG4C	-1.03137	5.45715e-05	0.00225965
NDC1	-1.27962	5.80968e-05	0.00236132
LYPD3	-3.71574	5.8456e-05	0.00236132
CCDC126	-1.46454	5.90127e-05	0.00236132
PPIA	-0.898291	6.33729e-05	0.00248225
CROT	-1.89823	6.44706e-05	0.0025083
TMEM248	-1.32909	6.55833e-05	0.00253458
UBE2S	-1.83502	6.64369e-05	0.00255713
TP53I13	-1.4266	7.1018e-05	0.00269079
CSGALNACT1	-1.64606	7.21608e-05	0.00272519
H2BC18	-1.52651	7.47595e-05	0.00280505
H2BC11	-1.71713	7.54437e-05	0.00280612
UBE2M	-1.40176	7.57337e-05	0.00280612
B3GNT9	-0.998316	8.04205e-05	0.00291373
MYD88	-1.27295	8.13753e-05	0.00293914
RHOBTB2	-1.42798	8.49361e-05	0.00303
H2AC13	-1.89034	8.86951e-05	0.00311616
TOMM40	-1.44777	9.11164e-05	0.00317294
MMACHC	-1.30456	9.1156e-05	0.00317294
TLL1	-1.17669	9.16796e-05	0.00317294
ADCK1	-0.910508	9.25728e-05	0.00319312
EPB41	-1.2121	9.28137e-05	0.00319312
RBL1	-1.12398	9.33012e-05	0.0032004
TMEM51	-1.53632	9.51782e-05	0.00322014
GSTCD	-1.2461	9.52246e-05	0.00322014
TIRAP	-0.962604	9.55739e-05	0.00322117
LPCAT3	-1.43033	9.75029e-05	0.00326719
H2BC12	-1.06825	9.88858e-05	0.00329449
TSPAN31	-1.23164	0.000100098	0.00332531
AMIGO2	-1.18085	0.00010118	0.00335165
C5orf34	-1.17954	0.00010374	0.0034172
FHL3	-1.38442	0.000106522	0.00348873
MCOLN1	-1.33178	0.000108257	0.00350954
RBM47	-1.51032	0.000108368	0.00350954
TMEM241	-1.13219	0.00011067	0.00355431
FNTA	-1.13112	0.000111682	0.00355749
LAMTOR2	-1.01801	0.000111689	0.00355749
CNOT7	-1.41561	0.000113845	0.00361621
ADCY7	-1.20118	0.000116071	0.00367244
MRPL2	-1.18248	0.000122245	0.00376812
EIF3G	-1.10946	0.000124789	0.00381561
NUDT17	-1.19096	0.000125059	0.00381561
ADCY1	-1.22494	0.000130075	0.00389067
TIMM17B	-1.49435	0.000131815	0.00389067
PSMD8	-0.870741	0.000132367	0.00389067
KLHL4	-1.52831	0.000132686	0.00389067
TFAP2C	-1.32051	0.000132888	0.00389067
PROCR	-1.43202	0.00013856	0.00401565
ALKBH6	-1.32889	0.000139082	0.00401565
MUL1	-1.42013	0.000140931	0.00404445
FAM177A1	-1.03225	0.000143014	0.00408401
URM1	-1.46942	0.00014594	0.00414713
DUS4L	-1.22154	0.000148461	0.00420846
POLR2J3	-1.57823	0.000151025	0.00424995
TMEM19	-0.916528	0.000151551	0.00425445
GABARAP	-1.30276	0.000157006	0.00436528
PTPRC	-1.12569	0.000158867	0.00440135
ARF5	-1.2042	0.000159062	0.00440135
PEG10	-3.64971	0.000161096	0.00441894
CDK4	-1.03455	0.000163842	0.00446962
AMN1	-1.40675	0.000176745	0.00475307
DUSP2	-0.823556	0.0001776	0.00475307
HSPB1	-1.40937	0.0001783	0.00475307
CDC45	-1.0549	0.000180957	0.00476889
ACP2	-0.982058	0.000180983	0.00476889
AKT2	-1.08154	0.000182016	0.00478526
H2AC14	-1.37203	0.000190192	0.00495525
H2AC6	-1.4119	0.000192644	0.00497838
TMEM62	-1.03581	0.000192797	0.00497838
H2AC8	-2.29001	0.000199144	0.00509685
HSD17B10	-1.20779	0.000203779	0.00518118
RCC1L	-1.27329	0.000204595	0.00519054
REEP5	-1.02312	0.000206439	0.00520619
RBM14	-1.39742	0.000207008	0.00520619
H4C3	-1.26582	0.000210765	0.00526382
SLC35F6	-1.00374	0.000211116	0.00526382
EXOSC5	-1.94719	0.000213974	0.00530089
RAB11B	-0.979949	0.000214476	0.005302
DHFR	-0.910073	0.000214963	0.00530273
C11orf24	-1.22117	0.000216053	0.0053183
CREG1	-0.947928	0.000222877	0.00545154
NDFIP1	-1.16301	0.00022362	0.00545497
RHOG	-0.847941	0.000223958	0.00545497
AAMP	-0.998152	0.00023439	0.00558013
WDR54	-1.06315	0.000239557	0.00567692
S100A3	-2.72258	0.000247981	0.00584368
RFC2	-1.14393	0.000249092	0.00584914
CFL1	-0.915589	0.000249222	0.00584914
H1-3	-1.84229	0.000250292	0.00586239
GNA12	-1.1977	0.000251414	0.00587681
MFSD14A	-0.968836	0.000255206	0.00592722
GPSM3	-0.876264	0.000255402	0.00592722
SLC22A5	-0.883719	0.000256665	0.00592992
MSC	-2.23405	0.000256755	0.00592992
BSCL2	-1.61995	0.000263794	0.00604432
RNF167	-1.28524	0.000265184	0.00604872
DFFA	-0.780649	0.000266474	0.00604872
EDEM1	-1.01263	0.000267599	0.00604872
AP1G2	-1.16456	0.000268742	0.00606187
SOS2	-1.08974	0.000271383	0.0060977
ENO3	-0.88973	0.000274389	0.00615332
MPP1	-1.06419	0.000275887	0.00617497
ZNF384	-1.17828	0.000276622	0.00617948
TRIB3	-1.14652	0.00028338	0.0062581
DNAJA3	-0.901143	0.000287903	0.00633386
PLSCR1	-1.77665	0.000289832	0.00634021
CLDN12	-1.08283	0.000293044	0.0063744
SDC4	-0.877904	0.00029791	0.00643196
SSH3	-1.28855	0.000298958	0.00643358
SECTM1	-1.11185	0.00029956	0.00643358
ATPAF1	-0.934065	0.000299649	0.00643358
TRIR	-1.04325	0.000306084	0.00649952
ACOT8	-1.15504	0.000310882	0.0065534
BRI3BP	-1.10072	0.00031462	0.00660817
GCH1	-1.23999	0.000316678	0.00661542
MTPN	-1.05947	0.000320061	0.00665109
FLAD1	-1.0918	0.000321469	0.00665109
MPC2	-1.02944	0.000339025	0.00685979
DCXR	-1.34514	0.000342329	0.00689056
YIF1A	-1.20083	0.000350262	0.00697495
WDR77	-0.97418	0.000351971	0.00697495
LAMB4	-1.46325	0.000358152	0.00706192
POGLUT3	-0.925375	0.000364176	0.00713987
STARD7	-0.99444	0.000365122	0.00713987
SLC27A3	-1.2442	0.000370932	0.00720366
FECH	-0.875973	0.000374512	0.00723683
SPNS1	-0.955553	0.000377562	0.00728362
COPZ1	-1.02497	0.000379791	0.00731445
E2F4	-1.07417	0.000386058	0.00741053
MRPL28	-1.21964	0.000388512	0.00743302
DHPS	-1.26751	0.000391768	0.00747641
MEPCE	-0.937796	0.00039207	0.00747641
AEN	-0.863292	0.000398325	0.00754606
ROGDI	-1.27492	0.000399418	0.00755442
ACTR3C	-1.15647	0.000401878	0.00757622
TMX4	-0.854233	0.000403844	0.00760093
BCKDHA	-1.24574	0.000404617	0.00760312
ITPRIPL1	-0.885634	0.000406997	0.00762314
RAB34	-1.13119	0.000412784	0.00770663
TMEM260	-0.842844	0.000420108	0.00777965
PI4K2A	-0.897591	0.00042131	0.00777965
EIF5A	-0.795178	0.000424096	0.00779693
NABP2	-1.0732	0.000424426	0.00779693
H3C3	-1.53337	0.000440488	0.00797972
GRPR	-2.17861	0.000451021	0.00815778
GNB2	-1.12269	0.000451852	0.00816008
ARPC4	-1.12386	0.000453355	0.0081745
MRPL3	-0.872129	0.000460385	0.00828836
NR1H2	-1.26601	0.000469729	0.00841738
PRKAG1	-0.666934	0.000475165	0.00844821
PLAGL2	-1.00708	0.000475822	0.00844821
LMBR1	-0.904398	0.000477527	0.00846552
TXNL4B	-1.04562	0.000483715	0.00855029
GET4	-1.90688	0.000483784	0.00855029
UBIAD1	-0.982244	0.000487917	0.00859713
ACTR1A	-0.892667	0.000496164	0.00868962
KIAA1522	-1.11138	0.00050069	0.00872933
PSME3IP1	-1.21845	0.000503176	0.0087595
PPP1CA	-0.99336	0.000503949	0.00875979
NUBP1	-1.28665	0.000516294	0.00889437
PSMB3	-1.07721	0.000519596	0.0089021
IL1R1	-0.960299	0.000520896	0.0089021
MYG1	-0.78548	0.000521799	0.0089021
MCTP2	-1.03502	0.000522117	0.0089021
CIB1	-1.38628	0.000527075	0.00896028
TBL1XR1	-1.47238	0.000529747	0.00897937
H1-5	-1.5758	0.000532143	0.00900681
H2AC11	-1.69228	0.000540697	0.00913825
H2AX	-1.35324	0.000544845	0.00919496
DDX59	-0.832723	0.000556228	0.00927919
HYI	-0.779683	0.000556933	0.00927919
TRIP13	-0.870951	0.00055784	0.00927919
POLM	-1.02578	0.000569536	0.00946017
TMEM50B	-1.04145	0.000593171	0.00974111
MRPL49	-1.09374	0.000597539	0.00979896
PCSK7	-1.19352	0.000610504	0.00994128
CPSF4	-1.34275	0.000622361	0.0100695
CDC14A	-1.21839	0.000633259	0.0101557
G6PD	-0.770602	0.000633307	0.0101557
BHLHE40	-1.51977	0.000663325	0.010564
VAMP5	-1.0002	0.000670678	0.0106518
DTX2	-0.733326	0.00068323	0.0108215
WEE1	-0.966298	0.000697595	0.010989
ROR2	-0.977487	0.000716037	0.0111433
KCTD11	-1.05804	0.000727415	0.0112749
RETREG2	-1.0114	0.000749135	0.0114645
ATP6V1F	-1.11133	0.000749705	0.0114645
ARG2	-0.955848	0.000750487	0.0114645
SPATA20	-1.00734	0.000750522	0.0114645
MLYCD	-0.718897	0.000754705	0.0114981
ABHD17C	-1.12326	0.000756534	0.0115108
OLFM2	-1.10166	0.000759771	0.0115298
COPE	-1.40303	0.000767493	0.0116318
NDUFV2	-1.52154	0.000779702	0.0117554
MAGEC2	-8.30536	0.000783017	0.01179
PHLDA1	-1.09335	0.000791634	0.0118537
TOR1A	-0.77884	0.00079184	0.0118537
ZNRD2	-1.01308	0.000793792	0.0118598
SERTAD4	-0.945408	0.00079665	0.0118872
MPI	-0.902833	0.000799955	0.0119212
POLR2C	-0.825851	0.000807134	0.0119973
NAXE	-1.42134	0.000816129	0.0121155
RTF2	-0.854685	0.000818689	0.0121225
TBC1D7	-0.79843	0.000824797	0.0121285
AIMP2	-1.16878	0.000825162	0.0121285
NUP58	-0.860838	0.000831126	0.0121668
CYREN	-1.75334	0.000835051	0.0121934
FLOT1	-1.38294	0.000839874	0.0122484
ZNF777	-0.935351	0.000849606	0.0123129
PGAP4	-0.873761	0.000881617	0.012666
ACTA2	-0.975395	0.000892037	0.0127434
CD2BP2	-1.18193	0.000895073	0.0127487
IMP4	-0.970821	0.000903275	0.0128282
FUNDC2	-0.977507	0.000905011	0.0128282
KLHDC10	-0.951208	0.000905075	0.0128282
SERTAD1	-1.06687	0.000907761	0.0128505
PHLDA2	-1.01404	0.000917081	0.0129359
ESS2	-1.03888	0.000922706	0.0129671
SLC35A2	-0.807588	0.000927906	0.0130086
SCRN3	-0.764162	0.000933507	0.0130506
TMEM138	-1.15376	0.00093962	0.013078
SGCE	-0.985152	0.000942449	0.0130909
SRM	-0.989652	0.000942815	0.0130909
ZNF358	-0.976911	0.000950271	0.013163
DEDD2	-0.685068	0.000962881	0.0132343
SPA17	-1.23646	0.000968442	0.013272
CCDC124	-1.00185	0.000974341	0.0133214
H2BC1	-1.78239	0.000979381	0.0133574
MRPS11	-1.18516	0.000987415	0.0133859
GOT2	-0.83743	0.000991398	0.0133859
CNPPD1	-1.04442	0.000994888	0.0133969
IL6R	-0.841116	0.000998604	0.0134313
KLHL5	-0.754983	0.00101052	0.0135288
MYL5	-0.705546	0.00103176	0.0137583
YWHAG	-1.06661	0.0010324	0.0137583
CLIP4	-0.898275	0.00105833	0.0140232
ANKH	-0.758421	0.00106694	0.014073
PLD1	-2.1325	0.00107962	0.0141917
NR2C2AP	-1.21562	0.00108692	0.0142715
LEMD2	-1.13661	0.00110062	0.0144025
ANXA8	-1.28614	0.00111101	0.0145057
FIBP	-0.922882	0.00111806	0.0145106
SLC29A3	-1.25124	0.00111831	0.0145106
CYB561D2	-0.898418	0.00111915	0.0145106
TIMM13	-1.00985	0.00112563	0.0145221
UCKL1	-0.845462	0.00112605	0.0145221
SIRT6	-0.806769	0.00113453	0.0145829
GSTM2	-1.04992	0.00114449	0.0146759
SLC10A3	-1.29564	0.00114557	0.0146759
TCF7	-1.03953	0.00114735	0.0146826
RAB36	-1.14395	0.00115193	0.0146967
LAT	-1.18943	0.00115844	0.0147253
CST3	-1.38991	0.00116398	0.0147555
MAP2K4	-0.77001	0.00117163	0.0148196
CFL2	-1.12599	0.00118451	0.0149274
TAGLN2	-0.923323	0.00120555	0.0151596
COX8A	-1.00353	0.00121504	0.0152459
POLDIP2	-0.773733	0.00122924	0.0153741
PIM3	-1.1924	0.00126213	0.0156839
H4C13	-1.43795	0.00126904	0.0157335
H4C8	-1.36068	0.0012874	0.0158109
RFK	-1.30518	0.00128843	0.0158109
MVD	-1.13829	0.00129008	0.0158109
RNF24	-0.784431	0.00129645	0.0158723
ACOT7	-1.00268	0.00130206	0.0159098
NAA11	-0.735761	0.00130226	0.0159098
FAF1	-0.903014	0.00135878	0.0164272
FARSB	-0.86475	0.00136767	0.0164831
MTUS1	-1.96581	0.00137371	0.0165047
KDSR	-0.714909	0.00137639	0.0165047
FAM86B1	-0.729967	0.00137681	0.0165047
RBM14-RBM4	-1.19602	0.00137707	0.0165047
NOTUM	-0.686741	0.001378	0.0165047
MCAT	-0.854833	0.00138108	0.0165074
LEF1	-0.922334	0.0013883	0.0165767
MRPL48	-0.725861	0.00139091	0.0165907
METTL26	-1.60154	0.00140787	0.0167071
H3C7	-1.51593	0.00141538	0.0167619
H2BC21	-1.70673	0.00143594	0.0169338
SLC50A1	-1.18402	0.00149467	0.017327
ARSD	-0.796842	0.00150273	0.0173879
SNAP23	-1.07012	0.00151091	0.017406
SERPINB1	-0.775032	0.0015118	0.017406
C16orf89	-1.05755	0.00151459	0.0174208
MED20	-0.937328	0.00152657	0.0175412
ISOC1	-1.28695	0.00154828	0.0176575
BLVRB	-1.48601	0.00155358	0.0176937
AP3S2	-0.710515	0.00159415	0.0179989
PEX5	-0.767258	0.00159444	0.0179989
ABCB7	-0.694146	0.00159678	0.0179989
UBL7	-0.772794	0.00160283	0.018042
PLAAT3	-0.965048	0.00162528	0.0182415
CDC25A	-0.714532	0.0016693	0.0186095
PNPO	-1.18206	0.00168572	0.0187385
GMPPA	-0.836402	0.00171332	0.0190042
APOBEC3C	-1.14951	0.00171618	0.0190042
CYTH4	-0.93452	0.00172438	0.0190768
SMAD7	-0.853381	0.00173746	0.0191484
MRPL24	-0.90597	0.00174179	0.0191591
CCDC85B	-0.787723	0.00175212	0.0192094
DUSP3	-0.920912	0.00175293	0.0192094
ALKBH2	-0.978665	0.001782	0.019491
SKA3	-1.0232	0.0018065	0.0196482
CAMTA2	-0.753094	0.00182773	0.0198044
PSMB5	-0.846264	0.00185261	0.0200002
PIP5K1A	-0.741233	0.00188249	0.0202276
IMPDH1	-0.821557	0.00188998	0.0202892
USE1	-0.917302	0.00189629	0.0203028
EMD	-1.12542	0.00189649	0.0203028
S100A16	-1.28019	0.0019157	0.0204201
ARPIN-AP3S2	-0.784949	0.00191802	0.0204201
PDK1	-0.659556	0.00193322	0.02054
PDCD6	-1.09982	0.00193582	0.02054
BVES	-0.938291	0.00193637	0.02054
ANKMY1	-0.797567	0.00196559	0.0207174
SCAMP2	-1.10585	0.00200148	0.0209622
TM2D1	-0.840474	0.00200721	0.0210033
MDK	-1.51242	0.00201371	0.0210245
PPA2	-0.95546	0.0020146	0.0210245
SLC43A2	-1.0023	0.00201469	0.0210245
STRN4	-0.897582	0.00205162	0.0212269
UBE2I	-0.960027	0.00205209	0.0212269
MRPS16	-1.15737	0.00205239	0.0212269
RAC1	-0.6728	0.00208887	0.0215466
H4C9	-0.86349	0.00209098	0.0215492
POLR2K	-1.07687	0.00209392	0.0215603
PEX12	-0.84234	0.00210793	0.0216277
BTF3L4	-0.861956	0.00211574	0.0216887
GSKIP	-0.762117	0.00214766	0.0219191
MIEN1	-0.999664	0.0021746	0.0221355
BMP2	-1.07147	0.0022145	0.0224431
TFPI	-0.804853	0.002255	0.0227938
FAM219A	-0.761569	0.00227866	0.0229928
ARRDC4	-0.977057	0.00228355	0.0230185
ATG9A	-0.844259	0.00228716	0.0230185
G6PC3	-0.904827	0.00229522	0.023047
PITX1	-0.795504	0.00229595	0.023047
TM7SF2	-0.891257	0.00229911	0.0230587
ELOF1	-0.8865	0.00231006	0.0231086
FAU	-0.904661	0.00231957	0.0231198
G0S2	-0.701619	0.00234228	0.023307
PABIR2	-0.794307	0.00236908	0.0234761
HINT3	-0.917128	0.00237676	0.0235121
POLR2G	-1.02156	0.00238823	0.0235452
COX5B	-1.19687	0.00241039	0.0236831
PLEKHJ1	-0.959602	0.00241431	0.0237015
MAFA	-0.733528	0.00242413	0.0237176
TMEM97	-0.763859	0.00246468	0.0240131
TEPSIN	-0.858573	0.00247151	0.0240593
DNAJB9	-0.892658	0.00248289	0.0241296
MBOAT7	-1.16459	0.0025246	0.0244606
TLCD1	-0.939327	0.0025379	0.0245408
PPP6C	-0.951294	0.00257879	0.0248121
MTX3	-0.801223	0.00258204	0.0248227
POLR2E	-0.948425	0.00258696	0.0248493
ETF1	-0.772239	0.00259399	0.0248963
NDFIP2	-0.818287	0.00263555	0.0250875
KLC2	-0.969785	0.00263651	0.0250875
TINAGL1	-1.4421	0.00263786	0.0250875
NXPH4	-0.953606	0.00263839	0.0250875
YIF1B	-1.19071	0.00264709	0.0251148
PEX14	-0.688315	0.0026555	0.0251329
NT5DC1	-0.684118	0.00266665	0.0252179
TP53INP2	-0.982115	0.00269473	0.0254212
C5orf15	-0.790778	0.00270301	0.0254737
YAE1	-0.774658	0.00272285	0.0256031
EIF6	-0.845232	0.00275267	0.0258402
TOM1	-0.848417	0.00275475	0.0258402
SRGAP2B	-0.686581	0.0027785	0.0259999
ACAA1	-0.764423	0.0028076	0.0261339
H2BC9	-1.47247	0.0028086	0.0261339
NRSN2	-1.32651	0.00282637	0.0262365
TP53	-0.688529	0.00284404	0.026358
RAD1	-1.10112	0.00287819	0.0265682
PFN1	-1.11092	0.00288782	0.026636
TRAPPC1	-0.976624	0.00290032	0.02673
ZNF511	-1.00929	0.00291016	0.0267994
ITGB3	-0.717038	0.00291844	0.026833
ARFIP2	-0.769837	0.00292197	0.0268387
WDR18	-0.918572	0.00292369	0.0268387
ZMYND19	-0.679576	0.00294022	0.0269477
RASGRP3	-0.941624	0.00295807	0.0270472
ECH1	-1.02958	0.00299431	0.027357
CPSF7	-0.925036	0.00301877	0.0274844
HDAC4	-0.692531	0.00302495	0.0275069
GPX4	-0.94869	0.00302734	0.027507
RAB6C	-0.781634	0.00303573	0.0275616
CNTLN	-0.677208	0.00303979	0.0275769
SNX17	-0.84203	0.00304722	0.0276011
NIPAL2	-0.711311	0.00309452	0.0279209
NDUFB11	-1.4547	0.0031031	0.0279404
USP43	-0.937983	0.00311491	0.0280173
AK2	-0.855782	0.0031224	0.0280629
ABHD6	-0.700006	0.00314099	0.0281363
SURF4	-0.924746	0.0031427	0.0281363
DCP1A	-0.887387	0.00316793	0.0283402
PRTFDC1	-0.878861	0.00317601	0.0283767
NTPCR	-0.968788	0.0031769	0.0283767
PPM1K	-0.743998	0.00323233	0.0287598
EI24	-0.695812	0.00327899	0.0290869
SARAF	-0.59574	0.00329686	0.0291803
DBNL	-0.838663	0.00334049	0.0293851
H3C10	-1.7483	0.00334476	0.0294004
NMRAL1	-0.640109	0.00338042	0.029624
BLOC1S1	-1.01589	0.00338481	0.0296401
BABAM2	-0.808615	0.00343624	0.0299622
NR2F6	-0.753395	0.00343968	0.0299622
ARL8A	-0.854228	0.00349318	0.0302647
SRPK2	-0.725352	0.00350432	0.0302647
SDHB	-0.927151	0.003506	0.0302647
NDUFAF3	-0.8545	0.00350696	0.0302647
TNFRSF21	-0.707284	0.00350876	0.0302647
POLR1F	-0.808644	0.00355724	0.030554
PSMB6	-0.966608	0.00356091	0.030559
TADA3	-0.836857	0.00356449	0.0305671
SNRPA	-0.928177	0.00359111	0.0307499
HSPBAP1	-0.768782	0.00359625	0.0307711
SNX15	-0.659322	0.00363026	0.0310393
DNTTIP1	-0.820589	0.00363481	0.0310553
ABCB1	-0.807745	0.00366075	0.0312529
RHBDD2	-1.21468	0.00366333	0.0312529
SPPL3	-0.789805	0.00367234	0.0312608
HDHD2	-0.713687	0.00367861	0.0312912
PAICS	-0.761204	0.00371826	0.0315589
RNF25	-0.625741	0.00378123	0.0320465
MAPK12	-0.58902	0.00379012	0.0320822
HERPUD2	-0.675299	0.00379098	0.0320822
PER2	-0.781001	0.0038194	0.0322286
MRPS28	-0.747253	0.00384248	0.0322824
PHF19	-0.815347	0.00387342	0.0324925
LPCAT1	-0.852091	0.0038759	0.0324925
CLIC1	-0.822114	0.00388428	0.0325157
RNPEP	-0.830448	0.00389557	0.0325632
PPTC7	-0.665366	0.00391009	0.0326092
NDUFA4	-1.46107	0.0039585	0.0328995
PHPT1	-1.1959	0.00396194	0.0329045
H2AC4	-1.48335	0.00401128	0.0332257
TMBIM1	-0.743356	0.00403345	0.0333123
PPP4R1	-0.678154	0.00405195	0.0333652
COX7B	-1.17324	0.00408937	0.0335733
VAT1	-0.885206	0.00409275	0.0335733
TMEM168	-0.657188	0.00410497	0.0335872
PYCR3	-0.782947	0.00411568	0.0336511
NUAK2	-0.754257	0.00413864	0.0338129
SLC25A14	-0.703334	0.00416158	0.0339364
MLF2	-1.40085	0.00417781	0.0340151
VPS72	-0.900015	0.00418762	0.0340633
DAZAP2	-0.776071	0.00418961	0.0340633
B3GAT3	-1.02111	0.00419917	0.0341171
MTMR4	-0.710204	0.00420756	0.0341374
GGA2	-0.656219	0.00423373	0.0342301
MEIS3	-0.609348	0.00425741	0.0343654
CCNA2	-0.667879	0.00427098	0.0343873
RCC1	-0.877964	0.00427947	0.0344318
WDR55	-0.773421	0.00431466	0.0345471
INPP5K	-0.670461	0.00437389	0.034805
SORD	-0.70734	0.00437872	0.0348195
SLC12A7	-0.985101	0.00439087	0.0348445
SLC25A22	-1.1319	0.00449223	0.0354305
ALDOC	-0.937407	0.0045023	0.0354858
DCTPP1	-1.32856	0.00452394	0.0356322
TBC1D17	-0.768084	0.00453309	0.03568
ST3GAL4	-0.939964	0.00456241	0.0358448
KLHL26	-0.609227	0.00460485	0.0360636
AKR1B1	-1.65803	0.00464071	0.0362383
ZNF621	-0.806187	0.00464112	0.0362383
NIPA1	-0.883987	0.00464574	0.0362468
ADRM1	-1.01415	0.00466378	0.0363532
RAB2A	-0.613861	0.00466565	0.0363532
ENOPH1	-0.712516	0.00469446	0.0365272
MBNL3	-0.889483	0.00469818	0.0365272
CLK3	-0.63461	0.00470115	0.0365272
GEMIN7	-0.707248	0.00470373	0.0365272
SH3BGRL3	-0.951818	0.00473189	0.0366232
S100A13	-1.08037	0.00475324	0.0367212
AADAT	-0.760713	0.0047846	0.0368716
DHODH	-0.621334	0.00478467	0.0368716
TMEM127	-0.911588	0.00479893	0.0368821
GET3	-0.772191	0.00484855	0.0371151
DDOST	-0.637542	0.00484987	0.0371151
PTPRE	-0.756018	0.00492356	0.0375058
STK40	-0.678445	0.00492888	0.0375216
MMGT1	-0.70265	0.00500603	0.038034
ZMAT5	-0.928096	0.00503747	0.0381978
OLFML3	-1.04531	0.00505543	0.0382917
SLC25A32	-0.588753	0.00507637	0.0383478
ZNF771	-0.686782	0.00507724	0.0383478
ARHGDIA	-0.602143	0.00514014	0.0386904
GPR89A	-0.680089	0.00515007	0.0386973
ELFN2	-0.873091	0.00521277	0.0388159
SFXN2	-0.619501	0.00521786	0.0388159
POU6F2	-0.694808	0.00523581	0.0388159
C3orf14	-1.25324	0.00523727	0.0388159
MIF	-1.20957	0.00523942	0.0388159
SPRY4	-0.783126	0.00523951	0.0388159
VPS4A	-0.717499	0.00528567	0.0391079
PIGV	-1.0569	0.00533216	0.0393514
TRADD	-0.754277	0.00533961	0.0393563
SPHK2	-0.835232	0.00536417	0.0394529
EMP3	-0.762952	0.00536633	0.0394529
TECR	-1.21659	0.00537626	0.0395009
CMTM6	-0.684682	0.00542435	0.0397798
TFDP1	-0.897299	0.00550081	0.0400891
MANSC1	-0.821288	0.00550659	0.040099
RASSF7	-0.765005	0.00550955	0.040099
SLC39A1	-0.860854	0.0055188	0.0401223
CCDC51	-0.693147	0.00552763	0.0401223
HIKESHI	-0.846904	0.00553172	0.0401223
MBD6	-0.726105	0.00553267	0.0401223
CYP4F2	-0.65315	0.00553417	0.0401223
UQCRQ	-0.857285	0.00554253	0.0401223
CHMP2A	-0.712944	0.00554615	0.0401223
COPS6	-0.862865	0.00558482	0.0403072
XAF1	-0.653471	0.0055903	0.0403072
MID1IP1	-1.00915	0.0056353	0.040556
ORMDL2	-0.67316	0.00564235	0.0405563
GLIS3	-0.830757	0.0056559	0.0406034
SUMF2	-0.807354	0.00569614	0.0408165
RPUSD3	-0.850106	0.0057026	0.0408376
ERLEC1	-0.664954	0.00577158	0.0411789
GORASP1	-0.640266	0.00577877	0.0411892
TIMMDC1	-0.695136	0.00578012	0.0411892
H1-4	-1.38003	0.0057964	0.0412039
BTBD1	-0.618806	0.00581958	0.0412926
PTMS	-0.929374	0.0058302	0.0413174
CD24	-0.904943	0.00584173	0.0413347
KLF9	-0.819212	0.00585042	0.0413347
ATP6V0E1	-0.609117	0.00585046	0.0413347
VPS37B	-0.804137	0.00585924	0.0413566
NUBP2	-0.76911	0.00586426	0.0413566
GTPBP2	-0.686414	0.00588923	0.0414319
SLC37A4	-0.857479	0.0059618	0.0418112
SLC25A17	-0.617342	0.00596739	0.0418112
ELOB	-1.03469	0.00597293	0.0418112
CDC25C	-0.680086	0.00598567	0.0418112
NDUFA11	-0.954819	0.00598968	0.0418112
GNAI2	-0.596418	0.00602954	0.0420616
TAF8	-0.697997	0.00606619	0.0422411
GPI	-0.787035	0.00607567	0.0422817
EIPR1	-1.00978	0.00609151	0.0423665
CHMP1A	-0.938543	0.00611511	0.042487
H1-2	-1.78477	0.00612305	0.0424905
ZNF213	-0.744311	0.00614638	0.0425948
KCTD13	-0.783552	0.00617047	0.042694
CNP	-0.609119	0.00617174	0.042694
IFT43	-0.669251	0.00618552	0.0427243
DENND2A	-0.855644	0.00618717	0.0427243
UBE2A	-0.874633	0.00621002	0.042831
MRPL30	-0.821262	0.00623645	0.0429116
GINS1	-0.763077	0.00623651	0.0429116
NAA40	-0.587131	0.00624858	0.0429692
MALSU1	-1.10952	0.00627025	0.0430416
PLD6	-0.755022	0.00634986	0.0433648
ZNF48	-0.662486	0.00635213	0.0433648
IFT57	-0.666107	0.00635474	0.0433648
CD55	-0.763808	0.00640163	0.0435822
POLDIP3	-0.601824	0.00642911	0.0437211
VARS2	-0.718217	0.00643817	0.0437325
RFXANK	-0.956677	0.00643879	0.0437325
SENP3	-0.70351	0.00648418	0.0438629
TNFRSF12A	-0.762883	0.00656323	0.0442923
SWI5	-0.703358	0.00663135	0.0445704
COPS8	-0.754901	0.00664375	0.044602
SLC41A2	-0.645803	0.00669137	0.0448957
GTSF1	-1.58748	0.00672348	0.0450329
TSC22D4	-0.73259	0.00679446	0.0453738
CDCA8	-0.955751	0.00680005	0.0453738
TBC1D22A	-0.87912	0.00680871	0.0453738
SLC35B2	-0.727607	0.00680959	0.0453738
KRT18	-0.699685	0.00683344	0.0455065
SUV39H1	-0.705328	0.00686806	0.0456775
MIEF1	-0.701135	0.00687849	0.0457016
MSI2	-0.673806	0.00690985	0.0458574
NIPSNAP1	-0.929591	0.00694257	0.0459955
SPIN4	-0.778795	0.00696401	0.0460578
GOLPH3	-0.704149	0.00700407	0.0461656
ING3	-0.655379	0.00701539	0.0462139
VIPAS39	-0.621792	0.00703767	0.046308
CXCL8	-1.01978	0.00706387	0.0464014
CCND3	-0.753659	0.00710317	0.0466085
TCTN3	-0.595631	0.00719563	0.0470919
RAB1B	-0.832508	0.00719591	0.0470919
PIGS	-0.70027	0.0072024	0.0470979
ALG10	-0.617784	0.00723538	0.0472114
ITPRID2	-0.632809	0.0072658	0.0472991
DUSP16	-0.85668	0.00730714	0.0473372
GAS2L3	-0.921842	0.00731132	0.0473372
PPIAL4C	-0.946031	0.0073668	0.0475458
ZNF446	-0.630716	0.00736931	0.0475458
PPIF	-0.74025	0.00746524	0.0479767
H3C11	-1.37737	0.00747668	0.0479981
MRPL36	-0.778499	0.00752813	0.0482344
BMT2	-0.626936	0.00755978	0.0483176
ZNF74	-0.655645	0.00777521	0.0491608
TMEM43	-0.739263	0.00777651	0.0491608
MRPS35	-0.597052	0.00779114	0.0492029
MICOS13	-1.01967	0.0077926	0.0492029
PLEK2	-0.610802	0.00785181	0.049475
H4C4	-1.48553	0.00787414	0.0495887
PHKG2	-0.890021	0.00794425	0.049942
SNX12	-0.796539	0.0079613	0.0500018
SERTAD3	-0.925028	0.00801304	0.0502179
CDC42SE2	-0.649859	0.00802219	0.0502481
IMP3	-0.886148	0.00804297	0.0502537
SSR4	-0.876539	0.00804482	0.0502537
TAF9B	-0.657769	0.00805343	0.0502537
DIMT1	-0.790504	0.00814525	0.0506631
CDK5	-1.43108	0.00819161	0.0508969
ADIPOR1	-0.712684	0.00821303	0.0509753
MANEA	-0.982227	0.00822943	0.0510282
PTP4A1	-0.67452	0.00827734	0.05121
SHMT1	-0.647184	0.00829699	0.0512975
ACOT1	-0.668108	0.00830131	0.0512975
CARD19	-0.770421	0.00833721	0.0514431
NDUFA13	-0.853211	0.00836932	0.0515589
ALDH3A2	-0.641485	0.00844334	0.0519873
MID1	-0.97716	0.00845413	0.0519985
ERAL1	-0.6527	0.0085388	0.0524343
SCAP	-0.808468	0.00858756	0.0526238
CTCFL	-0.793664	0.00862306	0.0528067
CREB3	-0.708154	0.00864154	0.0528707
PHOSPHO2-KLHL23	-0.72729	0.00867309	0.0529799
H3-5	-0.81184	0.00869471	0.0530561
LRRCC1	-0.78054	0.00872123	0.0530791
PRR3	-0.926272	0.00876604	0.0532329
EMG1	-0.654534	0.00877185	0.0532329
ACADS	-0.784468	0.00885559	0.0535937
CNDP2	-0.734934	0.00890955	0.0538007
TRIM8	-0.757825	0.00892436	0.0538621
WASL	-1.0705	0.00893988	0.0538996
STEEP1	-0.721644	0.00895529	0.0539645
FADS3	-0.853334	0.00899084	0.0540102
MTX2	-0.785377	0.00900059	0.0540408
MPV17	-0.595509	0.00901262	0.054065
NELFE	-0.717162	0.00907712	0.0542662
CARS1	-0.605013	0.00909605	0.0543046
NHLRC3	-0.666123	0.00917073	0.0545801
VPS25	-0.785437	0.00926468	0.055028
ARL5B	-0.60277	0.00927357	0.0550342
TBC1D5	-0.596149	0.00927521	0.0550342
SLC35C1	-0.877615	0.00932252	0.0551895
MSRA	-0.712615	0.00936204	0.0553511
AK3	-0.633555	0.00937267	0.0553564
FZD5	-0.778181	0.00937512	0.0553564
LDHC	-0.618953	0.00940402	0.0554579
PAQR3	-0.617005	0.00943616	0.0556191
RPS15	-1.53239	0.00944245	0.0556279
ERO1B	-0.683014	0.0094681	0.0557507
CDC42EP3	-0.652723	0.0094994	0.0558702
SOD3	-0.601547	0.00954369	0.0560819
WDR61	-0.753047	0.00964941	0.0565884
CPNE3	-0.619957	0.00974975	0.0570614
CTSC	-1.17675	0.0097784	0.0571393
CHPF	-0.74924	0.00978645	0.0571393
P2RX4	-0.644107	0.00979264	0.0571393
TMEM160	-0.632993	0.00981493	0.0572406
F11R	-0.635295	0.00984072	0.0573333
CAPN1	-0.762193	0.00985626	0.057395
GPR108	-0.915715	0.00988085	0.0574228
ZNHIT2	-0.611394	0.00992437	0.057618
BAG6	-0.667277	0.00993002	0.057622
KAZN	-0.664787	0.00993581	0.0576267
MEA1	-0.850856	0.00998899	0.0579062
NFIX	-0.64183	0.0100287	0.0581073
SCAMP3	-0.810781	0.0100561	0.058209
L2HGDH	-0.694912	0.0100721	0.0582714
RPA3	-1.46466	0.0100858	0.0583216
HCFC1R1	-0.760919	0.0100983	0.0583648
DYNLRB1	-0.822471	0.0102149	0.0588333
SLC25A11	-0.713763	0.0102531	0.0589504
IPO13	-0.637181	0.0102599	0.0589504
BPHL	-0.774893	0.0102701	0.0589755
PRCC	-0.702977	0.0102831	0.059021
SOD2	-0.767443	0.0103015	0.0590974
CNN2	-0.672124	0.0103181	0.0591047
GLMP	-0.644981	0.0104258	0.0596507
TERF1	-0.712287	0.0104473	0.0597266
EIF2B2	-0.776392	0.0104697	0.0597664
EID1	-0.619007	0.010488	0.0598415
AIP	-0.828113	0.0105123	0.0599209
DGUOK	-0.627839	0.0105963	0.0602815
CEBPB	-0.783163	0.0106479	0.0605155
TMEM179B	-0.878808	0.0106911	0.0606717
S100A11	-0.796125	0.010759	0.0609976
ATRAID	-0.718508	0.0110416	0.0622043
MIA2	-0.616288	0.0110681	0.0622778
SOX9	-0.711785	0.0110708	0.0622778
BBX	-0.606732	0.0111566	0.0625785
TMEM147	-0.696272	0.0111964	0.0627268
PERP	-0.825138	0.0111993	0.0627268
FOXP4	-0.677962	0.0112475	0.0628753
POLR2I	-0.731122	0.0112858	0.0629986
ATP5PF	-0.610413	0.0113893	0.063393
CLDND2	-0.591338	0.011438	0.0634811
THRB	-0.804922	0.0114631	0.063534
MRPL57	-0.724917	0.0116046	0.0641293
SLBP	-0.659768	0.0116337	0.0642508
GTF3C5	-0.673646	0.0116419	0.0642508
PHF23	-0.677666	0.0118094	0.0646764
SRI	-1.02452	0.0118205	0.0646764
DHX32	-0.682331	0.0118256	0.0646764
ZKSCAN5	-0.677872	0.0118267	0.0646764
NDUFA2	-1.00245	0.0118319	0.0646764
MRPL34	-0.758125	0.0118543	0.0647259
HRAS	-0.599637	0.011881	0.064792
TRAPPC5	-1.17134	0.0119063	0.064843
APRT	-0.815634	0.0119169	0.0648661
DNAJC2	-0.719117	0.0120819	0.0654604
SMIM12	-0.614635	0.0120846	0.0654604
MRPS18B	-0.701563	0.0121849	0.0657996
PFDN6	-0.711722	0.0123177	0.0663932
EPAS1	-0.652657	0.0123992	0.0667392
H3C1	-1.02969	0.012431	0.0668171
ZNF821	-0.601689	0.0124605	0.0668828
SNRNP27	-0.76418	0.0124744	0.0669267
RNF4	-0.727252	0.0125814	0.0673135
DHRS13	-1.16229	0.012735	0.0678723
PAIP1	-0.600077	0.0128694	0.0682873
OAZ1	-0.989122	0.0129209	0.0685291
ACP1	-0.810557	0.0129645	0.0685948
TTPAL	-0.596724	0.0129688	0.0685948
TGIF1	-0.677993	0.0130448	0.0689028
STARD3	-0.642212	0.013077	0.0689473
ATP5PD	-0.706963	0.0131561	0.0691939
XPR1	-0.67648	0.0131757	0.0692472
MPDU1	-0.900027	0.0132249	0.0693955
ALDH4A1	-0.666214	0.0132279	0.0693955
ALS2	-0.669621	0.0132675	0.0695089
ARMCX6	-0.600185	0.0133608	0.0698714
ELK1	-0.685896	0.013456	0.0702426
MRPS18A	-0.899443	0.0135382	0.0705846
DCAKD	-0.638579	0.0135398	0.0705846
LY6E	-1.36026	0.0135805	0.0706697
ZDHHC5	-0.660267	0.0136576	0.0708628
ARFGAP2	-0.676786	0.0136741	0.0708628
HPCAL1	-0.59884	0.0136787	0.0708628
GSR	-0.741427	0.0137445	0.0711082
TMEM9	-0.711777	0.0137507	0.0711085
CCHCR1	-0.706092	0.0137743	0.0711353
ELP4	-0.698678	0.0139804	0.0720713
ORC5	-0.874887	0.0140226	0.0721608
TRMT112	-0.903167	0.014055	0.0722261
SLC8A1	-0.787619	0.0142291	0.0728676
FBXL4	-0.598556	0.0142905	0.0730852
PRIM1	-0.770791	0.0143044	0.0731239
RRP7A	-0.621046	0.0143639	0.0733048
VRK3	-0.628081	0.0143714	0.0733048
BCAP29	-0.611467	0.0144063	0.0734504
TPGS2	-0.604949	0.014477	0.0737461
UQCC2	-0.986701	0.0144986	0.0738239
TMEM69	-0.643901	0.0145152	0.0738582
UBL5	-1.01724	0.0145181	0.0738582
RFNG	-0.728337	0.0145526	0.0739687
SLC22A18	-0.607494	0.0145964	0.074094
HPRT1	-0.663681	0.0146267	0.0741826
UXT	-0.931756	0.0147362	0.0745102
HPS4	-0.669136	0.0149303	0.0752291
LYPLA1	-0.662961	0.0150217	0.0754715
ATP6V1G3	-0.753411	0.0151174	0.0757767
RPS6KA4	-0.752529	0.0151639	0.0758785
CRELD1	-0.633884	0.0152038	0.075947
MMP12	-0.657386	0.0152612	0.0761585
COX5A	-0.749143	0.015268	0.0761585
PTTG1IP	-0.717692	0.0152724	0.0761585
YDJC	-0.744807	0.0153288	0.0763544
BCL2L12	-0.649892	0.0153381	0.0763544
ZBTB41	-0.643749	0.0154021	0.0766072
MLX	-0.821441	0.0154669	0.076765
MMAB	-0.878166	0.015607	0.0772936
AKIP1	-0.685743	0.0156492	0.0773489
SPRYD4	-0.949156	0.0157124	0.0775851
PAFAH1B3	-0.721865	0.0157395	0.0776526
CEP44	-0.818839	0.0158024	0.0777444
ATP6V0B	-0.86215	0.0158497	0.0778651
FPGS	-0.868456	0.0158593	0.0778671
PIGT	-0.735508	0.015874	0.0778671
KPTN	-0.606117	0.0158837	0.0778671
ZYX	-0.822676	0.0161399	0.0788561
H3C6	-1.06917	0.0161484	0.0788648
NAT1	-0.851184	0.0163028	0.0793845
PDZD11	-0.974799	0.0163183	0.0793943
ZDHHC14	-0.697359	0.0163185	0.0793943
ATP5MC1	-0.761812	0.0163731	0.0795598
HSPBP1	-0.85335	0.0164976	0.0798971
RBM15B	-0.625534	0.0165077	0.079903
STARD10	-0.626228	0.0165195	0.079903
SNAPIN	-0.691881	0.016633	0.0803177
F2R	-0.6389	0.0167707	0.0807808
RFT1	-0.641748	0.0168555	0.0810882
H2AC12	-0.631121	0.0169621	0.081432
SOX12	-0.604077	0.0169707	0.0814395
IAH1	-0.603552	0.0170944	0.0817626
CPA4	-0.897484	0.0171142	0.0818237
PPP1R11	-0.893261	0.0171433	0.0819287
ARHGEF39	-0.78224	0.0171882	0.0820756
INTS11	-0.630292	0.0172373	0.0822424
ERBB4	-0.586693	0.0172506	0.0822671
ZMAT3	-0.677994	0.017297	0.0824048
HSCB	-0.711713	0.0174545	0.0829715
LCP2	-0.971367	0.0175017	0.0831616
TBC1D19	-0.817791	0.0176855	0.0836755
BTG3	-0.610022	0.0176943	0.0836755
DPM2	-0.609366	0.0176964	0.0836755
MRPL10	-0.656665	0.0177093	0.083702
NDUFA8	-0.638421	0.0177522	0.0838709
MINDY3	-0.625055	0.0178102	0.0839735
MRPS18C	-0.97251	0.017903	0.0842538
WBP2	-0.797792	0.0179728	0.0844689
TXNDC11	-0.623265	0.0179988	0.0845191
ATXN7L3	-0.630438	0.0181459	0.0849373
GCLM	-0.804462	0.0181537	0.0849373
KRTAP1-3	-0.677872	0.0187613	0.0871552
ZFP69B	-0.58585	0.0187781	0.0871552
ARMC1	-0.678794	0.0189018	0.0874927
CISD1	-0.6349	0.0189469	0.0875878
SQOR	-0.747045	0.0189944	0.0877025
RAB6A	-0.663361	0.0190523	0.087784
MED19	-0.59855	0.019053	0.087784
NAA10	-0.704696	0.0193445	0.0886626
RNF185	-0.684143	0.0194076	0.0887715
FDX2	-0.815318	0.0194097	0.0887715
ZNF136	-0.841967	0.0194917	0.089003
PLIN3	-0.605043	0.019545	0.0890741
PGD	-0.636461	0.0195569	0.089083
CDK2AP1	-0.593028	0.0195656	0.089083
BID	-0.616398	0.01957	0.089083
MEN1	-0.744989	0.019624	0.0892587
PLEKHA8	-0.658497	0.0196613	0.0893106
RPUSD1	-0.703046	0.0196662	0.0893106
SIGMAR1	-0.891658	0.0197027	0.0894063
CRTC2	-0.716498	0.0198189	0.0897929
MPV17L2	-0.952039	0.0198515	0.0898574
PNO1	-0.615477	0.0198584	0.0898574
COPS7A	-0.702038	0.0198641	0.0898574
FKBP3	-0.796684	0.0200035	0.0902413
CLN6	-0.718869	0.0200537	0.0904086
RAD54L	-0.740322	0.0202106	0.0909282
HBP1	-0.824028	0.0203662	0.0912201
ATXN1	-0.817257	0.0203767	0.0912201
CDKN1A	-0.90514	0.0204407	0.0913733
RMC1	-0.671508	0.0204648	0.0914332
SLC43A1	-0.631521	0.0204863	0.0914941
MTX1	-0.65747	0.0205434	0.091643
HSPE1	-1.18122	0.0205661	0.0916557
TMEM39B	-0.597574	0.0207228	0.0920891
GNG11	-1.14651	0.0207608	0.0921517
FHL2	-0.620053	0.0208597	0.0924136
BCL2L11	-0.631026	0.0208817	0.0924136
SHARPIN	-0.806765	0.020914	0.0925131
PREB	-0.599556	0.0209978	0.0926011
ARL6IP1	-0.591779	0.0210983	0.0928275
ZNF664	-0.674339	0.0211852	0.0930383
EPHB4	-0.715961	0.0212166	0.093141
DUSP4	-0.630384	0.021272	0.0933489
C11orf68	-0.746129	0.0214258	0.093917
TNFRSF1A	-0.71228	0.0214475	0.0939428
DDIAS	-0.795062	0.0214479	0.0939428
SIGLEC15	-0.656196	0.0216983	0.0946109
LRATD2	-0.699263	0.0218657	0.0950904
BAP1	-0.666003	0.0219017	0.0951144
CIAO2B	-0.845329	0.0219512	0.0952124
LMLN	-0.942583	0.0220323	0.0954491
SUSD2	-0.817122	0.0220758	0.0955025
AKIRIN2	-0.637208	0.0226031	0.0969325
ARL6IP6	-0.782821	0.022607	0.0969325
IRF2	-0.653954	0.0226581	0.0970411
LEPROTL1	-0.690887	0.0228602	0.0976063
VBP1	-0.807982	0.0228937	0.0976922
RNF26	-0.773901	0.0230687	0.0981034
GPS1	-0.607133	0.0231212	0.0982653
TMEM223	-0.68046	0.0232043	0.098546
MRPL14	-1.20198	0.0232429	0.0986378
TTK	-0.795196	0.0235461	0.0996325
SENP1	-0.592215	0.023562	0.0996637
FAM89B	-0.590476	0.0235706	0.0996637
UBE2L6	-0.786806	0.0236552	0.099892
SDHAF2	-0.59709	0.02367	0.0999016
MTFMT	-0.631932	0.0238229	0.100437
LSM2	-0.768702	0.0240461	0.101194
MOCS2	-0.708348	0.0242099	0.10181
IFT27	-0.627029	0.0243301	0.102093
USP28	-0.696072	0.0244244	0.102377
CHCHD3	-0.628096	0.0251365	0.104166
PCGF3	-0.629184	0.025149	0.104166
APH1A	-0.683811	0.0251602	0.104166
USP10	-0.730099	0.0251703	0.104166
PM20D2	-0.590315	0.0252456	0.104331
HLA-C	-0.637528	0.0253043	0.10448
BLOC1S5	-0.638256	0.0253413	0.104557
UNC119	-0.624499	0.025429	0.104808
DUSP11	-0.590593	0.0255127	0.10504
TMA16	-0.713019	0.0257688	0.105795
MAPK3	-0.655404	0.0258873	0.106131
PHB2	-0.628609	0.0260775	0.106722
CYB5R3	-0.598764	0.0261075	0.106769
CIAO3	-0.675351	0.0261456	0.106878
DMAC1	-0.801412	0.026169	0.106908
CYB5D2	-0.617189	0.0262073	0.106973
ACTB	-0.768956	0.0262739	0.107072
PSMB8	-0.631817	0.0264356	0.107618
ALKBH5	-0.649692	0.02652	0.107847
NDRG1	-0.63144	0.0265474	0.107863
CDS1	-0.654063	0.0265517	0.107863
SF3B4	-0.735214	0.0267892	0.108637
LSR	-0.641601	0.0273743	0.110181
ID3	-0.740494	0.0276449	0.110866
R3HDM4	-0.718564	0.0279496	0.111625
GLO1	-0.642273	0.028407	0.11256
IFRD1	-0.614296	0.0284685	0.112688
B9D1	-0.704295	0.0287155	0.113472
RSPRY1	-0.732249	0.0287586	0.113604
CYC1	-0.668869	0.0291914	0.11462
SETD9	-0.611186	0.0294837	0.115407
SURF1	-0.591633	0.0295663	0.115652
HAUS2	-0.621072	0.0297146	0.115997
SDHC	-0.703534	0.0297864	0.11616
GPT2	-0.650375	0.029914	0.116576
ERI3	-0.7626	0.0302707	0.11754
MAPKAPK3	-0.589034	0.0302823	0.11754
CAAP1	-0.59008	0.0306102	0.118575
LSM5	-0.645434	0.0306287	0.118589
IRF2BP1	-0.719686	0.0308915	0.119306
ZC3H8	-0.600098	0.0311727	0.119938
PSENEN	-0.886093	0.0315409	0.120871
CDK7	-0.592246	0.0318446	0.12173
MOB1A	-0.615056	0.032558	0.123399
POLR1H	-0.637815	0.0327942	0.123972
PARP16	-0.605316	0.0332939	0.125206
JUNB	-0.692622	0.033743	0.126158
CPTP	-0.756427	0.0338025	0.126226
MAGEA11	-0.671822	0.0339383	0.126359
SUB1	-0.715153	0.034252	0.127191
DGAT1	-0.585564	0.0345773	0.127957
NCOA7	-0.912923	0.0348184	0.128399
CLPTM1L	-0.712012	0.035247	0.129321
RNF19B	-0.606065	0.0353706	0.12961
DTWD2	-0.593327	0.0355293	0.129843
TAFA3	-0.595991	0.035835	0.130651
ATXN1L	-0.651473	0.0359221	0.130886
DESI1	-0.642516	0.0368027	0.133133
ID1	-0.761256	0.0368214	0.133159
PPP2R5A	-0.648995	0.0369009	0.133321
TMEM156	-0.669552	0.0370676	0.133592
METTL18	-0.786248	0.0371153	0.133721
CHCHD10	-0.699009	0.0372554	0.134059
POMGNT1	-0.700836	0.0374827	0.13471
PIGL	-0.593321	0.0386926	0.137542
ARL2	-0.686821	0.038823	0.137776
C1orf216	-0.609111	0.0388815	0.137867
UBE2D1	-0.630441	0.0388844	0.137867
TOX	-0.672094	0.0391986	0.138452
PORCN	-0.673333	0.0418498	0.145188
ARAF	-0.595173	0.0421219	0.145736
TRIP6	-0.74277	0.0422557	0.146155
RAB35	-0.632546	0.0433572	0.148591
COX7A2	-0.870042	0.0434584	0.148762
ESCO2	-0.737575	0.0437205	0.149394
H4C5	-0.603215	0.0439363	0.149867
RNF5	-0.753111	0.0439958	0.150026
CLTB	-0.786185	0.0443359	0.150742
JKAMP	-0.608729	0.0446137	0.151223
MAPK1IP1L	-0.613596	0.0448158	0.151585
DAG1	-0.674145	0.0449592	0.151932
APEH	-0.599691	0.0449762	0.151939
RAB6D	-0.642282	0.0452992	0.15273
PDIA4	-0.588445	0.0455489	0.153382
H2AZ1	-0.585822	0.0455843	0.153457
MAD2L1	-0.765576	0.0456716	0.153661
RPS14	-0.597655	0.0460237	0.154487
R3HCC1	-0.631088	0.046462	0.155364
ATP5MC2	-0.591074	0.0467032	0.155865
POLR2L	-0.644521	0.0468408	0.156053
SLC25A40	-0.79103	0.0470151	0.156053
ROMO1	-1.24008	0.047267	0.156344
CBX3	-0.631358	0.0488485	0.159853
