# Supplementary material for: RSK1 and RSK2 modulate the translatome of glioblastoma cells in an isoform-specific and mTORC1 independent manner
Source: Neurooncol Adv. 2025 Jul 11;7(1):vdaf144. doi: 10.1093/noajnl/vdaf144 (PMC12536492; doi:10.1093/noajnl/vdaf144)
Supplement: vdaf144_suppl_Supplementary_Figures_S1-S18_Tables_S2_Files_S1-S8 [file vdaf144_suppl_supplementary_figures_s1-s18_tables_s2_files_s1-s8.zip › Supplementary File S7.xlsx]

## Sheet: Sheet1
Downregulated Biological Processes in contrast RSK1KO/WT in the presence of Torin1 (translation efficiency regulated)
GOBPID	Pvalue	Count	Size	Term
GO:0009060	3.52354e-05	35	152	aerobic respiration
GO:0098869	6.26728e-05	19	64	cellular oxidant detoxification
GO:0060068	0.000105851	5	6	vagina development
GO:0006123	0.000137284	6	9	mitochondrial electron transport, cytochrome c to oxygen
GO:0042773	0.000233481	19	70	ATP synthesis coupled electron transport
GO:0046462	0.000335375	5	7	monoacylglycerol metabolic process
GO:0097237	0.000369765	20	78	cellular response to toxic substance
GO:0009201	0.00038019	16	56	ribonucleoside triphosphate biosynthetic process
GO:0006612	0.000405703	23	96	protein targeting to membrane
GO:0097190	0.000472282	77	465	apoptotic signaling pathway
GO:0032981	0.000513179	15	52	mitochondrial respiratory chain complex I assembly
GO:0031640	0.000615812	6	11	killing of cells of another organism
GO:0015980	0.00064377	45	242	energy derivation by oxidation of organic compounds
GO:0046034	0.000663648	33	163	ATP metabolic process
GO:1905710	0.000977522	12	39	positive regulation of membrane permeability
GO:0006810	0.00116301	365	2796	transport
GO:0008637	0.00120164	20	85	apoptotic mitochondrial changes
GO:0006120	0.00125324	12	40	mitochondrial electron transport, NADH to ubiquinone
GO:0009145	0.00133617	14	51	purine nucleoside triphosphate biosynthetic process
GO:0098754	0.00184537	21	94	detoxification
GO:0045653	0.00186737	6	13	negative regulation of megakaryocyte differentiation
GO:0043281	0.00202919	29	146	regulation of cysteine-type endopeptidase activity involved in apoptotic process
GO:0090200	0.00210343	8	22	positive regulation of release of cytochrome c from mitochondria
GO:0009141	0.00221668	19	83	nucleoside triphosphate metabolic process
GO:0046890	0.00242254	24	115	regulation of lipid biosynthetic process
GO:0070972	0.00253323	15	60	protein localization to endoplasmic reticulum
GO:0046902	0.00273932	13	49	regulation of mitochondrial membrane permeability
GO:1902686	0.00289678	10	33	mitochondrial outer membrane permeabilization involved in programmed cell death
GO:0006754	0.00307232	12	44	ATP biosynthetic process
GO:0022900	0.00307309	24	117	electron transport chain
GO:0072595	0.0033996	11	39	maintenance of protein localization in organelle
GO:0065003	0.00372459	153	1094	protein-containing complex assembly
GO:0006749	0.00376201	12	45	glutathione metabolic process
GO:0045824	0.00376201	12	45	negative regulation of innate immune response
GO:1902600	0.0038925	19	87	proton transmembrane transport
GO:0061844	0.00392803	8	24	antimicrobial humoral immune response mediated by antimicrobial peptide
GO:0050728	0.00401949	18	81	negative regulation of inflammatory response
GO:0006213	0.00445128	6	15	pyrimidine nucleoside metabolic process
GO:0042776	0.00445128	6	15	proton motive force-driven mitochondrial ATP synthesis
GO:0050650	0.00445128	6	15	chondroitin sulfate proteoglycan biosynthetic process
GO:0006919	0.00447377	12	46	activation of cysteine-type endopeptidase activity involved in apoptotic process
GO:0008635	0.00449199	4	7	activation of cysteine-type endopeptidase activity involved in apoptotic process by cytochrome c
GO:0032308	0.00449199	4	7	positive regulation of prostaglandin secretion
GO:0070453	0.00449199	4	7	regulation of heme biosynthetic process
GO:1901401	0.00449199	4	7	regulation of tetrapyrrole metabolic process
GO:1901564	0.00461871	547	4406	organonitrogen compound metabolic process
GO:0046049	0.00497067	5	11	UMP metabolic process
