# Supplementary material for: RSK1 and RSK2 modulate the translatome of glioblastoma cells in an isoform-specific and mTORC1 independent manner
Source: Neurooncol Adv. 2025 Jul 11;7(1):vdaf144. doi: 10.1093/noajnl/vdaf144 (PMC12536492; doi:10.1093/noajnl/vdaf144)
Supplement: vdaf144_suppl_Supplementary_Figures_S1-S18_Tables_S2_Files_S1-S8 [file vdaf144_suppl_supplementary_figures_s1-s18_tables_s2_files_s1-s8.zip › Supplementary File S8.xlsx]

## Sheet: RSK1-WT
Downregulated in transcriptome for the contrast RSK1KO/WT and comparison with Yang et al.
Name	Efficiency	P	Padj	Regulatory Mode	RSK1KO/WT U251MG 0.1% serum	RSK1KO/WT U251MG with EGF
EDIL3	-5.05102	6.66134e-16	7.72316e-12	abundance	X
SPANXD	-5.25443	1.95621e-13	1.04932e-09	abundance
IER3	-5.29168	3.88134e-13	1.04932e-09	abundance		X
KRT19	-3.73175	4.40536e-13	1.04932e-09	abundance
CDH11	-4.77326	4.52527e-13	1.04932e-09	abundance
KRT17	-4.5961	5.56155e-12	1.07468e-08	abundance
NCAM1	-4.41966	8.37241e-12	1.38671e-08	translation	X	X
RPS6KA1	-3.96663	1.8384e-11	2.36826e-08	translation
BACE2	-3.19276	8.63218e-11	1.00082e-07	abundance
L1CAM	-2.71104	7.30982e-08	4.2375e-05	translation
MYBL2	-2.26265	2.5468e-07	0.000129026	abundance	X	X
ENPP1	-2.69675	2.5596e-07	0.000129026	abundance
SH3BGRL3	-2.08266	3.44853e-07	0.000159929	translation
IL1B	-2.06492	4.18332e-07	0.000180274	translation
SDC2	-1.99298	4.41416e-07	0.000182778	abundance
GRPR	-1.94367	6.34033e-07	0.000240117	translation
CA9	-2.59052	6.43577e-07	0.000240117	abundance
PCOLCE	-2.17359	6.62735e-07	0.000240117	translation
HJURP	-1.6456	6.87455e-07	0.000241526	abundance	X
TTK	-1.74775	7.62743e-07	0.000256806	abundance	X
PLPP4	-1.48384	1.82861e-06	0.00055792	translation
CDCA5	-1.73446	1.96394e-06	0.000583844	abundance	X
GINS2	-1.27309	2.04626e-06	0.000593109	abundance	X	X
SERPINA1	-1.44383	3.0351e-06	0.000837831	abundance
DYNC2I2	-1.79252	3.50807e-06	0.000945873	abundance
CD24	-1.68391	3.98374e-06	0.00104971	abundance		X
VGLL3	-2.26783	4.81725e-06	0.00116297	abundance
S100A2	-1.42352	6.26364e-06	0.00145241	abundance	X	X
RTL1	-1.916	6.4305e-06	0.00146187	abundance	X
DIAPH3	-1.49198	7.07179e-06	0.00157674	abundance	X
TNC	-1.62204	7.95781e-06	0.00174081	abundance
PHGDH	-1.82972	8.27097e-06	0.00177581	abundance	X
NDUFA4L2	-1.49049	8.92476e-06	0.00188134	buffering
KIAA1549L	-1.48414	9.2973e-06	0.0019076	translation
CIART	-2.00793	9.37841e-06	0.0019076	translation
TRIP13	-1.53094	9.67759e-06	0.00193452	abundance	X
ACTG2	-1.97063	1.14456e-05	0.00221167	abundance
H2BC10	-1.74538	1.38539e-05	0.00263315	abundance	X	X
BAIAP2	-1.55704	1.77077e-05	0.00325877	abundance
ATP5PO	-1.19272	1.84469e-05	0.00333477	translation
H2BC18	-1.32752	1.8999e-05	0.00333477	translation	X
TIMP3	-1.59557	1.92418e-05	0.00333477	abundance
CCDC34	-1.55758	1.93013e-05	0.00333477	abundance
TK1	-1.50488	1.95588e-05	0.00333477	translation	X
ITGB3BP	-1.79609	2.23849e-05	0.0037613	abundance	X
FOXD1	-1.47502	2.47652e-05	0.00395522	abundance
FN1	-1.44801	2.49035e-05	0.00395522	abundance
MVD	-1.34055	2.65428e-05	0.00413879	translation	X	X
H3C11	-1.4012	2.67733e-05	0.00413879	abundance	X
CDCA8	-1.60235	3.20868e-05	0.00476942	abundance	X
NUDT14	-1.39352	3.42452e-05	0.0050258	abundance
CKS1B	-1.36434	3.53401e-05	0.00512167	abundance	X
H4C1	-1.51209	3.63085e-05	0.00519704	abundance	X
AURKB	-1.15259	4.02599e-05	0.00552815	translation	X
ACAT2	-1.65921	4.0529e-05	0.00552815	abundance	X
H2BC9	-1.31776	4.19389e-05	0.00565395	translation	X	X
SULF2	-1.41997	4.4025e-05	0.00582184	translation
GINS4	-1.15117	4.46184e-05	0.00582184	abundance	X
H2AC14	-1.06902	4.46907e-05	0.00582184	abundance	X
H2AC4	-1.48227	4.5769e-05	0.00589606	abundance	X
EFCAB2	-1.18178	4.90961e-05	0.00625517	abundance
DTYMK	-1.33743	5.01999e-05	0.00632628	abundance	X
CENPM	-1.57078	5.20543e-05	0.00648608	translation	X
PWWP3B	-1.76643	5.25868e-05	0.00648608	abundance
HMGB2	-1.46556	5.59923e-05	0.00679445	abundance
FOXM1	-1.31301	5.6259e-05	0.00679445	translation
H2BC11	-1.52473	5.78537e-05	0.00691501	abundance	X
TMEM200A	-1.79221	6.08622e-05	0.00720038	translation
UQCC2	-1.28289	6.26899e-05	0.00734169	abundance
SOD1	-1.22007	6.51344e-05	0.00755168	abundance
FGF13	-1.24016	6.62754e-05	0.00760789	abundance
DUSP10	-1.4683	6.84343e-05	0.00765378	abundance
TCF19	-1.02589	6.86556e-05	0.00765378	abundance	X
OLFML3	-1.45388	7.16038e-05	0.00790642	abundance
ISG15	-1.18618	7.47494e-05	0.00809948	abundance
CCNA2	-1.31258	7.71829e-05	0.00828573	translation	X
SHCBP1	-1.33288	9.18096e-05	0.00967673	abundance	X
STMN1	-1.16178	9.36175e-05	0.00975037	abundance	X
H2BC12	-1.21576	9.60951e-05	0.00985952	abundance	X	X
H4C3	-1.14706	0.000101737	0.0102568	abundance	X	X
TACC3	-1.4052	0.000106216	0.0106161	abundance	X
HBA1	-0.996955	0.000109358	0.0107538	abundance
PLK1	-1.14741	0.000109449	0.0107538	translation	X
SPC24	-1.22279	0.000116907	0.0113901	abundance	X
DHCR7	-1.16986	0.00011982	0.0115767	abundance
PSAT1	-1.4038	0.000126538	0.0120571	translation	X
CENPN	-1.33855	0.000127413	0.0120571	abundance	X	X
FADS1	-1.43906	0.000127913	0.0120571	abundance
PNPLA3	-1.19156	0.000131341	0.0122804	abundance
IL11	-1.13827	0.000133209	0.0123554	translation
KRTAP2-3	-1.75258	0.00013591	0.0124634	abundance	X
CDC20	-1.33262	0.000136524	0.0124634	translation	X
WEE1	-1.26632	0.00013827	0.0125242	abundance
DMKN	-1.72569	0.000139445	0.0125328	abundance	X	X
METTL26	-1.52749	0.00014519	0.0127688	translation
H2AC21	-1.36644	0.000145375	0.0127688	abundance	X
LRIG1	-1.20011	0.000150739	0.0130191	abundance
H1-5	-1.28008	0.000152603	0.0130191	translation	X	X
LSS	-1.03863	0.000152717	0.0130191	translation
SLC25A10	-1.30694	0.000159268	0.0133218	translation	X
RNASEH2A	-1.49343	0.000159368	0.0133218	abundance	X
GINS1	-1.04849	0.000161464	0.0133716	abundance	X	X
RPA3	-1.62062	0.000182404	0.0148929	abundance	X
EIF4EBP1	-1.68691	0.00018377	0.0148995	abundance
PRR11	-1.32609	0.000192795	0.0154156	abundance	X
RACGAP1	-1.13891	0.000195992	0.0155639	abundance	X
TIMP4	-1.59226	0.000198527	0.015658	abundance
APRT	-1.31687	0.000201202	0.0157618	abundance
CENPU	-1.38819	0.000209539	0.0161871	abundance	X
GTSE1	-1.15083	0.000211724	0.0161871	abundance	X
XRCC2	-1.60401	0.000212216	0.0161871	abundance	X	X
H3C8	-1.75405	0.000225918	0.0171196	abundance	X	X
FASN	-1.36357	0.000228436	0.017198	translation	X	X
CENPH	-1.52252	0.00023836	0.017715	abundance	X
TMEM92	-1.13246	0.000242561	0.0179124	translation
TYMS	-0.873492	0.000244854	0.0179673	abundance	X
H2BC14	-1.65803	0.000251444	0.0182202	abundance
CLSPN	-1.55897	0.000255097	0.0183701	abundance	X
LDLR	-1.41942	0.000269785	0.0193079	translation	X
KIF20A	-1.17625	0.000276867	0.0196811	abundance	X
H2AC11	-1.27374	0.000281541	0.019783	translation	X
H1-3	-1.12303	0.000290833	0.0201893	abundance	X	X
C9orf64	-1.19604	0.000299134	0.0205217	buffering
H2BC8	-1.0976	0.000308233	0.0210169	abundance	X	X
PPDPF	-1.64596	0.000311092	0.0210169	translation
CDK1	-1.1135	0.000311791	0.0210169	buffering	X
KRTAP2-1	-1.83615	0.000338458	0.0226826	abundance	X
ACSS2	-1.56244	0.000343997	0.0228201	translation
H2AX	-1.33239	0.000344446	0.0228201	abundance	X
BIRC5	-1.04356	0.000352375	0.0231587	abundance	X
NCAPH	-1.17051	0.000353553	0.0231587	abundance	X
TMEM255A	-1.3308	0.000357581	0.0232808	abundance
DDIT4	-1.29208	0.000359433	0.0232808	translation
RRM2	-1.11065	0.000377856	0.0242036	translation	X	X
KRTAP2-2	-1.82044	0.000382966	0.0243962	abundance	X
H3C2	-1.38451	0.000387649	0.0245596	translation	X
DARS1	-0.965947	0.000402593	0.0249608	abundance
DBF4B	-1.19838	0.000406262	0.0250413	abundance
TMEM45A	-1.16776	0.000408212	0.0250413	abundance		X
SOX9	-1.31797	0.000419058	0.0254863	translation	X	X
NT5DC2	-1.03386	0.000419862	0.0254863	abundance
WDR54	-1.06195	0.000432581	0.0258433	abundance
MCM5	-0.989255	0.00043423	0.0258433	translation	X	X
E2F1	-1.79028	0.00043466	0.0258433	abundance	X	X
RTN4R	-1.08985	0.000446524	0.0262792	buffering
H3C7	-1.23445	0.000451502	0.0263111	translation	X	X
H1-4	-1.28224	0.000451755	0.0263111	translation	X
SEMA7A	-1.11852	0.000453875	0.0263111	abundance
LGALS1	-1.23146	0.000468429	0.0268883	abundance
H2BC7	-1.39222	0.00046847	0.0268883	translation	X	X
CENPI	-1.25936	0.000476367	0.0272069	buffering	X
TM4SF19	-1.50991	0.00048551	0.0272936	translation	X	X
PTTG1	-1.27254	0.000487216	0.0272936	translation	X
CA12	-1.26664	0.000487302	0.0272936	abundance
H2AC8	-1.15061	0.000490347	0.0273321	translation	X	X
EBP	-0.963021	0.000502299	0.0276534	abundance	X
H4C4	-1.20839	0.000503266	0.0276534	abundance	X
INCENP	-1.16411	0.000536653	0.029094	abundance	X
STK32B	-1.05197	0.000537013	0.029094	abundance
CETN2	-0.903792	0.000554272	0.0296762	translation
SLC6A9	-1.43017	0.000554431	0.0296762	translation
ANKRD1	-1.29863	0.000557657	0.0296762	abundance	X	X
SCLT1	-0.901597	0.00056508	0.0296762	abundance	X
EMILIN1	-0.981294	0.000565287	0.0296762	translation
TPGS2	-0.915118	0.000572056	0.0297567	translation
H4C8	-0.924274	0.000601618	0.0310007	translation
KIFC1	-1.23328	0.000626745	0.0321526	abundance	X
SLC7A8	-1.01395	0.000634064	0.0323848	abundance
PPP2R3A	-1.24865	0.000637797	0.0324325	buffering
XRCC3	-1.29226	0.000647395	0.0327768	abundance	X
BCL7C	-0.971616	0.000659468	0.0332429	abundance
UBE2T	-1.14681	0.000666945	0.0333719	abundance	X
LAPTM5	-1.39925	0.000700903	0.0346305	abundance
UCHL5	-0.942046	0.000704772	0.0346305	abundance	X
AURKA	-1.08771	0.000704916	0.0346305	abundance	X
F2RL2	-0.990095	0.000728385	0.0354827	abundance	X
ULK4	-1.0656	0.000748312	0.036301	buffering
TMEM40	-1.33289	0.000771523	0.0371477	abundance
HTRA3	-0.921246	0.000776409	0.0371477	buffering
NEIL3	-0.926122	0.000777051	0.0371477	buffering	X
H2BC17	-1.64797	0.00078694	0.0373926	translation
MCM7	-0.966148	0.000799818	0.0376955	abundance
LSM5	-0.972058	0.00080699	0.0377786	buffering
BACH1	-1.09531	0.000823556	0.0381932	abundance
TRAIP	-1.14036	0.000831911	0.038427	abundance	X
PDLIM2	-0.896654	0.000845298	0.0388904	abundance
DSN1	-1.13878	0.000876973	0.0401883	abundance	X
BRSK2	-0.869956	0.00088825	0.0405448	abundance
MOXD1	-1.18799	0.000921294	0.0418882	abundance
UBE2S	-1.08468	0.000926639	0.0419666	abundance	X
MIF	-1.09712	0.000952092	0.0427276	translation
CENPK	-1.03332	0.000956658	0.0427276	abundance	X
DDRGK1	-0.927448	0.00096761	0.0428186	abundance
CDT1	-0.975642	0.000977549	0.0428225	abundance	X	X
KIF23	-1.20822	0.000981914	0.0428225	abundance	X
NDC80	-1.35178	0.000982472	0.0428225	abundance	X
COL1A2	-1.03719	0.000991464	0.0430526	translation		X
RNASEH2C	-1.0593	0.00100115	0.0431651	abundance
GSTP1	-1.15243	0.0010015	0.0431651	abundance
H3C10	-1.15551	0.00102879	0.044177	buffering
MCM2	-0.996358	0.00107946	0.046012	abundance	X	X
PNKP	-0.908284	0.00109419	0.0463326	buffering
TPX2	-1.29937	0.00109799	0.0463326	abundance	X
MND1	-1.51887	0.00109897	0.0463326	abundance	X
PSMC3IP	-1.03035	0.00113221	0.0470873	abundance	X	X
CDC25A	-1.11848	0.00113312	0.0470873	abundance	X	X
FZD8	-0.961045	0.00114709	0.0472785	translation
LMNB1	-1.13017	0.00114736	0.0472785	abundance	X	X
FANCA	-1.07757	0.00114995	0.0472785	abundance	X	X
PBK	-1.26033	0.00118334	0.0484793	abundance	X
H2AC12	-0.857898	0.0013368	0.0541917	abundance	X
EMP2	-1.16472	0.0013546	0.0547222	translation
GRK6	-1.10708	0.00136585	0.0548578	abundance
DEPDC1	-1.36268	0.00139794	0.0557327	abundance	X
IFT22	-0.930533	0.00139885	0.0557327	abundance
BNIP3	-0.796964	0.00141352	0.0561246	abundance
DHFR	-0.856079	0.00143654	0.0568439	abundance	X
MIS18A	-1.015	0.00145647	0.0571019	abundance	X
DDAH2	-0.735905	0.00146159	0.0571019	abundance
LRP8	-1.09319	0.00149392	0.0580768	abundance	X	X
CENPW	-1.1679	0.00149775	0.0580768	abundance	X
H4C13	-1.0486	0.00151827	0.0582873	abundance
MSMO1	-0.92728	0.00152979	0.0583432	abundance
MAF	-0.947287	0.00153578	0.0583798	abundance
INSIG1	-0.750152	0.0015959	0.0602699	translation	X	X
CCNF	-1.10392	0.00162105	0.0608942	translation	X
ZBTB32	-0.896888	0.00162657	0.0608942	buffering
TMEM209	-0.82443	0.00162819	0.0608942	buffering
UHRF1	-0.999042	0.00164242	0.0612291	abundance	X	X
FAM13A	-0.798336	0.00165615	0.0615429	buffering
FDPS	-0.837013	0.0016616	0.0615481	abundance
CDK2	-0.865039	0.00167341	0.0617884	translation	X	X
TPMT	-0.99468	0.00168197	0.0619073	abundance
ARG2	-1.09964	0.00170321	0.0624907	abundance	X	X
KIF4A	-1.5718	0.0017092	0.0625126	abundance	X
CHEK1	-1.0385	0.00177606	0.0645508	abundance	X
RFC5	-0.77954	0.00183343	0.0660149	translation	X	X
FAM111B	-1.10106	0.00185279	0.0664244	buffering	X	X
SFXN2	-0.895392	0.0018571	0.0664244	abundance
BCL2L12	-1.26128	0.00186436	0.0664244	abundance	X
GJC1	-0.937293	0.00186772	0.0664244	abundance
BCL2L11	-1.12706	0.00189027	0.0670208	abundance
STX17	-0.939126	0.00192457	0.0678223	abundance
ZNF532	-1.25813	0.00193059	0.0678281	buffering
CDCA3	-0.969706	0.00195202	0.0682062	abundance	X
MELK	-1.35803	0.00198447	0.0690929	abundance	X
LYRM2	-0.813892	0.00199075	0.069104	buffering
C4orf46	-0.870409	0.0020159	0.0697682	abundance	X
CTAG2	-0.885252	0.00202522	0.069879	none
H2AC13	-1.00023	0.00203116	0.069879	abundance	X	X
REEP4	-1.16642	0.00205128	0.070107	abundance
DBI	-0.965089	0.00209265	0.0706185	abundance	X	X
ACY1	-1.25403	0.00209529	0.0706185	abundance
SREBF1	-0.823174	0.00210506	0.0707422	translation	X
FBLN1	-1.02409	0.00211978	0.0710311	abundance		X
SHMT2	-0.8149	0.00212651	0.0710512	abundance
PTHLH	-1.17111	0.00216139	0.0719168	translation		X
RAD54L	-0.999622	0.00216482	0.0719168	abundance	X
KIAA0930	-0.90521	0.00220417	0.0728066	abundance
H2BC21	-0.82097	0.00223652	0.0732583	buffering	X
FOXA2	-0.695503	0.0022368	0.0732583	buffering
CDC45	-1.26076	0.00228181	0.0743125	translation	X	X
KIF22	-0.994669	0.00229737	0.07461	translation	X
NUSAP1	-1.19634	0.00231309	0.0749106	abundance	X
BLVRB	-0.888999	0.00235001	0.0752466	translation
SUSD2	-1.02595	0.00235426	0.0752466	translation
KCNH1	-1.08966	0.00236126	0.0752466	abundance		X
CBR1	-0.73005	0.00236233	0.0752466	translation
ROMO1	-0.690646	0.00239824	0.0757633	abundance
NDRG4	-0.794474	0.00240492	0.0757681	abundance		X
NRM	-1.11172	0.00244865	0.0767816	translation
CCNE2	-0.924657	0.00245034	0.0767816	abundance	X
HIGD2A	-0.888776	0.00247495	0.0769857	translation
NUP210	-1.37162	0.00247677	0.0769857	translation
ETV4	-0.915005	0.00252307	0.0776426	abundance
CDC6	-0.974522	0.0025233	0.0776426	translation	X
IDH1	-1.02856	0.00252469	0.0776426	abundance
SLIT2	-1.33045	0.00257309	0.0789217	abundance
PRIM2	-0.883851	0.00258836	0.0791805	buffering	X
SPDL1	-0.893124	0.00260554	0.0792878	abundance
CDKN3	-1.32894	0.00269842	0.0815338	buffering	X
CTDSPL	-0.909943	0.00270045	0.0815338	abundance
GAS2L3	-1.09829	0.00272434	0.0820415	abundance	X
PCDH7	-1.27699	0.00275791	0.0828373	abundance
MFSD2A	-0.85897	0.00280767	0.084114	abundance	X	X
ZDHHC12	-1.0258	0.00281867	0.0842258	abundance
S100A16	-0.908058	0.00286838	0.0852929	abundance	X
DHCR24	-0.87245	0.00287342	0.0852929	translation
ESCO2	-0.970666	0.00287645	0.0852929	abundance	X
TIMM10	-1.01393	0.00296374	0.0874036	abundance
SULT1A2	-0.874451	0.00297025	0.0874036	buffering
PLK4	-1.34676	0.00305808	0.0897604	abundance	X
SMAGP	-0.923597	0.00316497	0.0924299	abundance
PRIM1	-1.08411	0.00333633	0.0969459	abundance	X	X
DCXR	-1.24394	0.00335873	0.0972241	abundance
LAT	-1.10106	0.00336268	0.0972241	translation
STMP1	-0.818191	0.00338519	0.0975705	abundance
RECQL4	-0.970787	0.00339149	0.0975705	none
PHF19	-1.07842	0.00347172	0.0993853	translation	X
SLC35C1	-0.968332	0.00350002	0.0999488	translation
KRT8	-0.864314	0.0035106	0.100005	abundance
ADCY1	-0.941551	0.00352488	0.100165	translation
PRC1	-1.1721	0.00363567	0.10281	abundance	X
H4C5	-0.759457	0.00372847	0.105046	translation
SPATS2L	-0.62383	0.00373737	0.105046	none
PAQR5	-1.13233	0.00374657	0.105046	abundance
MRPL23	-0.917786	0.00375101	0.105046	abundance
NEMP2	-1.01109	0.00376652	0.105227	buffering
LSM2	-0.933138	0.0037761	0.105241	translation	X
AGA	-0.943825	0.00380129	0.105689	abundance
MZT2B	-0.847547	0.00385228	0.106496	abundance
ITPRIP	-0.766873	0.00385789	0.106496	translation
HAUS4	-0.772964	0.00392343	0.107354	abundance
MYO19	-0.955558	0.00392803	0.107354	translation
B4GALT4	-0.790426	0.00394797	0.107354	none
IL6	-1.18664	0.00394966	0.107354	translation	X	X
PAX9	-0.864427	0.00404754	0.109166	abundance
HAUS2	-0.887499	0.00405794	0.109166	buffering
TBCE	-1.00761	0.0040582	0.109166	none
CCDC167	-0.909931	0.00410486	0.11002	buffering
CD9	-0.710073	0.00410949	0.11002	buffering
LSM7	-0.823036	0.0041184	0.11002	buffering
EZH2	-0.973987	0.00415722	0.110548	none	X
GGH	-0.827642	0.0042198	0.111955	abundance	X	X
ROBO3	-0.77203	0.00430022	0.113569	buffering
OXNAD1	-0.680164	0.00433314	0.114178	translation
MRGBP	-1.04285	0.00435584	0.114257	abundance
ZWINT	-0.935426	0.00439475	0.114758	abundance	X
COX14	-0.720635	0.0044748	0.116325	buffering
NDUFV3	-0.722005	0.00449071	0.116477	abundance
ALDOC	-0.673851	0.00451113	0.116746	translation
UCP2	-1.08479	0.00454562	0.116856	translation
YIF1B	-0.959751	0.00457243	0.117285	translation
IFNAR1	-0.793406	0.004598	0.117495	abundance
SLC25A1	-1.06746	0.00460091	0.117495	translation
GPT2	-1.03842	0.00462118	0.117754	abundance	X
ADAL	-1.13232	0.00463852	0.117936	buffering
NCAPG	-0.945026	0.00471453	0.119607	abundance	X
MAD2L1	-0.848818	0.00479756	0.120925	abundance	X
CIP2A	-0.938834	0.00480022	0.120925	buffering	X
C20orf27	-1.00773	0.00480822	0.120925	abundance
PYCR1	-0.862294	0.00482267	0.121026	translation
ASNS	-1.2251	0.00483964	0.1211	abundance	X
FAM111A	-0.811896	0.00484651	0.1211	abundance	X
SGO1	-1.25083	0.00491876	0.122641	abundance	X
CHRNA5	-0.85284	0.00493535	0.122791	abundance	X
HMG20B	-0.905175	0.00497795	0.123545	abundance
GMNN	-1.10846	0.00499085	0.123545	buffering	X	X
PMP22	-0.751338	0.00500467	0.123545	translation	X	X
IFNGR2	-0.601575	0.00500864	0.123545	abundance
CACNG4	-0.879507	0.00501897	0.123545	none
MZT2A	-0.72699	0.00504034	0.12379	abundance
MRPL48	-0.834767	0.00505024	0.12379	abundance
ATAD2	-1.10201	0.00512606	0.125383	abundance	X	X
CCDC69	-0.737066	0.00514068	0.125476	buffering
MAP3K7CL	-0.96107	0.00521774	0.126823	abundance
GTSF1	-0.739052	0.00526174	0.127478	translation
H2AC15	-0.899918	0.00529828	0.127478	buffering
PRELID2	-1.18402	0.00529864	0.127478	abundance
STOM	-0.808355	0.00532432	0.127677	buffering
AUNIP	-1.02175	0.00532997	0.127677	buffering	X
AKT1S1	-0.879919	0.00560866	0.132438	translation
TNFAIP3	-0.866264	0.00569136	0.134117	abundance
TNK1	-1.017	0.00577978	0.135649	buffering
ARL3	-0.707889	0.00581649	0.136235	abundance
NEMP1	-0.799189	0.00585302	0.136542	abundance	X
SPAG4	-0.943676	0.00586492	0.136542	abundance
MAZ	-0.684456	0.00591887	0.137247	abundance		X
RPP21	-0.7589	0.00595746	0.137866	abundance
OGG1	-0.778727	0.00601382	0.138893	abundance
MLLT11	-0.85402	0.00608672	0.139877	abundance	X	X
ACLY	-0.694867	0.00610912	0.139877	none
MAD2L2	-0.74725	0.00611205	0.139877	abundance
PADI3	-0.917326	0.00611675	0.139877	translation
IQCN	-0.795132	0.00636751	0.14432	buffering
H4C2	-0.886622	0.00636974	0.14432	abundance	X	X
ZMAT5	-0.854152	0.00646924	0.145923	buffering
ATP5ME	-0.734373	0.00654586	0.146795	none
RNF19B	-0.748862	0.0065591	0.146807	abundance
FAM83D	-0.917694	0.00658164	0.147028	abundance	X
TMEM184A	-0.991406	0.00678011	0.150591	translation
FGF5	-0.893544	0.00687491	0.152405	translation	X
CALB2	-0.970993	0.00688904	0.152427	abundance
TMPO	-0.692989	0.00692772	0.152703	abundance	X
KIF18B	-0.901779	0.00692789	0.152703	translation	X
SKAP2	-1.09441	0.0071241	0.156195	buffering
SLC2A6	-1.28932	0.00714825	0.156195	abundance
MSH2	-0.697581	0.0071813	0.156195	buffering	X
NAA38	-0.861768	0.0071906	0.156195	abundance
RHNO1	-0.685665	0.0072127	0.156195	translation
SMAP1	-0.722686	0.00721627	0.156195	none
RAB4A	-0.97444	0.00722103	0.156195	buffering
PEG10	-1.11699	0.00724598	0.156443	translation
GAS2L1	-0.894058	0.00726876	0.15657	abundance
H2BC3	-1.27343	0.00727885	0.15657	abundance	X
IFFO2	-0.729018	0.00734958	0.157506	abundance	X	X
TNNT1	-0.749965	0.00739583	0.158205	buffering
CNN1	-0.903397	0.00744919	0.158874	translation
IGFBP4	-0.705515	0.00754446	0.160202	translation
EMC9	-0.7485	0.00756583	0.160362	none
UBTD1	-0.699888	0.00767558	0.162392	buffering
HSF2	-0.743292	0.00776314	0.163945	buffering
GDF15	-0.789512	0.00778011	0.164005	abundance
FOLR1	-0.858744	0.00780747	0.164283	abundance
SCARA3	-0.811841	0.00790731	0.165914	abundance
COA6	-1.07911	0.00791363	0.165914	buffering
EPS8	-1.23503	0.00794493	0.166099	abundance
CCNG2	-0.851025	0.00795108	0.166099	abundance
PSME3IP1	-0.700193	0.00801098	0.167049	abundance
POC1A	-0.781177	0.00803799	0.167311	buffering	X
TMEM53	-1.01293	0.00809974	0.168295	translation
ATXN1	-0.804355	0.00819974	0.170068	buffering
SGK1	-0.619094	0.00835289	0.172935	abundance
RNASEH2B	-0.817929	0.00839361	0.173468	abundance
MCM8	-1.14762	0.00841469	0.173594	abundance	X
CHN1	-0.791809	0.00848609	0.174756	translation
CATSPER1	-0.807919	0.00853113	0.175372	buffering
HDDC2	-0.762633	0.00858709	0.176088	none	X
HSD17B7	-0.649361	0.0085963	0.176088	abundance
ZBTB21	-0.815895	0.00866266	0.176401	buffering
ZNF256	-0.66292	0.0086818	0.176401	none
PIK3CD	-0.786906	0.00869335	0.176401	translation
TFDP1	-0.597452	0.00869518	0.176401	abundance
AKR1A1	-0.820639	0.0087347	0.176737	abundance
HMGB1	-0.736497	0.00875748	0.176889	abundance
CHCHD5	-0.897607	0.00877538	0.176942	buffering
STARD4	-0.725522	0.00879503	0.17703	abundance
NGF	-0.761774	0.00886318	0.177785	buffering
IER3IP1	-0.672249	0.00896742	0.179565	none
ABITRAM	-0.753744	0.00908982	0.18139	none
MLH1	-0.742235	0.00912059	0.181566	buffering	X
HINT2	-0.722883	0.00914228	0.181566	translation
TMEM255B	-0.882083	0.00917174	0.181566	abundance
MCM4	-0.795788	0.00917696	0.181566	abundance	X
PPP2R5A	-0.809064	0.00927337	0.183161	buffering
DUSP23	-0.836642	0.00929716	0.183318	buffering
H3C1	-0.90004	0.00934947	0.184037	abundance	X
SFRP1	-0.892081	0.00954673	0.18734	abundance
KIF14	-1.09854	0.00955302	0.18734	abundance	X
MRPS34	-0.806082	0.0095922	0.18734	abundance
FAM72B	-0.951126	0.00959372	0.18734	buffering	X
ASB1	-0.706648	0.00959807	0.18734	translation
FRMD4A	-1.0339	0.00970328	0.189075	abundance
TRAF1	-0.849925	0.00978334	0.190246	none
SRC	-0.858126	0.009802	0.190246	abundance
CHST15	-1.03142	0.00982303	0.190246	abundance
MKI67	-1.11267	0.00984717	0.190246	abundance	X
CKLF-CMTM1	-0.629319	0.00986182	0.190246	buffering	X	X
HSPA13	-0.846854	0.00993521	0.19071	abundance
IMPA2	-0.642055	0.00995365	0.190748	none
ASPM	-0.961562	0.00998527	0.191016	buffering	X

## Sheet: RSK2-WT
Downregulated in transcriptome for the contrast RSK2KO/WT and comparison with Yang et al.
Name	Efficiency	P	Padj	Regulatory Mode	RSK2KO/WT U251MG 0.1% serum	RSK2KO/WT U251MG with EGF
EDIL3	-3.34296	5.20761e-12	3.01885e-08	abundance	X	X
NCAM1	-4.01178	6.10442e-11	2.35915e-07	abundance		X
IER3	-2.54981	4.73363e-07	0.000563996	translation
IL1B	-2.04573	4.86455e-07	0.000563996	translation
PTPRM	-2.0369	2.70905e-06	0.00241606	abundance
RTL1	-1.97008	4.30534e-06	0.00332774	abundance	X
SLIT2	-2.18466	1.11081e-05	0.00757574	abundance
MMP13	-1.64	1.32711e-05	0.00841549	abundance
ATP5ME	-1.24264	3.77811e-05	0.0190449	abundance
CD24	-1.37684	6.01606e-05	0.0290626	translation		X
CLDN1	-1.37732	7.37034e-05	0.0336498	abundance
ALDH3A1	-1.4941	7.54609e-05	0.0336498	abundance
CALB2	-1.526	0.000102399	0.0439707	translation
NDUFA4L2	-1.18914	0.000156979	0.062759	abundance
IFITM10	-1.25357	0.000177699	0.0683357	buffering	X	X
ULK4	-1.21247	0.000194504	0.0683357	buffering
FBXO36	-1.05823	0.000218521	0.0723867	buffering
TBC1D14	-0.929998	0.000233691	0.0752615	translation
VGLL3	-1.62966	0.000308687	0.0894731	translation
APRT	-1.25849	0.00032944	0.0931593	abundance
RNF4	-0.943085	0.000371427	0.0978828	translation
EFCAB2	-0.978769	0.000422904	0.108959	abundance
SERPINE2	-1.08953	0.000483326	0.116743	translation
MRGBP	-1.33163	0.000501692	0.116912	buffering
GTSF1	-0.966267	0.000510383	0.116912	translation
ABITRAM	-1.065	0.000514275	0.116912	abundance
TFDP1	-0.835161	0.000535784	0.119459	translation
OPHN1	-0.960534	0.000548348	0.119954	buffering
PDE4B	-1.61403	0.00058688	0.121505	abundance
CDK14	-1.83041	0.000612668	0.122824	abundance
ALDH1A1	-1.34393	0.000659652	0.129627	abundance
COPS9	-0.920456	0.000733537	0.141744	abundance
C20orf27	-1.25015	0.000761288	0.143218	abundance
LYAR	-1.042	0.000765872	0.143218	abundance
ROMO1	-0.778762	0.000817217	0.148834	translation
SERPINA1	-0.912682	0.000823037	0.148834	abundance
NAA38	-1.11047	0.000904422	0.153957	abundance
SPATS2L	-0.734395	0.000916252	0.153957	abundance
TIMP4	-1.36852	0.000943006	0.154916	abundance	X	X
PKP4	-1.01018	0.000948681	0.154916	buffering
HIGD2A	-0.987635	0.000973473	0.155169	translation
AKR1C2	-1.12832	0.000976998	0.155169	abundance
TMEM40	-1.27912	0.00113857	0.176007	abundance
ERMAP	-1.17505	0.001155	0.176198	none
GID4	-0.825811	0.00128824	0.191485	translation
GPC1	-1.16163	0.00131335	0.192184	abundance
ZNF385D	-0.964955	0.0014019	0.198107	abundance
DYNC2I2	-1.0802	0.00140555	0.198107	buffering
BCL7C	-0.89483	0.0014303	0.198107	abundance
PYM1	-0.771337	0.00161109	0.212261	buffering
BEX1	-1.15507	0.00165746	0.215917	abundance
CC2D2A	-0.880631	0.00196415	0.244864	abundance
COX7A2	-0.801971	0.00200129	0.245301	abundance
DDT	-0.838053	0.00200997	0.245301	abundance
ENPP1	-1.31197	0.00211118	0.250399	abundance
MAP2	-0.924505	0.00236387	0.260822	abundance
LYPLA1	-0.767982	0.00238875	0.260822	translation	X	X
GPX1	-1.00439	0.00241155	0.260822	translation
UQCC2	-0.898242	0.0024296	0.260822	abundance
PRR4	-0.930638	0.00245891	0.260878	buffering
C19orf53	-1.00334	0.00257191	0.268638	translation
AKR1C1	-1.28218	0.00272255	0.279338	abundance
COX14	-0.764017	0.00283001	0.279615	buffering
PCGF3	-0.868589	0.00283692	0.279615	abundance
RAB28	-0.9673	0.00286966	0.279615	abundance
TNC	-0.948968	0.00293746	0.279615	buffering	X
TAF10	-0.767404	0.00296698	0.279615	translation
UQCR11	-0.774613	0.00299053	0.279615	translation
MRPL12	-0.982135	0.00310273	0.2855	abundance
S100A16	-0.894259	0.00324398	0.293833	abundance
LYPD3	-0.865512	0.00328482	0.295226	translation
TNIP2	-0.71703	0.00346893	0.307013	abundance
EXOSC5	-1.12946	0.00366687	0.314916	translation
AKR1B15	-1.17994	0.00389437	0.329571	abundance
H3C2	-1.06809	0.00403526	0.337399	translation
CISD3	-0.784457	0.00411212	0.337399	abundance
GRK6	-0.969687	0.00411655	0.337399	translation
IQCN	-0.842354	0.00416309	0.337399	abundance
EFNA5	-0.889098	0.00424512	0.337399	translation
CTBP1	-0.86272	0.00426361	0.337399	translation
SEL1L3	-1.32396	0.00427103	0.337399	abundance		X
PPDPF	-1.23195	0.00433607	0.337399	translation
FAM32A	-0.706167	0.0044661	0.340658	buffering
BBLN	-0.885233	0.00499327	0.366405	buffering
HTRA3	-0.738605	0.0050808	0.370483	buffering
PSMB10	-0.767731	0.00516604	0.373084	buffering
DAZAP1	-0.811399	0.00518444	0.373084	abundance
POLR2D	-0.682102	0.00522766	0.373084	abundance
FRS3	-0.768469	0.00524519	0.373084	abundance
MAP3K7CL	-0.958373	0.00532645	0.374347	buffering
KYNU	-1.05952	0.00532751	0.374347	buffering	X
METTL26	-1.03269	0.00553728	0.379877	translation
MED8	-0.679022	0.00591611	0.396482	abundance
CCDC34	-0.885894	0.00596117	0.397206	abundance
RGCC	-1.45499	0.00610231	0.39902	abundance
DGCR6L	-0.968603	0.00627458	0.39902	buffering
LDLR	-0.996923	0.00627829	0.39902	translation
GTF3C6	-0.634208	0.00628496	0.39902	abundance
LETM2	-0.845427	0.00629815	0.39902	translation
MRPL23	-0.854097	0.00639953	0.40324	abundance
SMAP1	-0.733031	0.00653345	0.404253	none
PACRGL	-0.781265	0.00654346	0.404253	abundance
SMUG1	-0.726225	0.00655936	0.404253	none
HMGN5	-1.07588	0.00658994	0.404253	abundance
LRIG1	-0.793823	0.00662825	0.404463	abundance
MRPS11	-0.676299	0.0067144	0.405452	translation
CETN2	-0.671674	0.0068562	0.407645	translation
ZNF546	-0.973242	0.00706272	0.415661	buffering
LSM3	-0.847119	0.00716452	0.417414	buffering
IL32	-0.858194	0.00725235	0.419944	abundance
ANAPC4	-0.799127	0.00732285	0.420302	buffering
H2BC17	-1.25217	0.00752452	0.426237	translation
NPM2	-0.646103	0.00782351	0.43244	buffering
CNOT7	-0.837172	0.0078327	0.43244	abundance
LSS	-0.668689	0.00805285	0.432599	abundance
PER3	-0.884505	0.00809554	0.432599	none
ANXA4	-0.698555	0.00809678	0.432599	none
HBA1	-0.622609	0.00814159	0.432998	abundance	X
MXD4	-1.01995	0.00827086	0.435875	translation		X
B4GALT4	-0.712676	0.0083349	0.436307	buffering
PSME3IP1	-0.693944	0.00851065	0.436307	abundance
NDUFS7	-1.12444	0.00854678	0.436307	abundance
MAGEC2	-0.635043	0.00855339	0.436307	abundance
SLC25A10	-0.836085	0.00861775	0.436307	abundance
SH3BP2	-0.803422	0.00869416	0.437518	abundance	X
RNH1	-0.863132	0.00871715	0.437518	buffering
CHAMP1	-0.926903	0.00879502	0.439282	abundance
PTGER4	-0.967557	0.00882808	0.439282	abundance
TUBGCP3	-0.767484	0.0090336	0.445431	abundance
MIX23	-0.739683	0.00906691	0.445431	abundance
SUSD2	-0.855498	0.00913762	0.446416	abundance
YJU2	-0.615588	0.00916895	0.446416	abundance
INIP	-0.772053	0.00920248	0.446416	none
ORAI3	-0.763846	0.00928869	0.447361	abundance
MVD	-0.731117	0.00939022	0.447361	translation
TXNL4B	-0.681311	0.00941488	0.447361	translation
ESCO2	-0.824111	0.00952616	0.448048	buffering
ELMO1	-0.929471	0.00957537	0.448048	abundance
UXT	-0.717166	0.00970674	0.451139	translation
LSM7	-0.728506	0.00976997	0.451287	abundance
H3C11	-0.758995	0.00986177	0.451926	translation
